# Supplementary material for: Transcriptional Profiling and Transposon Mutagenesis Study of the Endophyte Pantoea eucalypti FBS135 Adapting to Nitrogen Starvation
Source: Int J Mol Sci. 2023 Sep 19;24(18):14282. doi: 10.3390/ijms241814282 (PMC10532344; doi:10.3390/ijms241814282)
Supplement: Supplementary file 1 [file ijms-24-14282-s001.zip]

Archive with 6 entries (6 files):
- Table S1_1936 DEGs.xlsx
- Table S2_novel genes.xlsx
- Table S3_5UTR_3UTR_sRNA.xlsx
- Table S4_SNP.xlsx
- Table S5_sRNA DEGs.xlsx
- Table S6_oligos.xlsx
