# Supplementary material for: Transcriptional Profiling and Transposon Mutagenesis Study of the Endophyte Pantoea eucalypti FBS135 Adapting to Nitrogen Starvation
Source: Int J Mol Sci. 2023 Sep 19;24(18):14282. doi: 10.3390/ijms241814282 (PMC10532344; doi:10.3390/ijms241814282)
Supplement: Supplementary file 1 [file ijms-24-14282-s001.zip › Table S1_1936 DEGs.xlsx]

## Sheet: ANvsA_deg_all
gene_id	AN_WT_1	AN_WT_2	AN_WT_3	A_WT_1	A_WT_2	A_WT_3	AN	A	log2FoldChange	pvalue	padj	gene_name	gene_chr	gene_start	gene_end	gene_strand	gene_length	gene_biotype	gene_description	tf_family
B9D02_15170	260.962	858.384	672.039	33959.4	129327	126220	597.128	96502.1	-7.33674	2.32315e-30	1.46678e-27	-	NC_999999999.1	3176572	3176784	-	213	protein_coding	cold-shock protein && - && PF00313:'Cold-shock' DNA-binding domain	CSD
Novel00209	131.043	95.2919	70.3857	2756.22	8685.31	8134.76	98.907	6525.43	-6.04115	1.23547e-28	6.24036e-26	-	NC_999999999.1	3176388	3176935	+	548	-	PF00313:'Cold-shock' DNA-binding domain	-
sRNA00261	8.99869	9.83171	1.92838	131.748	727.276	519.381	6.91959	459.468	-6.02407	1.5939e-15	1.20161e-13	-	NC_999999999.1	4549809	4549973	-	165	-	-	-
B9D02_15165	6.1866	11.3443	4.82094	176.661	510.669	596.425	7.45061	427.918	-5.83828	6.21461e-20	1.30792e-17	-	NC_999999999.1	3176398	3176568	-	171	protein_coding	cold-shock protein && - && -	-
B9D02_12540	51.7425	39.3268	198.623	1889.38	5798.52	8429.65	96.564	5372.52	-5.80187	4.526e-15	3.04811e-13	rutA	NC_999999999.1	2632599	2633690	+	1092	protein_coding	pyrimidine utilization protein A && - && -	-
B9D02_21580	0	0.756285	0	7.48566	19.6916	13.2834	0.252095	13.4869	-5.66684	0.000229368	0.00125383	-	NC_999999999.1	4549483	4549695	-	213	protein_coding	cold-shock protein && - && -	-
sRNA00225	0.562418	1.51257	0	17.9656	42.0087	39.8502	0.691663	33.2748	-5.53316	6.76282e-07	7.74002e-06	-	NC_999999999.1	3616835	3616926	-	92	-	-	-
B9D02_07635	232.841	124.787	896.695	16032.8	21263	19417.7	418.108	18904.5	-5.4998	1.26726e-15	9.69834e-14	-	NC_999999999.1	1619371	1620288	+	918	protein_coding	nitrogen assimilation transcriptional regulator && - && PF03466:LysR substrate binding domain|PF00126:Bacterial regulatory helix-turn-helix protein, lysR family	LysR_substrate
B9D02_08065	3.93693	0	0.964188	26.9484	95.8324	114.237	1.6337	79.006	-5.48377	1.52663e-08	2.62279e-07	-	NC_999999999.1	1709831	1709989	+	159	protein_coding	YqaE/Pmp3 family membrane protein && - && PF01679:Proteolipid membrane potential modulator	-
B9D02_04735	123.732	52.1837	86.7769	3367.05	4072.22	3995.65	87.5642	3811.64	-5.44076	2.45948e-35	2.35945e-32	oxlT	NC_999999999.1	997503	998777	-	1275	protein_coding	oxalate/formate MFS antiporter && - && PF07690:Major Facilitator Superfamily	MFS_1
B9D02_13575	99.548	97.5608	511.02	7454.22	8116.87	7247.43	236.043	7606.17	-5.01226	9.06628e-14	4.66737e-12	-	NC_999999999.1	2862791	2863513	+	723	protein_coding	ABC transporter ATP-binding protein && - && PF00005:ABC transporter	ABC_tran
B9D02_04390	10.1235	4.53771	4.82094	98.8107	301.938	237.773	6.49406	212.841	-5.00162	8.16737e-15	5.22194e-13	-	NC_999999999.1	922448	922524	+	77	protein_coding	tRNA-Arg && - && -	-
Novel00174	8.99869	1.51257	4.82094	41.9197	220.546	235.116	5.11073	165.861	-4.99338	1.18749e-09	2.56326e-08	-	NC_999999999.1	2668228	2668410	-	183	-	PF00111:2Fe-2S iron-sulfur cluster binding domain	-
Novel00109	114.733	47.646	180.303	3293.69	3614.06	3396.57	114.227	3434.77	-4.91272	6.79473e-21	1.56001e-18	-	NC_999999999.1	1619334	1620229	-	896	-	PF03466:LysR substrate binding domain|PF00126:Bacterial regulatory helix-turn-helix protein, lysR family	-
B9D02_12545	35.4323	21.9323	58.8155	372.786	1178.87	1798.57	38.7267	1116.74	-4.85492	6.43785e-14	3.38725e-12	rutB	NC_999999999.1	2633690	2634403	+	714	protein_coding	pyrimidine utilization protein B && - && PF00857:Isochorismatase family	Isochorismatase
B9D02_12550	5.06176	7.56285	13.4986	109.291	252.052	325.444	8.70775	228.929	-4.75126	3.5056e-14	1.96742e-12	rutC	NC_999999999.1	2634424	2634819	+	396	protein_coding	pyrimidine utilization protein C && - && -	-
B9D02_03380	60.7412	19.6634	84.8486	1333.94	1646.22	1279.19	55.0844	1419.78	-4.69138	2.62337e-17	3.01151e-15	-	NC_999999999.1	707181	707849	+	669	protein_coding	hypothetical protein && - && PF07670:Nucleoside recognition	-
B9D02_11185	162.539	152.77	116.667	1142.31	4317.71	4833.83	143.992	3431.29	-4.57387	1.99829e-15	1.48431e-13	-	NC_999999999.1	2347476	2348867	+	1392	protein_coding	L-cystine transporter && - && PF00375:Sodium:dicarboxylate symporter family	SDF
B9D02_02370	79.8634	107.393	1102.07	8660.9	11805.8	9621.18	429.774	10029.3	-4.54549	1.58738e-07	2.12851e-06	-	NC_999999999.1	486225	487250	-	1026	protein_coding	amino acid ABC transporter substrate-binding protein && - && PF00497:Bacterial extracellular solute-binding proteins, family 3	-
B9D02_21585	1.12484	0	0	1.49713	19.6916	9.29839	0.374945	10.1624	-4.53153	0.00717462	0.0225929	-	NC_999999999.1	4550173	4550385	-	213	protein_coding	cold-shock protein && - && -	-
B9D02_05055	149.603	148.988	200.551	1946.27	5209.08	4168.34	166.381	3774.56	-4.5049	4.02819e-21	9.68876e-19	iscR	NC_999999999.1	1061130	1061627	+	498	protein_coding	Fe-S cluster assembly transcriptional regulator IscR && - && PF02082:Transcriptional regulator	Rrf2
Novel00171	32.6202	17.3946	9.64188	184.147	506.73	670.812	19.8856	453.897	-4.49567	3.59813e-12	1.30749e-10	-	NC_999999999.1	2632537	2632870	-	334	-	PF00296:Luciferase-like monooxygenase	-
Novel00047	16.8725	9.07542	71.3499	649.755	809.981	669.484	32.4326	709.74	-4.46571	2.18774e-10	5.33829e-09	-	NC_999999999.1	486919	487222	+	304	-	PF00497:Bacterial extracellular solute-binding proteins, family 3	-
Novel00110	5.06176	3.78143	3.85675	55.3938	114.211	103.611	4.23331	91.0719	-4.41101	2.49176e-12	9.99845e-11	-	NC_999999999.1	1620404	1620951	+	548	-	-	-
B9D02_11245	109.109	70.3345	268.044	389.254	3776.85	5225.7	149.163	3130.6	-4.39293	1.19985e-07	1.66039e-06	-	NC_999999999.1	2359928	2361148	-	1221	protein_coding	aspartate aminotransferase family protein && - && PF00202:Aminotransferase class-III	Aminotran_3
sRNA00036	2.24967	2.26886	1.92838	19.4627	53.8237	62.432	2.14897	45.2395	-4.38922	1.08321e-07	1.53911e-06	-	NC_999999999.1	525196	525256	+	61	-	-	-
B9D02_07570	52.8673	36.3017	24.1047	242.535	988.518	1079.94	37.7579	770.332	-4.34438	6.17399e-12	2.13595e-10	-	NC_999999999.1	1603970	1604959	+	990	protein_coding	bicyclomycin resistance protein && - && PF09084:NMT1/THI5 like	-
sRNA00178	12.3732	16.6383	26.0331	383.266	363.638	330.757	18.3482	359.22	-4.31529	8.20589e-22	2.18147e-19	-	NC_999999999.1	2863209	2863270	-	62	-	-	-
sRNA00213	4.49934	2.26886	0.964188	10.4799	68.2642	77.0438	2.57746	51.9293	-4.27186	5.45357e-06	4.84965e-05	-	NC_999999999.1	3466571	3466656	+	86	-	-	-
B9D02_14660	360.51	377.386	1002.76	6615.82	13163.2	13421.6	580.217	11066.9	-4.25436	1.95032e-14	1.1323e-12	-	NC_999999999.1	3069784	3071070	-	1287	protein_coding	ammonium transporter && - && PF00909:Ammonium Transporter Family	Ammonium_transp
sRNA00171	0.562418	0.756285	1.92838	14.9713	30.1938	11.9551	1.08236	19.0401	-4.23944	0.000103989	0.000632714	-	NC_999999999.1	2785340	2785477	+	138	-	-	-
B9D02_11240	38.8068	27.9826	111.846	112.285	1294.39	1900.86	59.5451	1102.51	-4.21444	1.36999e-06	1.45988e-05	-	NC_999999999.1	2358900	2359931	-	1032	protein_coding	arginine N-succinyltransferase && - && PF04958:Arginine N-succinyltransferase beta subunit	-
Novel00302	29.8082	21.9323	24.1047	261.998	607.814	540.635	25.2817	470.149	-4.21283	6.85922e-18	8.45023e-16	-	NC_999999999.1	4572102	4572234	+	133	-	-	-
sRNA00098	0.562418	2.26886	2.89256	37.4283	31.5065	29.2235	1.90795	32.7194	-4.19644	7.85941e-07	8.88096e-06	-	NC_999999999.1	1506728	1506789	+	62	-	-	-
B9D02_02665	8.43627	20.4197	29.8898	199.118	530.36	320.13	19.5819	349.87	-4.17894	7.31322e-12	2.47913e-10	rpsR	NC_999999999.1	549538	549765	+	228	protein_coding	30S ribosomal protein S18 && - && PF01084:Ribosomal protein S18	-
Novel00248	14.0605	18.1508	30.854	215.587	471.285	441.009	21.0218	375.961	-4.1781	3.68696e-15	2.58994e-13	-	NC_999999999.1	3535334	3535698	-	365	-	PF00294:pfkB family carbohydrate kinase	-
B9D02_21390	73.1143	31.0077	67.4932	785.994	1086.98	1117.14	57.2051	996.702	-4.12211	7.75487e-19	1.11535e-16	-	NC_999999999.1	4504541	4505596	+	1056	protein_coding	lipid kinase && - && PF09084:NMT1/THI5 like	-
B9D02_11985	71.4271	126.3	548.623	2584.05	5118.5	5236.32	248.783	4312.96	-4.11767	1.93509e-08	3.24723e-07	-	NC_999999999.1	2528700	2529242	-	543	protein_coding	glycine zipper 2TM domain-containing protein && - && PF05433:Glycine zipper 2TM domain	-
B9D02_12560	8.99869	13.6131	9.64188	109.291	171.973	265.668	10.7512	182.311	-4.08729	1.14238e-13	5.77015e-12	rutF	NC_999999999.1	2635648	2636163	+	516	protein_coding	pyrimidine utilization flavin reductase protein F && - && PF01613:Flavin reductase like domain	Flavin_Reduct
B9D02_17885	112.484	178.483	904.408	5621.73	7489.37	7025.6	398.458	6712.23	-4.07556	2.41625e-08	4.00146e-07	-	NC_999999999.1	3769819	3770100	+	282	protein_coding	hypothetical protein && - && PF15940:Family of unknown function	-
B9D02_14665	181.099	243.524	673.967	4581.22	7033.84	6882.14	366.197	6165.73	-4.07512	9.38393e-13	4.05113e-11	-	NC_999999999.1	3071105	3071443	-	339	protein_coding	nitrogen regulatory protein P-II 2 && - && -	-
Novel00267	7.87385	12.1006	41.4601	297.929	408.272	284.265	20.4782	330.155	-4.03612	4.07685e-10	9.48947e-09	-	NC_999999999.1	3769870	3769994	-	125	-	PF15940:Family of unknown function	-
Novel00164	20.2471	26.47	86.7769	435.665	901.875	807.632	44.498	715.057	-4.01748	2.47036e-10	5.97023e-09	-	NC_999999999.1	2528811	2529154	+	344	-	PF05433:Glycine zipper 2TM domain	-
B9D02_13240	106.297	102.855	124.38	362.306	2180.52	2752.32	111.177	1765.05	-3.98933	2.89448e-09	5.85578e-08	-	NC_999999999.1	2786450	2787364	+	915	protein_coding	threonine/homoserine exporter RhtA && - && PF00892:EamA-like transporter family	DUF6
B9D02_08075	110.234	96.0482	132.094	938.701	2122.75	2276.78	112.792	1779.41	-3.98085	2.17065e-17	2.54976e-15	-	NC_999999999.1	1710354	1712060	-	1707	protein_coding	methyl-accepting chemotaxis protein && - && PF02203:Tar ligand binding domain homologue|PF00672:HAMP domain|PF00015:Methyl-accepting chemotaxis protein (MCP) signalling domain	HAMP
sRNA00266	3.37451	1.51257	13.4986	38.9254	128.652	103.611	6.12857	90.3959	-3.93341	1.80774e-06	1.85587e-05	-	NC_999999999.1	4624154	4624239	+	86	-	-	-
Novel00046	29.8082	16.6383	53.9945	464.111	563.18	495.471	33.4803	507.587	-3.93312	9.98333e-15	6.30323e-13	-	NC_999999999.1	486240	486457	+	218	-	-	-
B9D02_07465	135.543	80.1662	159.091	1771.11	2055.8	1878.27	124.933	1901.73	-3.92937	2.69965e-22	7.57552e-20	-	NC_999999999.1	1581784	1583235	-	1452	protein_coding	hypothetical protein && - && PF14403:Circularly permuted ATP-grasp type 2	-
B9D02_11340	154.103	74.116	117.631	1554.02	1889.08	1787.95	115.283	1743.68	-3.9169	3.88149e-21	9.68876e-19	-	NC_999999999.1	2386735	2387949	-	1215	protein_coding	transcription antitermination regulator && - && PF03861:ANTAR domain|PF08376:Nitrate and nitrite sensing	-
Novel00199	57.3666	52.1837	114.738	886.302	1253.7	1081.27	74.7629	1073.76	-3.85073	4.90821e-17	5.38942e-15	-	NC_999999999.1	3070893	3071389	+	497	-	PF00543:Nitrogen regulatory protein P-II	-
B9D02_12390	42.7438	56.7214	38.5675	354.82	869.056	721.289	46.0109	648.388	-3.81608	3.26502e-15	2.35595e-13	-	NC_999999999.1	2605821	2606258	-	438	protein_coding	hypothetical protein && - && -	-
B9D02_07130	256.463	292.682	404.959	4563.26	4863.82	3947.83	318.035	4458.3	-3.81072	1.10296e-25	4.64255e-23	-	NC_999999999.1	1501226	1502659	+	1434	protein_coding	undecaprenyl-phosphate galactose phosphotransferase WbaP && - && PF13727:CoA-binding domain|PF02397:Bacterial sugar transferase	-
B9D02_02365	42.7438	21.176	81.956	571.904	748.281	686.753	48.6252	668.979	-3.78973	2.80945e-12	1.05952e-10	-	NC_999999999.1	484979	486157	-	1179	protein_coding	amino acid ABC transporter permease && - && -	-
B9D02_22375	35.9948	30.2514	81.956	1043.5	530.36	447.651	49.4007	673.837	-3.7772	3.03051e-11	9.00418e-10	-	NC_999999999.1	4703884	4704720	+	837	protein_coding	AraC family transcriptional regulator && - && PF12833:Helix-turn-helix domain	-
B9D02_17185	410.565	484.779	776.171	3588.62	9144.78	10071.5	557.172	7601.63	-3.77073	4.73922e-13	2.17616e-11	obgE	NC_999999999.1	3615512	3616684	-	1173	protein_coding	GTPase ObgE && - && PF01926:50S ribosome-binding GTPase|PF01018:GTP1/OBG	-
B9D02_16845	109.109	109.661	130.165	1003.08	1778.81	1967.27	116.312	1583.05	-3.76799	1.26293e-19	2.19968e-17	-	NC_999999999.1	3535724	3536674	-	951	protein_coding	sugar ABC transporter substrate-binding protein && - && PF13407:Periplasmic binding protein domain	-
Novel00198	35.4323	17.3946	39.5317	284.455	438.466	522.038	30.7862	414.986	-3.75532	3.21731e-14	1.84666e-12	-	NC_999999999.1	3070184	3070395	+	212	-	PF00909:Ammonium Transporter Family	-
sRNA00246	18.5598	15.882	24.1047	229.061	275.682	261.683	19.5155	255.476	-3.72046	6.53731e-19	9.71176e-17	-	NC_999999999.1	3991048	3991099	+	52	-	-	-
B9D02_11125	193.472	418.982	718.32	2711.3	7430.29	6580.6	443.591	5574.07	-3.65244	1.3794e-09	2.95226e-08	-	NC_999999999.1	2337607	2337963	-	357	protein_coding	50S ribosomal protein L20 && - && PF00453:Ribosomal protein L20	-
Novel00311	183.911	192.853	474.381	627.298	3942.26	6045.28	283.715	3538.28	-3.64144	1.38905e-06	1.47707e-05	-	NC_999999999.1	4666695	4667927	-	1233	-	PF00593:TonB dependent receptor	-
Novel00125	10.1235	16.6383	25.0689	80.8451	204.793	352.01	17.2769	212.549	-3.63667	2.75855e-08	4.52038e-07	-	NC_999999999.1	1796387	1796612	-	226	-	-	-
B9D02_17190	42.1814	78.6537	131.13	806.954	1294.39	1005.55	83.9882	1035.63	-3.6306	1.67393e-12	7.04585e-11	-	NC_999999999.1	3616927	3617184	-	258	protein_coding	50S ribosomal protein L27 && - && PF01016:Ribosomal L27 protein	-
B9D02_23265	36.5572	74.116	139.807	500.042	1257.64	1295.13	83.4935	1017.6	-3.61279	3.55889e-09	6.99453e-08	-	NC_999999999.1	4895547	4896035	-	489	protein_coding	hypothetical protein && - && PF12101:Protein of unknown function (DUF3577)	-
B9D02_07150	80.4258	145.963	196.694	2191.8	1642.28	1323.03	141.028	1719.04	-3.61095	1.91949e-14	1.13071e-12	-	NC_999999999.1	1507005	1508141	+	1137	protein_coding	EpsG family protein && - && PF14897:EpsG family	-
B9D02_02660	362.197	676.875	492.7	2938.87	8748.32	6969.81	510.591	6219	-3.60672	3.91078e-12	1.40095e-10	priB	NC_999999999.1	549216	549533	+	318	protein_coding	primosomal replication protein N && - && PF00436:Single-strand binding protein family	-
B9D02_10170	110.796	74.116	158.127	1104.88	1411.23	1649.8	114.346	1388.64	-3.60483	1.45975e-16	1.34766e-14	-	NC_999999999.1	2145414	2146736	+	1323	protein_coding	MFS transporter && - && -	-
sRNA00070	23.0591	18.1508	22.1763	172.17	355.761	243.086	21.1288	257.006	-3.60416	3.33071e-14	1.89027e-12	-	NC_999999999.1	1061257	1061338	-	82	-	PF02082:Transcriptional regulator	-
B9D02_22320	161.976	112.687	123.416	3955.42	494.915	338.727	132.693	1596.35	-3.58804	1.59002e-05	0.000126276	-	NC_999999999.1	4691529	4692831	-	1303	protein_coding	hypothetical protein && - && -	-
B9D02_05705	212.032	406.881	330.717	1049.49	4179.87	6115.68	316.543	3781.68	-3.57899	2.00586e-08	3.35484e-07	-	NC_999999999.1	1191489	1192505	+	1017	protein_coding	thiosulfate transporter subunit && - && PF13531:Bacterial extracellular solute-binding protein	-
B9D02_21890	113.608	123.274	331.681	2828.08	2061.05	1847.72	189.521	2245.62	-3.5695	2.2871e-11	7.04399e-10	-	NC_999999999.1	4608037	4608981	-	945	protein_coding	AraC family transcriptional regulator && - && PF12833:Helix-turn-helix domain|PF14525:AraC-binding-like domain	-
B9D02_13925	34.3075	57.4777	80.9918	422.191	869.056	730.588	57.5923	673.945	-3.55625	1.47968e-12	6.28054e-11	-	NC_999999999.1	2929803	2930198	-	396	protein_coding	hypothetical protein && - && -	-
Novel00254	33.7451	30.2514	26.9973	200.616	456.845	413.114	30.3313	356.858	-3.55316	1.34678e-13	6.73525e-12	-	NC_999999999.1	3616286	3616381	+	96	-	-	-
B9D02_12730	91.6741	155.038	266.116	1149.8	2293.41	2547.76	170.943	1996.99	-3.54905	5.20666e-11	1.50279e-09	-	NC_999999999.1	2668433	2668975	-	543	protein_coding	cell division protein ZapC && - && PF07126:Cell-division protein ZapC	-
B9D02_04115	14.6229	9.83171	6.74932	113.782	136.528	122.207	10.4013	124.173	-3.54632	2.78784e-12	1.05952e-10	-	NC_999999999.1	860019	860348	+	330	protein_coding	hypothetical protein && - && PF04287:tRNA pseudouridine synthase C	-
B9D02_15755	158.039	65.7968	70.3857	2199.29	655.074	547.277	98.074	1133.88	-3.52827	8.19949e-08	1.20745e-06	-	NC_999999999.1	3297755	3298768	-	1014	protein_coding	acyltransferase && - && PF01757:Acyltransferase family	-
Novel00122	53.4297	37.8143	30.854	134.742	563.18	698.708	40.6993	465.543	-3.51193	3.51495e-08	5.58149e-07	-	NC_999999999.1	1709234	1709498	+	265	-	PF10733:Protein of unknown function (DUF2525)	-
B9D02_01485	62.9908	43.8645	44.3527	393.745	682.642	648.231	50.4027	574.873	-3.50699	3.19681e-16	2.7368e-14	-	NC_999999999.1	325842	326507	-	666	protein_coding	VUT family protein && - && PF02592:Putative vitamin uptake transporter	-
Novel00310	17.435	9.83171	13.4986	38.9254	200.854	223.161	13.5884	154.314	-3.50122	6.24791e-07	7.27148e-06	-	NC_999999999.1	4666504	4666590	-	87	-	-	-
B9D02_02655	1115.84	1388.54	1565.84	9292.69	20342.7	16006.5	1356.74	15214	-3.48737	5.73195e-16	4.66969e-14	-	NC_999999999.1	548814	549209	+	396	protein_coding	30S ribosomal protein S6 && - && PF01250:Ribosomal protein S6	-
B9D02_12385	92.2366	62.7717	49.1736	365.3	1012.15	917.884	68.0606	765.111	-3.48674	4.14402e-11	1.20296e-09	-	NC_999999999.1	2604861	2605592	-	732	protein_coding	beta-ketoacyl synthase && - && -	-
B9D02_07930	308.205	236.717	402.066	2434.34	4332.15	3767.18	315.663	3511.22	-3.4763	1.28994e-16	1.27685e-14	-	NC_999999999.1	1684483	1685778	+	1296	protein_coding	NCS2 family permease && - && PF00860:Permease family	-
B9D02_14970	325.078	257.893	183.196	2729.27	2994.43	2764.28	255.389	2829.33	-3.46767	2.9509e-20	6.48042e-18	-	NC_999999999.1	3137412	3138479	-	1068	protein_coding	AraC family transcriptional regulator && - && PF12625:Arabinose-binding domain of AraC transcription regulator, N-term|PF12833:Helix-turn-helix domain	-
B9D02_06710	147.916	219.323	270.937	2055.56	2574.35	2395	212.725	2341.64	-3.46285	7.94942e-19	1.11535e-16	-	NC_999999999.1	1401913	1402107	-	195	protein_coding	hypothetical protein && - && -	-
B9D02_02165	202.471	763.848	746.282	3368.54	8262.59	7186.33	570.867	6272.49	-3.45844	1.19002e-08	2.1189e-07	-	NC_999999999.1	458459	458773	+	315	protein_coding	50S ribosomal protein L24 && - && -	-
B9D02_22095	326.765	289.657	365.427	1780.09	4783.74	4173.65	327.283	3579.16	-3.45131	3.48185e-13	1.62841e-11	-	NC_999999999.1	4653760	4654104	-	345	protein_coding	MarR family transcriptional regulator && - && PF01047:MarR family	MarR
B9D02_19050	126.544	187.559	540.91	980.621	3276.68	5082.23	285.004	3113.18	-3.45071	1.65997e-06	1.73234e-05	mqo	NC_999999999.1	4032681	4034330	-	1650	protein_coding	malate:quinone oxidoreductase && - && PF06039:Malate:quinone oxidoreductase (Mqo)	-
B9D02_21180	185.036	166.383	178.375	943.193	2423.38	2408.28	176.598	1924.95	-3.4463	4.18876e-13	1.94105e-11	-	NC_999999999.1	4457880	4458986	+	1107	protein_coding	integrase && - && PF00589:Phage integrase family	Phage_integrase
B9D02_12380	32.0578	27.2263	11.5703	98.8107	364.951	310.832	23.6181	258.198	-3.43978	6.72335e-08	1.0077e-06	-	NC_999999999.1	2604068	2604868	-	801	protein_coding	1-acyl-sn-glycerol-3-phosphate acyltransferase && - && -	-
B9D02_11700	549.482	512.761	581.405	2955.34	8266.53	6512.86	547.883	5911.58	-3.43172	3.4386e-13	1.62321e-11	-	NC_999999999.1	2465861	2469490	-	3630	protein_coding	type VI secretion system protein ImpL && - && -	-
sRNA00238	122.045	495.367	950.689	3247.28	6940.63	6692.18	522.7	5626.7	-3.4291	7.75414e-07	8.78165e-06	-	NC_999999999.1	3855367	3855568	-	202	-	-	-
B9D02_11620	24.7464	18.1508	34.7108	157.199	380.704	281.608	25.8693	273.17	-3.40818	6.05548e-11	1.70873e-09	-	NC_999999999.1	2453205	2453780	-	576	protein_coding	hypothetical protein && - && PF04965:Gene 25-like lysozyme	-
B9D02_02670	1607.39	1603.32	1311.3	7353.91	22166.2	17235.2	1507.34	15585.1	-3.37004	5.52959e-12	1.93821e-10	-	NC_999999999.1	549805	550254	+	450	protein_coding	50S ribosomal protein L9 && - && PF01281:Ribosomal protein L9, N-terminal domain|PF03948:Ribosomal protein L9, C-terminal domain	-
B9D02_08300	223.842	119.493	165.84	308.409	1595.02	3338.12	169.725	1747.18	-3.36337	4.95281e-06	4.422e-05	putP	NC_999999999.1	1752047	1753531	+	1485	protein_coding	sodium:proline symporter && - && PF00474:Sodium:solute symporter family	-
B9D02_09975	165.913	139.913	568.871	2967.31	2675.43	3282.33	291.566	2975.03	-3.35283	1.68241e-08	2.86123e-07	-	NC_999999999.1	2102975	2104132	-	1158	protein_coding	monooxygenase && - && PF01494:FAD binding domain	FAD_binding_3
B9D02_11465	38.2444	37.8143	47.2452	276.969	471.285	492.815	41.1013	413.69	-3.33552	6.92721e-15	4.48581e-13	-	NC_999999999.1	2412229	2413137	-	909	protein_coding	LysR family transcriptional regulator && - && PF00126:Bacterial regulatory helix-turn-helix protein, lysR family|PF03466:LysR substrate binding domain	LysR_substrate
B9D02_02170	1093.9	1403.67	1533.06	7304.5	18416.9	14654.3	1343.54	13458.6	-3.32458	5.0595e-13	2.28175e-11	-	NC_999999999.1	458788	459327	+	540	protein_coding	50S ribosomal protein L5 && - && PF00281:Ribosomal protein L5|PF00673:ribosomal L5P family C-terminus	-
B9D02_07145	284.584	358.479	478.237	3736.84	3925.19	3544.01	373.767	3735.35	-3.32242	9.92158e-20	1.78978e-17	-	NC_999999999.1	1504550	1506727	+	2178	protein_coding	tyrosine-protein kinase && - && PF13614:AAA domain|PF02706:Chain length determinant protein|PF13807:G-rich domain on putative tyrosine kinase	-
B9D02_16835	95.6111	93.0231	82.9202	465.608	1021.34	1219.42	90.5181	902.121	-3.31642	2.66243e-12	1.03446e-10	-	NC_999999999.1	3533975	3534820	-	846	protein_coding	BtpA family membrane complex biogenesis protein && - && PF03437:BtpA family	-
Novel00255	190.097	237.474	362.535	2307.08	3062.7	2484	263.369	2617.93	-3.31531	3.74879e-16	3.15586e-14	-	NC_999999999.1	3616968	3617494	+	527	-	PF00829:Ribosomal prokaryotic L21 protein|PF01016:Ribosomal L27 protein	-
B9D02_02130	284.021	319.909	336.502	1703.74	4128.67	3465.64	313.477	3099.35	-3.30597	1.53693e-13	7.53695e-12	rplV	NC_999999999.1	454171	454503	+	333	protein_coding	50S ribosomal protein L22 && - && -	-
B9D02_02135	1096.15	2011.72	2038.29	7816.52	22175.4	20591.9	1715.39	16861.3	-3.29727	3.38067e-10	7.94223e-09	-	NC_999999999.1	454521	455219	+	699	protein_coding	30S ribosomal protein S3 && - && -	-
sRNA00141	13.498	33.2766	67.4932	315.895	421.4	369.279	38.0893	368.858	-3.28944	3.93555e-08	6.19267e-07	-	NC_999999999.1	2473524	2473574	-	51	-	-	-
Novel00052	521.924	652.674	657.576	3537.72	8144.44	6033.33	610.725	5905.16	-3.27368	5.28185e-14	2.80828e-12	-	NC_999999999.1	548746	550232	-	1487	-	PF00436:Single-strand binding protein family|PF01250:Ribosomal protein S6|PF01084:Ribosomal protein S18|PF03948:Ribosomal protein L9, C-terminal domain|PF01281:Ribosomal protein L9, N-terminal domain	-
B9D02_02380	436.436	548.307	663.361	3028.7	7271.45	5470.11	549.368	5256.75	-3.25886	9.32591e-13	4.05113e-11	-	NC_999999999.1	488117	489082	-	966	protein_coding	tRNA dihydrouridine synthase DusB && - && PF01207:Dihydrouridine synthase (Dus)	Dus
B9D02_11335	199.658	121.006	38.5675	1519.59	820.483	1081.27	119.744	1140.45	-3.24751	1.09735e-07	1.54824e-06	-	NC_999999999.1	2385222	2386472	-	1251	protein_coding	nitrate/bicarbonate ABC transporter substrate-binding protein && - && PF13379:NMT1-like family	-
B9D02_00545	30.933	13.6131	17.3554	101.805	210.044	277.623	20.6338	196.491	-3.24036	2.10964e-08	3.51677e-07	-	NC_999999999.1	122544	123188	-	645	protein_coding	PST family transport protein && - && -	-
sRNA00248	1.68725	3.02514	1.92838	2.99426	42.0087	17.2684	2.21359	20.7571	-3.24013	0.00277056	0.0102446	-	NC_999999999.1	4000642	4000885	-	244	-	-	-
B9D02_07140	23.6216	24.9574	36.6391	320.386	253.365	224.49	28.406	266.08	-3.23803	3.94737e-14	2.1463e-12	-	NC_999999999.1	1504103	1504537	+	435	protein_coding	protein tyrosine phosphatase && - && PF01451:Low molecular weight phosphotyrosine protein phosphatase	LMWPc
B9D02_17360	83.2379	78.6537	65.5648	344.34	858.553	928.511	75.8188	710.468	-3.22684	6.4413e-11	1.8075e-09	-	NC_999999999.1	3651791	3652768	-	978	protein_coding	elongation factor P lysine(34) lysyltransferase && - && PF00152:tRNA synthetases class II (D, K and N)	tRNA-synt_2
B9D02_07160	16.3101	45.3771	58.8155	504.533	321.629	292.235	40.1676	372.799	-3.22476	1.11268e-08	2.01741e-07	-	NC_999999999.1	1509259	1510011	+	753	protein_coding	glycosyltransferase family 2 protein && - && PF00535:Glycosyl transferase family 2	Glycos_transf_2
B9D02_15780	1.12484	1.51257	0	7.48566	9.18941	9.29839	0.879136	8.65782	-3.21994	0.0108951	0.0319391	-	NC_999999999.1	3302261	3302509	+	249	protein_coding	hypothetical protein && - && -	-
B9D02_02160	1063.53	1388.54	1768.32	8062.05	17347	13672.6	1406.8	13027.2	-3.2113	5.27996e-13	2.3601e-11	-	NC_999999999.1	458077	458448	+	372	protein_coding	50S ribosomal protein L14 && - && PF00238:Ribosomal protein L14p/L23e	-
B9D02_09900	209.782	150.501	192.838	1257.59	1835.26	2012.44	184.373	1701.76	-3.20602	7.03895e-17	7.40703e-15	-	NC_999999999.1	2085439	2086815	+	1377	protein_coding	xanthine permease XanP && - && PF00860:Permease family	-
Novel00272	466.807	532.425	756.888	3567.66	6395.83	6156.86	585.373	5373.45	-3.1991	3.95181e-14	2.1463e-12	-	NC_999999999.1	3854462	3855619	+	1158	-	PF00466:Ribosomal protein L10|PF00542:Ribosomal protein L7/L12 C-terminal domain|PF16320:Ribosomal protein L7/L12 dimerisation domain	-
B9D02_08775	89.9869	52.94	32.7824	227.564	694.457	694.723	58.5698	538.914	-3.19613	9.32824e-08	1.35006e-06	-	NC_999999999.1	1845373	1846515	-	1143	protein_coding	acyltransferase && - && PF01757:Acyltransferase family	-
Novel00053	15.1853	6.05028	14.4628	29.9426	160.158	136.819	11.8995	108.973	-3.19534	1.18495e-05	9.71623e-05	-	NC_999999999.1	550305	550432	+	128	-	-	-
B9D02_02175	377.383	451.502	510.056	2087	5484.76	4517.69	446.313	4029.82	-3.17505	1.3289e-11	4.27532e-10	-	NC_999999999.1	459342	459647	+	306	protein_coding	30S ribosomal protein S14 && - && PF00253:Ribosomal protein S14p/S29e	Ribosomal_S14
B9D02_20435	8.43627	4.53771	12.5344	55.3938	65.6386	106.267	8.50281	75.7666	-3.17411	2.19827e-07	2.83976e-06	-	NC_999999999.1	4312266	4312817	-	552	protein_coding	hypothetical protein && - && PF02566:OsmC-like protein	-
B9D02_02190	268.273	445.452	450.276	1491.14	4783.74	4153.72	388	3476.2	-3.16401	3.04129e-09	6.09585e-08	-	NC_999999999.1	460629	460982	+	354	protein_coding	50S ribosomal protein L18 && - && PF00861:Ribosomal L18p/L5e family	-
B9D02_15615	2191.74	3347.32	4170.11	18754.6	38196.4	29817.3	3236.39	28922.8	-3.15988	2.98179e-12	1.10743e-10	rpsB	NC_999999999.1	3264954	3265679	-	726	protein_coding	30S ribosomal protein S2 && - && PF00318:Ribosomal protein S2	-
B9D02_22475	46.1183	48.4023	40.4959	158.696	536.924	510.083	45.0055	401.901	-3.15807	9.9094e-09	1.83342e-07	-	NC_999999999.1	4722943	4723290	+	348	protein_coding	transposase && - && PF05717:IS66 Orf2 like protein	-
B9D02_07175	94.4862	143.694	165.84	1088.41	1335.09	1135.73	134.674	1186.41	-3.14255	5.98866e-16	4.80138e-14	-	NC_999999999.1	1513553	1514815	+	1263	protein_coding	colanic acid biosynthesis pyruvyl transferase WcaK && - && PF04230:Polysaccharide pyruvyl transferase	-
B9D02_08080	197.409	719.227	1188.84	7436.25	5910.1	5221.71	701.827	6189.35	-3.14129	4.33021e-07	5.25767e-06	-	NC_999999999.1	1712202	1712837	-	636	protein_coding	helix-turn-helix transcriptional regulator && - && PF00196:Bacterial regulatory proteins, luxR family	GerE
B9D02_18840	433.062	917.374	2091.32	10566.8	11163.8	8485.44	1147.25	10072	-3.13459	9.59081e-08	1.38409e-06	-	NC_999999999.1	3990583	3990879	-	297	protein_coding	transcriptional regulator && - && PF01381:Helix-turn-helix	HTH_3
B9D02_18885	304.268	264.7	356.75	1359.4	4278.33	2477.36	308.573	2705.03	-3.13235	4.86635e-10	1.11222e-08	-	NC_999999999.1	4000924	4002264	-	1341	protein_coding	aspartate aminotransferase family protein && - && PF00202:Aminotransferase class-III	Aminotran_3
B9D02_07460	16.8725	9.83171	34.7108	279.964	122.088	128.849	20.4717	176.967	-3.12479	5.84051e-07	6.86057e-06	-	NC_999999999.1	1580849	1581790	-	942	protein_coding	alpha-E domain-containing protein && - && PF04168:A predicted alpha-helical domain with a conserved ER motif.	-
B9D02_02240	381.319	633.011	815.703	2151.38	6978.7	6798.45	610.011	5309.51	-3.12221	2.82792e-08	4.60768e-07	rplQ	NC_999999999.1	466227	466613	+	387	protein_coding	50S ribosomal protein L17 && - && PF01196:Ribosomal protein L17	-
Novel00048	62.4284	54.4525	77.135	353.323	765.347	567.202	64.672	561.957	-3.12194	4.13967e-12	1.4725e-10	-	NC_999999999.1	488590	488907	+	318	-	PF01207:Dihydrouridine synthase (Dus)	-
B9D02_17895	61.866	40.8394	22.1763	104.799	417.462	560.56	41.6272	360.94	-3.11017	4.46503e-06	4.04899e-05	-	NC_999999999.1	3771126	3772382	-	1257	protein_coding	polysaccharide biosynthesis protein && - && PF01943:Polysaccharide biosynthesis protein	-
B9D02_20455	17.9974	17.3946	26.0331	145.222	183.788	193.938	20.475	174.316	-3.10234	2.0641e-12	8.47624e-11	-	NC_999999999.1	4315506	4315787	+	282	protein_coding	hypothetical protein && - && -	-
B9D02_04435	833.504	871.997	1023.97	4287.78	9553.05	9437.87	909.823	7759.57	-3.09251	2.56991e-12	1.02209e-10	rimM	NC_999999999.1	930512	931060	+	549	protein_coding	ribosome maturation factor RimM && - && PF01782:RimM N-terminal domain|PF05239:PRC-barrel domain	RimM
B9D02_21880	0.562418	1.51257	2.89256	2.99426	13.1277	23.9101	1.65585	13.344	-3.09018	0.00872646	0.0265708	-	NC_999999999.1	4606540	4607442	+	903	protein_coding	IS5/IS1182 family transposase && - && PF13737:Transposase DDE domain	-
B9D02_02120	1376.8	2665.91	2209.92	7891.38	22376.2	22642.9	2084.21	17636.8	-3.08112	5.92345e-09	1.11639e-07	-	NC_999999999.1	453041	453862	+	822	protein_coding	50S ribosomal protein L2 && - && PF03947:Ribosomal Proteins L2, C-terminal domain|PF00181:Ribosomal Proteins L2, RNA binding domain	Ribosomal_L2_C
B9D02_06765	161.414	172.433	337.466	1242.62	2432.57	1964.62	223.771	1879.93	-3.07271	2.05562e-10	5.06485e-09	-	NC_999999999.1	1413000	1413284	-	285	protein_coding	50S ribosomal protein L25 && - && PF01386:Ribosomal L25p family	-
B9D02_23320	14.6229	34.7891	30.854	79.3479	265.18	326.772	26.7553	223.767	-3.07206	1.68878e-06	1.75876e-05	-	NC_999999999.1	4906145	4906615	+	471	protein_coding	hypothetical protein && - && -	-
B9D02_02150	51.18	86.2165	138.843	429.677	932.069	945.779	92.0799	769.175	-3.06731	1.28852e-08	2.25201e-07	rpsQ	NC_999999999.1	455833	456087	+	255	protein_coding	30S ribosomal protein S17 && - && PF00366:Ribosomal protein S17	-
B9D02_02110	857.688	1071.66	1045.18	4012.31	10959	9901.46	991.508	8290.93	-3.06398	1.51856e-10	3.85438e-09	-	NC_999999999.1	452119	452724	+	606	protein_coding	50S ribosomal protein L4 && - && PF00573:Ribosomal protein L4/L1 family	-
B9D02_12565	97.2983	62.7717	60.7438	329.369	609.127	911.242	73.6046	616.579	-3.06337	1.77628e-09	3.73832e-08	rutG	NC_999999999.1	2636210	2637538	+	1329	protein_coding	pyrimidine utilization transport protein G && - && PF00860:Permease family	-
Novel00107	10.1235	23.4448	38.5675	218.581	171.973	201.908	24.0453	197.487	-3.05809	4.53997e-08	7.05581e-07	-	NC_999999999.1	1554777	1555000	+	224	-	-	-
B9D02_22470	86.6124	80.1662	94.4904	306.912	939.945	924.526	87.0897	723.794	-3.05587	4.4934e-09	8.66266e-08	-	NC_999999999.1	4722698	4722946	+	249	protein_coding	transposase && - && -	-
B9D02_02140	781.761	625.448	683.609	2875.99	7889.76	6616.47	696.939	5794.07	-3.0554	1.15624e-10	3.05768e-09	-	NC_999999999.1	455232	455642	+	411	protein_coding	50S ribosomal protein L16 && - && PF00252:Ribosomal protein L16p/L10e	-
sRNA00115	2.24967	6.05028	5.78513	80.8451	19.6916	14.6118	4.69503	38.3828	-3.05163	0.00063442	0.00296874	-	NC_999999999.1	1905572	1905706	-	135	-	-	-
Novel00104	36.5572	70.3345	100.276	386.26	761.408	561.888	69.0558	569.852	-3.05157	4.02821e-09	7.85578e-08	-	NC_999999999.1	1413040	1413321	+	282	-	PF01386:Ribosomal L25p family	-
B9D02_15365	483.117	265.456	408.816	2151.38	3856.93	3498.85	385.796	3169.05	-3.03787	2.65823e-12	1.03446e-10	-	NC_999999999.1	3214811	3216397	+	1587	protein_coding	gamma-glutamyltransferase && - && PF01019:Gamma-glutamyltranspeptidase	-
B9D02_22090	187.848	127.812	59.7797	537.47	1424.36	1125.11	125.147	1028.98	-3.0364	1.15308e-07	1.61784e-06	-	NC_999999999.1	4653326	4653559	-	234	protein_coding	hypothetical protein && - && -	-
B9D02_17195	885.808	1135.94	1441.46	7412.3	10264.6	10707.8	1154.4	9461.54	-3.03533	2.21342e-15	1.62028e-13	rplU	NC_999999999.1	3617200	3617511	-	312	protein_coding	50S ribosomal protein L21 && - && PF00829:Ribosomal prokaryotic L21 protein	-
B9D02_02105	1245.19	1560.22	1478.1	6524.5	14654.5	13867.9	1427.84	11682.3	-3.03252	5.27047e-12	1.86162e-10	-	NC_999999999.1	451479	452108	+	630	protein_coding	50S ribosomal protein L3 && - && PF00297:Ribosomal protein L3	-
Novel00039	1565.21	2201.55	2307.3	9620.56	21979.8	17790.5	2024.69	16463.6	-3.02365	1.32079e-11	4.27532e-10	-	NC_999999999.1	458022	462299	-	4278	-	PF17136:Ribosomal proteins 50S L24/mitochondrial 39S L24|PF00347:Ribosomal protein L6|PF00281:Ribosomal protein L5|PF00673:ribosomal L5P family C-terminus|PF00828:Ribosomal proteins 50S-L15, 50S-L18e, 60S-L27A|PF00861:Ribosomal L18 of archaea, bacteria, mitoch. and chloroplast|PF00238:Ribosomal protein L14p/L23e|PF03719:Ribosomal protein S5, C-terminal domain|PF00333:Ribosomal protein S5, N-termi…	-
B9D02_11710	206.97	217.054	301.791	1268.07	2613.73	1991.18	241.938	1957.66	-3.01771	2.62564e-12	1.03446e-10	-	NC_999999999.1	2470750	2472090	-	1341	protein_coding	type VI secretion system-associated protein && - && -	-
B9D02_18245	1360.49	1855.17	2449.04	8457.29	18991.9	18216.9	1888.23	15222	-3.01125	1.91893e-10	4.79827e-09	-	NC_999999999.1	3855732	3856436	-	705	protein_coding	50S ribosomal protein L1 && - && PF00687:Ribosomal protein L1p/L10e family	-
B9D02_04035	3.37451	8.31914	2.89256	20.9598	47.2598	49.1486	4.86207	39.1228	-3.00866	5.79206e-05	0.000388006	-	NC_999999999.1	848053	848129	-	77	protein_coding	tRNA-Met && - && -	-
B9D02_02180	1127.65	1534.5	1437.6	4738.42	15156	13009.8	1366.59	10968.1	-3.00477	4.19978e-09	8.12763e-08	rpsH	NC_999999999.1	459680	460072	+	393	protein_coding	30S ribosomal protein S8 && - && PF00410:Ribosomal protein S8	-
B9D02_02200	7.87385	8.31914	13.4986	23.9541	106.335	104.939	9.89721	78.4092	-3.00263	2.05003e-05	0.000158815	-	NC_999999999.1	461503	461682	+	180	protein_coding	50S ribosomal protein L30 && - && PF00327:Ribosomal protein L30p/L7e	-
B9D02_21690	255.9	536.963	682.645	2241.21	4972.78	4590.75	491.836	3934.91	-3.00098	1.22161e-08	2.16503e-07	-	NC_999999999.1	4571421	4571696	+	276	protein_coding	type II toxin-antitoxin system mRNA interferase toxin%2C RelE/StbE family && - && -	-
Novel00075	182.786	233.692	267.08	1059.97	2353.8	2036.35	227.853	1816.71	-2.99637	2.02742e-11	6.3213e-10	-	NC_999999999.1	930248	930989	-	742	-	PF00886:Ribosomal protein S16|PF05239:PRC-barrel domain|PF01782:RimM N-terminal domain	-
B9D02_11540	19.1222	40.8394	40.4959	175.164	315.065	305.519	33.4858	265.249	-2.99597	3.06042e-09	6.10996e-08	-	NC_999999999.1	2430609	2431049	-	441	protein_coding	hypothetical protein && - && PF08786:Domain of unknown function (DUF1795)	-
B9D02_05975	24.184	15.1257	4.82094	109.291	144.405	104.939	14.7102	119.545	-2.99408	1.0328e-06	1.13653e-05	-	NC_999999999.1	1241124	1241195	-	72	protein_coding	tRNA-Arg && - && -	-
B9D02_06785	131.043	193.609	490.772	1866.92	2310.48	2306	271.808	2161.13	-2.9933	6.19675e-08	9.39934e-07	-	NC_999999999.1	1417628	1417948	+	321	protein_coding	hypothetical protein && - && PF13989:YejG-like protein	-
Novel00222	243.527	383.437	481.13	2257.67	3669.2	2841.32	369.364	2922.73	-2.98551	3.65595e-12	1.31901e-10	-	NC_999999999.1	3264928	3265736	+	809	-	PF00318:Ribosomal protein S2	-
B9D02_15195	15.7477	6.05028	4.82094	95.8164	30.1938	88.9989	8.87298	71.6697	-2.98081	3.79892e-05	0.000269499	-	NC_999999999.1	3180424	3180702	-	279	protein_coding	hypothetical protein && - && -	-
Novel00273	313.267	409.15	511.02	2130.42	3921.25	3663.57	411.146	3238.41	-2.9785	2.21944e-12	9.04065e-11	-	NC_999999999.1	3855714	3856918	+	1205	-	PF03946:Ribosomal protein L11, N-terminal domain|PF00298:Ribosomal protein L11, RNA binding domain|PF00687:Ribosomal protein L1p/L10e family	-
B9D02_13250	223.842	406.125	368.32	850.37	3312.13	3647.63	332.762	2603.37	-2.96839	6.22984e-07	7.26718e-06	-	NC_999999999.1	2788513	2789259	+	747	protein_coding	glutamine ABC transporter substrate-binding protein GlnH && - && PF00497:Bacterial extracellular solute-binding proteins, family 3	-
B9D02_11715	43.3062	95.2919	125.344	482.076	853.302	719.961	87.9809	685.113	-2.96655	8.62133e-09	1.60688e-07	-	NC_999999999.1	2472096	2472590	-	495	protein_coding	type VI secretion system-associated lipoprotein && - && -	-
B9D02_18250	798.634	1531.48	1907.16	7129.34	13538.6	12131.7	1412.43	10933.2	-2.95281	1.0429e-09	2.2903e-08	rplK	NC_999999999.1	3856440	3856868	-	429	protein_coding	50S ribosomal protein L11 && - && PF00298:Ribosomal protein L11, RNA binding domain|PF03946:Ribosomal protein L11, N-terminal domain	-
B9D02_02100	943.738	2066.93	1864.74	8571.08	14743.8	14367.3	1625.13	12560.7	-2.95052	2.16132e-10	5.29943e-09	-	NC_999999999.1	451135	451446	+	312	protein_coding	30S ribosomal protein S10 && - && PF00338:Ribosomal protein S10p/S20e	Ribosomal_S10
B9D02_10000	95.6111	52.1837	107.989	190.136	844.113	933.824	85.2613	656.024	-2.94469	4.02615e-06	3.67741e-05	-	NC_999999999.1	2107971	2108441	+	471	protein_coding	hypothetical protein && - && PF08808:RES domain	-
B9D02_04440	1809.3	2039.7	1984.3	7559.01	18735.9	18454.6	1944.43	14916.5	-2.93954	1.70036e-10	4.29426e-09	trmD	NC_999999999.1	931096	931860	+	765	protein_coding	tRNA (guanosine(37)-N1)-methyltransferase TrmD && - && PF01746:tRNA (Guanine-1)-methyltransferase	-
B9D02_07185	154.103	141.425	126.309	805.457	1291.77	1131.75	140.612	1076.32	-2.93521	4.24027e-15	2.89427e-13	-	NC_999999999.1	1516040	1517380	+	1341	protein_coding	lipopolysaccharide biosynthesis protein && - && PF01943:Polysaccharide biosynthesis protein	-
B9D02_17135	32.0578	34.7891	44.3527	142.227	342.634	361.309	37.0665	282.057	-2.93309	8.31257e-09	1.55507e-07	-	NC_999999999.1	3606922	3606998	-	77	protein_coding	tRNA-Met && - && -	-
B9D02_11720	139.48	282.851	375.069	1606.42	2429.94	2012.44	265.8	2016.27	-2.92526	1.03065e-09	2.27328e-08	-	NC_999999999.1	2472614	2473210	-	597	protein_coding	hypothetical protein && - && -	-
B9D02_07135	215.969	411.419	621.901	3503.29	3242.55	2719.11	416.43	3154.98	-2.92283	1.064e-09	2.32653e-08	-	NC_999999999.1	1502954	1504093	+	1140	protein_coding	polysaccharide export protein Wza && - && PF02563:Polysaccharide biosynthesis/export protein	-
B9D02_02185	1360.49	1331.06	1318.05	4449.47	14116.2	11787.7	1336.53	10117.8	-2.92034	4.73342e-09	9.05625e-08	-	NC_999999999.1	460086	460619	+	534	protein_coding	50S ribosomal protein L6 && - && PF00347:Ribosomal protein L6	-
B9D02_07155	92.799	182.265	269.973	1796.56	1282.58	1017.51	181.679	1365.55	-2.91267	1.09397e-08	1.99481e-07	-	NC_999999999.1	1508271	1509188	+	918	protein_coding	glycosyltransferase family 2 protein && - && PF00535:Glycosyl transferase family 2	Glycos_transf_2
B9D02_18235	924.053	1290.22	2076.86	6976.63	12425.4	12738.8	1430.38	10713.6	-2.90533	8.85738e-10	1.98838e-08	-	NC_999999999.1	3854441	3854803	-	363	protein_coding	50S ribosomal protein L7/L12 && - && PF16320:Ribosomal protein L7/L12 dimerisation domain|PF00542:Ribosomal protein L7/L12 C-terminal domain	-
B9D02_21725	28.1209	61.2591	137.879	200.616	703.646	790.363	75.753	564.875	-2.90397	3.84408e-05	0.000271939	-	NC_999999999.1	4576157	4576426	+	270	protein_coding	CopG family transcriptional regulator && - && -	-
B9D02_11705	309.33	219.323	248.761	1193.21	2609.79	2000.48	259.138	1934.5	-2.89968	2.97142e-11	8.88086e-10	-	NC_999999999.1	2469494	2470732	-	1239	protein_coding	hypothetical protein && - && -	-
B9D02_11550	53.4297	80.9225	89.6695	368.294	723.338	573.843	74.6739	555.159	-2.89878	1.27738e-10	3.34303e-09	-	NC_999999999.1	2431557	2432132	-	576	protein_coding	hypothetical protein && - && -	-
B9D02_18240	2778.35	2095.67	2074.93	8951.35	21599.1	21244.2	2316.31	17264.9	-2.89787	4.59383e-10	1.05952e-08	-	NC_999999999.1	3854869	3855366	-	498	protein_coding	50S ribosomal protein L10 && - && PF00466:Ribosomal protein L10	-
B9D02_03950	33.7451	41.5957	74.2425	139.233	471.285	494.143	49.8611	368.221	-2.89104	1.73709e-06	1.80165e-05	-	NC_999999999.1	824252	824470	-	219	protein_coding	YgdI/YgdR family lipoprotein && - && -	-
Novel00076	239.59	322.934	349.036	1411.79	2784.39	2494.63	303.853	2230.27	-2.87675	1.2957e-11	4.22233e-10	-	NC_999999999.1	931061	932193	-	1133	-	PF01746:tRNA (Guanine-1)-methyltransferase|PF01245:Ribosomal protein L19	-
B9D02_01835	236.778	418.226	562.122	1094.4	3913.38	3880.09	405.708	2962.62	-2.86918	1.31175e-06	1.40672e-05	-	NC_999999999.1	402118	404253	-	2136	protein_coding	Intracellular growth attenuator protein igaA && - && -	-
Novel00292	34.8699	65.7968	160.055	818.931	664.263	409.129	86.9073	630.774	-2.86526	3.4383e-06	3.24614e-05	-	NC_999999999.1	3990623	3990889	+	267	-	PF01381:Helix-turn-helix	-
B9D02_07560	61.3036	35.5454	55.9229	592.864	244.176	270.982	50.924	369.34	-2.85685	4.31049e-08	6.71984e-07	-	NC_999999999.1	1601596	1602570	-	975	protein_coding	oxidoreductase && - && PF00111:2Fe-2S iron-sulfur cluster binding domain	Fer2
B9D02_11615	260.962	192.096	225.62	1045	2256.66	1583.38	226.226	1628.35	-2.84724	3.95063e-11	1.15345e-09	vasA	NC_999999999.1	2451331	2453202	-	1872	protein_coding	type VI secretion system ImpG/VasA family protein && - && PF05947:Type VI secretion system, ImpG, VasA, VC_A0110	-
sRNA00109	28.1209	47.646	47.2452	414.705	244.176	221.833	41.004	293.571	-2.84559	2.30018e-09	4.74212e-08	-	NC_999999999.1	1712833	1712997	+	165	-	-	-
B9D02_12375	3.93693	0.756285	2.89256	8.98279	36.7576	9.29839	2.52859	18.3463	-2.84399	0.00599699	0.0194172	-	NC_999999999.1	2603797	2604054	-	258	protein_coding	acyl carrier protein && - && PF00550:Phosphopantetheine attachment site	PP-binding
B9D02_07455	41.0565	40.8394	102.204	964.152	185.101	167.371	61.3666	438.875	-2.8415	0.000183638	0.00103062	-	NC_999999999.1	1580055	1580849	-	795	protein_coding	transglutaminase family protein && - && -	-
B9D02_08390	145.104	193.609	260.331	893.787	1638.34	1709.58	199.681	1413.9	-2.82597	3.25633e-10	7.72195e-09	-	NC_999999999.1	1771294	1772082	+	789	protein_coding	trehalose-phosphatase && - && PF02358:Trehalose-phosphatase	-
B9D02_07660	28.6833	25.7137	64.6006	302.42	258.616	260.355	39.6659	273.797	-2.79902	1.81581e-08	3.06745e-07	-	NC_999999999.1	1626220	1626888	+	669	protein_coding	haloacid dehalogenase type II && - && -	-
B9D02_02195	1196.83	1486.1	1239.95	3832.66	12225.9	11134.2	1307.62	9064.22	-2.79328	4.60856e-08	7.14044e-07	rpsE	NC_999999999.1	460997	461497	+	501	protein_coding	30S ribosomal protein S5 && - && PF00333:Ribosomal protein S5, N-terminal domain|PF03719:Ribosomal protein S5, C-terminal domain	-
B9D02_08305	142.292	95.2919	70.3857	202.113	1194.62	726.603	102.656	707.78	-2.78364	1.89617e-05	0.000148489	-	NC_999999999.1	1753722	1754546	+	825	protein_coding	FTR1 family protein && - && PF03239:Iron permease FTR1 family	-
B9D02_04430	420.689	672.338	584.298	1796.56	5035.8	4711.63	559.108	3847.99	-2.78324	3.31436e-08	5.33147e-07	-	NC_999999999.1	930158	930493	+	336	protein_coding	30S ribosomal protein S16 && - && PF00886:Ribosomal protein S16	-
B9D02_17130	228.342	263.187	417.493	1467.19	2416.81	2352.49	303.007	2078.83	-2.77992	1.30614e-10	3.40069e-09	-	NC_999999999.1	3606258	3606749	-	492	protein_coding	ribosome maturation factor RimP && - && PF02576:Putative ribosome maturation factor RimP	-
Novel00301	197.409	226.886	484.022	1405.81	2571.72	2222.32	302.772	2066.61	-2.7727	3.49998e-08	5.57678e-07	-	NC_999999999.1	4571118	4571686	-	569	-	PF15738:Bacterial toxin of type II toxin-antitoxin system, YafQ|PF04221:RelB antitoxin	-
B9D02_11555	74.8016	77.8974	106.061	413.208	701.021	644.246	86.2532	586.158	-2.76826	1.84324e-11	5.78274e-10	-	NC_999999999.1	2432202	2432990	-	789	protein_coding	hypothetical protein && - && -	-
B9D02_00625	73.1143	53.6963	41.4601	170.673	451.594	523.367	56.0902	381.878	-2.76345	3.91612e-07	4.78392e-06	-	NC_999999999.1	135436	136245	+	810	protein_coding	DNA-formamidopyrimidine glycosylase && - && PF01149:Formamidopyrimidine-DNA glycosylase N-terminal domain|PF06831:Formamidopyrimidine-DNA glycosylase H2TH domain|PF06827:Zinc finger found in FPG and IleRS	H2TH
Novel00228	35.9948	40.8394	48.2094	37.4283	380.704	429.054	41.6812	282.396	-2.76247	0.000294516	0.00156413	-	NC_999999999.1	3293181	3293321	-	141	-	PF00749:tRNA synthetases class I (E and Q), catalytic domain	-
B9D02_04445	605.724	964.264	1187.88	3733.84	7401.41	7571.55	919.289	6235.6	-2.76239	3.75668e-09	7.35464e-08	rplS	NC_999999999.1	931905	932252	+	348	protein_coding	50S ribosomal protein L19 && - && PF01245:Ribosomal protein L19	-
B9D02_07655	225.53	105.124	113.774	573.401	1106.67	1333.65	148.142	1004.57	-2.75922	9.66382e-08	1.39065e-06	-	NC_999999999.1	1624722	1626191	+	1470	protein_coding	aldehyde dehydrogenase && - && PF00171:Aldehyde dehydrogenase family	Aldedh
B9D02_02235	4938.59	4627.71	5050.42	13013.1	41684.5	44127.5	4872.24	32941.7	-2.75727	1.27849e-07	1.75004e-06	-	NC_999999999.1	465197	466186	+	990	protein_coding	DNA-directed RNA polymerase subunit alpha && - && PF01193:RNA polymerase Rpb3/Rpb11 dimerisation domain|PF01000:RNA polymerase Rpb3/RpoA insert domain|PF03118:Bacterial RNA polymerase, alpha chain C terminal domain	RNA_pol_A_bac
B9D02_15400	101.798	59.7465	204.408	1209.68	557.928	686.753	121.984	818.121	-2.74825	1.63994e-06	1.72173e-05	-	NC_999999999.1	3220997	3222505	+	1509	protein_coding	nitrate reductase && - && PF02133:Permease for cytosine/purines, uracil, thiamine, allantoin	-
B9D02_17330	157.477	288.901	452.204	1124.35	2462.76	2400.31	299.527	1995.81	-2.73781	3.88517e-07	4.76311e-06	-	NC_999999999.1	3646233	3646625	-	393	protein_coding	30S ribosomal protein S9 && - && PF00380:Ribosomal protein S9/S16	-
B9D02_02115	285.708	453.015	379.89	1119.85	3226.8	3081.75	372.871	2476.13	-2.73178	9.13311e-08	1.32943e-06	-	NC_999999999.1	452721	453023	+	303	protein_coding	50S ribosomal protein L23 && - && PF00276:Ribosomal protein L23	-
B9D02_10655	172.662	109.661	87.7411	401.231	1041.03	1006.88	123.355	816.381	-2.72402	1.99999e-07	2.63071e-06	-	NC_999999999.1	2246413	2247108	-	696	protein_coding	hypothetical protein && - && PF00117:Glutamine amidotransferase class-I	GATase
B9D02_05825	84.3627	120.249	147.521	431.174	1027.9	855.452	117.378	771.509	-2.71943	1.78949e-08	3.03313e-07	-	NC_999999999.1	1212455	1213243	-	789	protein_coding	formate/nitrite transporter && - && -	-
B9D02_00620	5.62418	7.56285	10.6061	37.4283	63.0131	53.1337	7.93103	51.1917	-2.71888	5.84117e-06	5.14003e-05	rpmG	NC_999999999.1	135199	135366	+	168	protein_coding	50S ribosomal protein L33 && - && PF00471:Ribosomal protein L33	-
B9D02_15175	107.984	65.0405	99.3114	1010.56	249.427	530.008	90.7787	596.666	-2.71568	2.57395e-06	2.55066e-05	-	NC_999999999.1	3177162	3178916	-	1755	protein_coding	amylovoran biosynthesis protein AmsF && - && PF12708:Pectate lyase superfamily protein	-
B9D02_22480	297.519	220.079	200.551	553.938	2089.93	2068.23	239.383	1570.7	-2.71347	1.64299e-06	1.72173e-05	-	NC_999999999.1	4723310	4724880	+	1571	protein_coding	IS66 family transposase && - && PF13817:IS66 C-terminal element|PF03050:Transposase IS66 family|PF13005:zinc-finger binding domain of transposase IS66	-
B9D02_02125	1186.7	642.086	475.345	2393.91	6889.43	5822.12	768.044	5035.15	-2.7123	1.13042e-06	1.23588e-05	-	NC_999999999.1	453879	454157	+	279	protein_coding	30S ribosomal protein S19 && - && PF00203:Ribosomal protein S19	-
B9D02_09920	23.0591	37.058	23.1405	95.8164	234.986	213.863	27.7525	181.555	-2.71091	3.32715e-07	4.10891e-06	-	NC_999999999.1	2089879	2090595	-	717	protein_coding	glycine/betaine ABC transporter permease && - && PF00528:Binding-protein-dependent transport system inner membrane component	BPD_transp_1
B9D02_00615	31.4954	159.576	254.546	691.675	1143.43	1064	148.539	966.367	-2.70469	7.55901e-05	0.000483027	-	NC_999999999.1	134943	135179	+	237	protein_coding	50S ribosomal protein L28 && - && PF00830:Ribosomal L28 family	-
B9D02_17110	119.233	183.777	168.733	288.946	1465.05	1309.74	157.248	1021.25	-2.70013	1.2192e-05	9.94862e-05	-	NC_999999999.1	3600618	3601562	-	945	protein_coding	tRNA pseudouridine(55) synthase && - && -	-
B9D02_11665	49.4928	80.1662	152.342	423.688	764.034	624.32	94.0002	604.014	-2.68953	4.39684e-07	5.31303e-06	-	NC_999999999.1	2460422	2460913	-	492	protein_coding	hypothetical protein && - && PF14113:Type VI secretion system (T6SS), amidase effector protein 4	-
B9D02_17335	1089.97	1619.21	2183.89	6180.16	13113.3	12111.8	1631.02	10468.4	-2.68246	1.51385e-08	2.6097e-07	-	NC_999999999.1	3646641	3647069	-	429	protein_coding	50S ribosomal protein L13 && - && PF00572:Ribosomal protein L13	-
B9D02_11640	255.9	245.036	391.46	1410.3	2466.7	1839.75	297.466	1905.58	-2.68072	1.35057e-10	3.48048e-09	-	NC_999999999.1	2456399	2458267	-	1869	protein_coding	hypothetical protein && - && PF00498:FHA domain	FHA
B9D02_04120	65.2405	54.4525	43.3885	203.61	434.528	402.487	54.3605	346.875	-2.6701	1.23326e-08	2.17045e-07	-	NC_999999999.1	860348	861127	+	780	protein_coding	tRNA pseudouridine(65) synthase TruC && - && PF00849:RNA pseudouridylate synthase	-
B9D02_13195	345.887	380.411	480.166	1420.78	3040.38	3192	402.155	2551.05	-2.66592	3.29234e-09	6.54709e-08	-	NC_999999999.1	2775879	2777471	-	1593	protein_coding	ABC-F family ATPase && - && PF00005:ABC transporter|PF12848:ABC transporter	ABC_tran
B9D02_07645	123.17	132.35	34.7108	285.952	497.541	1053.37	96.7434	612.289	-2.65932	6.08612e-05	0.000403425	cbl	NC_999999999.1	1621700	1622659	+	960	protein_coding	transcriptional regulator Cbl && - && PF03466:LysR substrate binding domain|PF00126:Bacterial regulatory helix-turn-helix protein, lysR family	LysR_substrate
B9D02_17090	744.079	893.929	1206.2	3585.63	6629.5	7656.56	948.069	5957.23	-2.65196	2.75396e-09	5.60896e-08	-	NC_999999999.1	3594650	3596578	-	1929	protein_coding	DEAD/DEAH family ATP-dependent RNA helicase && - && -	-
Novel00040	60.7412	68.0657	78.0992	218.581	576.307	502.113	68.9687	432.334	-2.65071	6.31487e-08	9.54139e-07	-	NC_999999999.1	462687	462988	-	302	-	PF00344:SecY translocase	-
B9D02_11660	20.2471	58.234	98.3472	335.357	401.708	366.622	58.9427	367.896	-2.65063	6.51598e-06	5.66475e-05	-	NC_999999999.1	2460066	2460425	-	360	protein_coding	hypothetical protein && - && PF16695:Type VI secretion system (T6SS), amidase immunity protein	-
Novel00082	79.8634	74.8722	98.3472	185.644	640.633	761.14	84.3609	529.139	-2.6505	3.68984e-06	3.42344e-05	-	NC_999999999.1	1018130	1018704	-	575	-	PF03658:RnfH family Ubiquitin|PF03364:Polyketide cyclase / dehydrase and lipid transport	-
B9D02_11835	121.482	129.325	147.521	342.843	1126.36	1013.52	132.776	827.576	-2.64092	4.80327e-07	5.79029e-06	-	NC_999999999.1	2499090	2499719	-	630	protein_coding	lytic transglycosylase && - && -	-
B9D02_20440	53.9921	50.6711	79.0634	282.958	329.506	518.053	61.2422	376.839	-2.62611	4.18289e-09	8.12608e-08	-	NC_999999999.1	4312865	4313641	-	777	protein_coding	NAD(P)-dependent oxidoreductase && - && PF00106:short chain dehydrogenase	adh_short
B9D02_09565	229.467	274.532	308.54	973.135	1933.71	2076.2	270.846	1661.02	-2.61743	2.04363e-09	4.26544e-08	-	NC_999999999.1	2010213	2011610	+	1398	protein_coding	hypothetical protein && - && PF04317:YcjX-like family, DUF463	-
B9D02_11545	27.5585	33.2766	48.2094	172.17	246.801	244.415	36.3481	221.129	-2.61583	3.37641e-09	6.68793e-08	-	NC_999999999.1	2431108	2431470	-	363	protein_coding	hypothetical protein && - && -	-
B9D02_10465	33.7451	38.5705	94.4904	167.679	456.845	390.532	55.602	338.352	-2.61312	1.28728e-05	0.000104367	-	NC_999999999.1	2204898	2205254	-	357	protein_coding	toxin-antitoxin system HicB family antitoxin && - && PF05534:HicB family	HicB
B9D02_02210	2152.37	3864.62	3746.83	9044.17	25807.8	24838.7	3254.61	19896.9	-2.61207	6.0819e-07	7.12753e-06	-	NC_999999999.1	462128	463459	+	1332	protein_coding	preprotein translocase subunit SecY && - && PF00344:SecY translocase	-
B9D02_02145	41.6189	49.9148	39.5317	115.279	336.07	349.354	43.6885	266.901	-2.61136	1.20339e-06	1.30716e-05	-	NC_999999999.1	455642	455833	+	192	protein_coding	50S ribosomal protein L29 && - && PF00831:Ribosomal L29 protein	-
Novel00043	1236.76	1852.9	1997.8	4822.26	13463.8	12733.5	1695.82	10339.8	-2.60832	2.41372e-07	3.10222e-06	-	NC_999999999.1	463686	466477	-	2792	-	PF01479:S4 domain|PF00163:Ribosomal protein S4/S9 N-terminal domain|PF03118:Bacterial RNA polymerase, alpha chain C terminal domain|PF01000:RNA polymerase Rpb3/RpoA insert domain|PF01193:RNA polymerase Rpb3/Rpb11 dimerisation domain|PF00411:Ribosomal protein S11|PF00416:Ribosomal protein S13/S18	-
B9D02_02205	1174.33	1020.99	860.056	2525.66	8147.07	7955.44	1018.46	6209.39	-2.60796	6.32099e-07	7.30602e-06	-	NC_999999999.1	461686	462120	+	435	protein_coding	50S ribosomal protein L15 && - && PF00828:Ribosomal protein L18e/L15	-
B9D02_07180	142.854	168.652	213.086	910.256	1203.81	1066.66	174.864	1060.24	-2.60249	1.10754e-12	4.74083e-11	-	NC_999999999.1	1514820	1516043	+	1224	protein_coding	colanic acid biosynthesis glycosyltransferase WcaL && - && PF00534:Glycosyl transferases group 1	Glycos_transf_1
B9D02_15180	11.2484	7.56285	6.74932	94.3193	18.3788	43.8353	8.52018	52.1778	-2.59711	0.000493132	0.00243549	-	NC_999999999.1	3179120	3179413	-	294	protein_coding	hypothetical protein && - && -	-
B9D02_13080	103.485	124.787	198.623	631.789	984.58	949.764	142.298	855.378	-2.59112	2.89833e-09	5.85578e-08	-	NC_999999999.1	2754999	2755478	-	480	protein_coding	YbjN domain-containing protein && - && PF10722:Putative bacterial sensory transduction regulator	-
B9D02_02950	93.9238	69.5782	46.281	206.604	525.109	527.352	69.9277	419.688	-2.58139	1.2212e-06	1.32083e-05	-	NC_999999999.1	605339	606457	+	1119	protein_coding	23S rRNA (guanine(1835)-N(2))-methyltransferase && - && -	-
B9D02_15610	1262.63	1591.22	1992.01	5915.16	11939.7	11124.9	1615.29	9659.9	-2.58044	3.0245e-09	6.08636e-08	tsf	NC_999999999.1	3263920	3264771	-	852	protein_coding	translation elongation factor Ts && - && PF00889:Elongation factor TS	-
B9D02_16760	17.435	9.07542	2.89256	43.4168	65.6386	70.4021	9.80098	59.8192	-2.57325	0.000213687	0.00117447	-	NC_999999999.1	3517737	3517946	+	210	protein_coding	hypothetical protein && - && -	-
B9D02_22960	72.5519	54.4525	65.5648	170.673	441.092	532.665	64.1898	381.477	-2.57101	9.56825e-07	1.05985e-05	-	NC_999999999.1	4831312	4832970	+	1659	protein_coding	methyl-accepting chemotaxis protein && - && PF00015:Methyl-accepting chemotaxis protein (MCP) signalling domain|PF00672:HAMP domain|PF02203:Tar ligand binding domain homologue	HAMP
B9D02_11695	176.599	133.862	85.8127	503.036	1090.91	759.811	132.091	784.587	-2.5677	1.08783e-07	1.53911e-06	-	NC_999999999.1	2465130	2465846	-	717	protein_coding	type VI secretion-associated protein && - && PF09867:Uncharacterized protein conserved in bacteria (DUF2094)	-
B9D02_10770	20.8095	30.2514	43.3885	372.786	99.7707	83.6855	31.4831	185.414	-2.5631	0.000180859	0.00102069	-	NC_999999999.1	2263545	2263802	+	258	protein_coding	hypothetical protein && - && PF10798:Biofilm development protein YmgB/AriR	-
B9D02_04660	223.842	459.821	458.954	1250.1	2814.58	2673.95	380.872	2246.21	-2.56105	3.67029e-07	4.52162e-06	-	NC_999999999.1	978125	979693	-	1569	protein_coding	ABC transporter substrate-binding protein && - && -	-
B9D02_07165	69.7398	96.8045	152.342	447.642	714.148	702.693	106.295	621.494	-2.55246	3.36943e-08	5.39142e-07	-	NC_999999999.1	1510058	1511092	+	1035	protein_coding	glycosyltransferase family 4 protein && - && PF00534:Glycosyl transferases group 1	Glycos_transf_1
B9D02_13255	51.7425	61.2591	62.6722	124.262	434.528	468.905	58.5579	342.565	-2.55042	7.21001e-06	6.22526e-05	-	NC_999999999.1	2789338	2789997	+	660	protein_coding	glutamine ABC transporter permease GlnP && - && PF00528:Binding-protein-dependent transport system inner membrane component	BPD_transp_1
B9D02_05710	192.347	211.004	155.234	299.426	1075.16	1894.21	186.195	1089.6	-2.54874	5.87876e-05	0.000392773	cysT	NC_999999999.1	1192505	1193338	+	834	protein_coding	sulfate ABC transporter permease subunit CysT && - && PF00528:Binding-protein-dependent transport system inner membrane component	BPD_transp_1
B9D02_16490	93.3614	101.342	157.163	555.436	719.4	775.751	117.289	683.529	-2.54689	3.06987e-10	7.34877e-09	-	NC_999999999.1	3467217	3468314	+	1098	protein_coding	GGDEF domain-containing protein && - && PF00990:Diguanylate cyclase, GGDEF domain	GGDEF
B9D02_11635	134.98	112.687	105.097	497.048	946.509	613.694	117.588	685.75	-2.54262	1.11016e-09	2.417e-08	-	NC_999999999.1	2455611	2456402	-	792	protein_coding	serine/threonine-protein phosphatase && - && -	-
B9D02_19150	48.9304	45.3771	93.5262	143.725	422.713	523.367	62.6112	363.268	-2.54138	1.95538e-05	0.000152738	-	NC_999999999.1	4062019	4062489	-	471	protein_coding	toxin YhaV && - && PF11663:Toxin with endonuclease activity, of toxin-antitoxin system	-
B9D02_03845	54.5546	88.4854	142.7	673.709	508.043	467.576	95.2466	549.776	-2.53447	1.3864e-07	1.87741e-06	-	NC_999999999.1	803859	804524	+	666	protein_coding	hemolysin III family protein && - && PF03006:Haemolysin-III related	-
B9D02_04360	47.2431	42.352	41.4601	61.3824	290.123	406.472	43.6851	252.659	-2.53187	0.000133013	0.000776702	-	NC_999999999.1	918028	918546	+	519	protein_coding	recombination regulator RecX && - && PF02631:RecX family	-
B9D02_14915	242.965	183.777	279.615	717.126	1539.88	1815.84	235.452	1357.62	-2.52815	1.10103e-07	1.54911e-06	brnQ	NC_999999999.1	3124134	3125453	-	1320	protein_coding	branched-chain amino acid transport system II carrier protein && - && PF05525:Branched-chain amino acid transport protein	-
B9D02_11515	42.7438	53.6963	63.6364	254.512	364.951	298.877	53.3588	306.113	-2.52659	3.21571e-10	7.66159e-09	-	NC_999999999.1	2423478	2424059	-	582	protein_coding	hypothetical protein && - && -	-
B9D02_04955	33.7451	30.2514	42.4243	127.256	213.982	269.653	35.4736	203.63	-2.52609	9.18183e-08	1.33268e-06	-	NC_999999999.1	1037865	1038113	-	249	protein_coding	ferredoxin && - && PF13237:4Fe-4S dicluster domain	-
B9D02_11655	21.3719	51.4274	82.9202	297.929	324.255	268.325	51.9065	296.836	-2.52565	4.52197e-06	4.08595e-05	-	NC_999999999.1	2459547	2459924	-	378	protein_coding	hypothetical protein && - && -	-
sRNA00139	12.9356	30.2514	34.7108	112.285	198.229	132.834	25.9659	147.783	-2.52356	3.83332e-06	3.53968e-05	-	NC_999999999.1	2438116	2438205	-	90	-	-	-
B9D02_11235	259.837	191.34	190.909	152.707	1484.75	2050.96	214.029	1229.47	-2.52196	0.000924358	0.00404587	astD	NC_999999999.1	2357434	2358903	-	1470	protein_coding	N-succinylglutamate 5-semialdehyde dehydrogenase && - && PF00171:Aldehyde dehydrogenase family	Aldedh
B9D02_07640	6.1866	0.756285	0.964188	11.977	17.066	18.5968	2.63569	15.88	-2.51314	0.014297	0.0396782	-	NC_999999999.1	1620491	1620727	-	237	protein_coding	hypothetical protein && - && -	-
Novel00256	268.273	267.725	359.642	1046.49	2189.71	1872.96	298.547	1703.05	-2.51299	5.23897e-09	9.98568e-08	-	NC_999999999.1	3646458	3647044	+	587	-	PF00572:Ribosomal protein L13|PF00380:Ribosomal protein S9/S16	-
B9D02_03105	363.884	687.463	908.265	2172.34	4185.12	4807.27	653.204	3721.57	-2.51101	9.26094e-07	1.03033e-05	-	NC_999999999.1	642486	644231	-	1746	protein_coding	DNA primase && - && PF13662:Toprim domain|PF08275:DNA primase catalytic core, N-terminal domain|PF10410:DnaB-helicase binding domain of primase|PF08278:DNA primase DnaG DnaB-binding|PF01807:CHC2 zinc finger	-
B9D02_11130	159.727	176.971	161.019	526.99	1172.31	1137.06	165.906	945.452	-2.51095	1.63169e-08	2.79378e-07	-	NC_999999999.1	2338008	2338205	-	198	protein_coding	50S ribosomal protein L35 && - && PF01632:Ribosomal protein L35	-
B9D02_21665	64.1157	71.0908	53.0303	284.455	375.453	407.801	62.7456	355.903	-2.50191	9.6031e-11	2.62191e-09	-	NC_999999999.1	4566966	4567655	-	690	protein_coding	NYN domain-containing protein && - && PF01936:NYN domain	DUF88
B9D02_12100	1369.49	2030.63	2746.01	7669.8	14096.6	13027	2048.71	11597.8	-2.5013	2.76539e-08	4.52038e-07	-	NC_999999999.1	2549964	2550485	-	522	protein_coding	DUF177 domain-containing protein && - && PF02620:Uncharacterized ACR, COG1399	-
B9D02_21995	5.06176	4.53771	16.3912	35.9311	49.8854	57.1187	8.66356	47.6451	-2.50019	0.000326405	0.00170317	-	NC_999999999.1	4632573	4633474	+	902	protein_coding	IS30 family transposase && - && PF00665:Integrase core domain|PF13565:Homeodomain-like domain	rve
B9D02_13400	127.669	88.4854	84.8486	256.009	703.646	742.543	100.334	567.4	-2.49793	1.77586e-06	1.83058e-05	-	NC_999999999.1	2820999	2822108	-	1110	protein_coding	Suppressor of fused protein (SUFU) && - && PF05076:Suppressor of fused protein (SUFU)	-
B9D02_13395	119.233	46.1334	43.3885	92.8221	555.303	527.352	69.5848	391.826	-2.48987	0.000561998	0.00269066	-	NC_999999999.1	2818913	2820808	-	1896	protein_coding	chemotaxis protein && - && -	-
B9D02_20460	23.0591	40.0831	41.4601	169.176	183.788	219.176	34.8674	190.713	-2.46166	3.05479e-08	4.92963e-07	-	NC_999999999.1	4315839	4316183	+	345	protein_coding	carboxymuconolactone decarboxylase family protein && - && PF02627:Carboxymuconolactone decarboxylase family	CMD
B9D02_14890	165.351	170.92	203.444	468.602	1231.38	1242	179.905	980.661	-2.44745	5.16031e-07	6.13288e-06	queA	NC_999999999.1	3118165	3119235	-	1071	protein_coding	tRNA preQ1(34) S-adenosylmethionine ribosyltransferase-isomerase QueA && - && PF02547:Queuosine biosynthesis protein	-
B9D02_19660	59.6163	48.4023	50.1378	97.3135	367.576	393.189	52.7188	286.026	-2.43927	3.1617e-05	0.000231125	-	NC_999999999.1	4160114	4161106	-	993	protein_coding	threonine/serine dehydratase && - && PF00291:Pyridoxal-phosphate dependent enzyme	PALP
B9D02_14185	98.4232	46.8897	98.3472	154.205	439.779	726.603	81.22	440.195	-2.43871	0.000102674	0.000627384	-	NC_999999999.1	2976957	2978243	-	1287	protein_coding	HAAAP family serine/threonine permease && - && -	-
B9D02_00095	492.116	813.007	2356.48	5079.77	7737.48	6969.81	1220.53	6595.69	-2.43448	6.62847e-05	0.000435753	-	NC_999999999.1	19539	21005	-	1467	protein_coding	hypothetical protein && - && -	-
B9D02_16245	274.46	696.539	1083.75	2916.41	3948.82	4181.62	684.915	3682.28	-2.4274	8.9879e-06	7.59162e-05	-	NC_999999999.1	3415057	3415320	+	264	protein_coding	30S ribosomal protein S20 && - && PF01649:Ribosomal protein S20	-
B9D02_10995	5.62418	3.78143	0.964188	4.49139	30.1938	22.5818	3.4566	19.089	-2.42579	0.0159172	0.0431086	-	NC_999999999.1	2308351	2308427	+	77	protein_coding	tRNA-Val && - && -	-
B9D02_19155	19.1222	25.7137	39.5317	35.9311	195.603	219.176	28.1225	150.237	-2.42556	0.00055575	0.00266921	-	NC_999999999.1	4062496	4062840	-	345	protein_coding	regulator && - && PF15937:prlF antitoxin for toxin YhaV_toxin	-
B9D02_02230	2648.43	4219.32	3859.64	7627.88	23792.7	26039.5	3575.8	19153.4	-2.42132	7.17566e-06	6.20621e-05	-	NC_999999999.1	464551	465171	+	621	protein_coding	30S ribosomal protein S4 && - && PF00163:Ribosomal protein S4/S9 N-terminal domain|PF01479:S4 domain	S4
B9D02_21795	2.81209	6.05028	3.85675	23.9541	30.1938	13.2834	4.23971	22.4771	-2.41841	0.00217548	0.0083689	-	NC_999999999.1	4589602	4590763	+	1162	protein_coding	IS30 family transposase && - && PF00665:Integrase core domain|PF13936:Helix-turn-helix domain	rve
B9D02_05835	6.74902	2.26886	1.92838	4.49139	27.5682	27.8952	3.64875	19.9849	-2.415	0.0148183	0.0407888	-	NC_999999999.1	1213723	1213798	+	76	protein_coding	tRNA-Ala && - && -	-
B9D02_16855	159.164	112.687	121.488	693.172	676.078	729.259	131.113	699.503	-2.41323	6.80467e-12	2.33812e-10	-	NC_999999999.1	3538361	3539143	+	783	protein_coding	sugar ABC transporter ATP-binding protein && - && PF07673:Protein of unknown function (DUF1602)|PF00005:ABC transporter	ABC_tran
B9D02_10855	43.3062	16.6383	14.4628	127.256	141.779	130.177	24.8024	133.071	-2.40505	1.8147e-05	0.000142552	-	NC_999999999.1	2284801	2285034	-	234	protein_coding	hypothetical protein && - && -	-
B9D02_23375	6.1866	3.78143	2.89256	19.4627	27.5682	22.5818	4.28686	23.2042	-2.40141	0.00126049	0.00529679	-	NC_999999999.1	4915362	4915709	-	348	protein_coding	hypothetical protein && - && -	-
B9D02_09995	29.8082	63.528	239.119	163.187	715.461	871.392	110.818	583.347	-2.39977	0.00350206	0.0124307	-	NC_999999999.1	2107519	2107971	+	453	protein_coding	hypothetical protein && - && PF09722:Protein of unknown function (DUF2384)	-
B9D02_06750	177.162	225.373	220.799	471.596	1379.72	1435.94	207.778	1095.75	-2.39954	3.01908e-06	2.91018e-05	-	NC_999999999.1	1409712	1411466	-	1755	protein_coding	DUF3413 domain-containing protein && - && PF00884:Sulfatase|PF11893:Domain of unknown function (DUF3413)	Sulfatase
B9D02_23145	104.61	96.8045	44.3527	125.759	459.47	710.663	81.9223	431.964	-2.3963	0.000315555	0.00165511	-	NC_999999999.1	4875643	4877532	+	1890	protein_coding	AAA family ATPase && - && PF09084:NMT1/THI5 like|PF02954:Bacterial regulatory protein, Fis family|PF00158:Sigma-54 interaction domain	Sigma54_activat
B9D02_12055	76.4889	132.35	138.843	230.558	795.54	799.662	115.894	608.587	-2.39488	3.05478e-05	0.000225251	-	NC_999999999.1	2542424	2543443	-	1020	protein_coding	cell division protein YceG && - && PF02618:YceG-like family	-
B9D02_02065	293.582	1256.95	1590.91	3943.44	6226.48	6295.01	1047.15	5488.31	-2.39033	0.00011277	0.000672491	-	NC_999999999.1	444646	445020	+	375	protein_coding	30S ribosomal protein S12 && - && PF00164:Ribosomal protein S12/S23	Ribosomal_S12
B9D02_22580	62.4284	37.058	45.3168	176.661	294.061	289.578	48.2677	253.434	-2.38856	1.15639e-07	1.61798e-06	-	NC_999999999.1	4744802	4745422	-	621	protein_coding	lysine transporter LysE && - && PF01810:LysE type translocator	-
B9D02_15380	49.4928	16.6383	58.8155	259.004	224.484	168.699	41.6488	217.396	-2.386	1.85539e-05	0.000145521	-	NC_999999999.1	3217986	3218366	+	381	protein_coding	DUF3225 domain-containing protein && - && PF11533:Protein of unknown function (DUF3225)	-
B9D02_10940	118.108	90.7542	165.84	330.866	792.915	828.885	124.901	650.889	-2.38359	2.56251e-06	2.54788e-05	-	NC_999999999.1	2298242	2298910	+	669	protein_coding	ribonuclease T && - && PF00929:Exonuclease	Exonuc_X-T
B9D02_07335	33.7451	17.3946	20.2479	88.3307	168.035	116.894	23.7959	124.42	-2.37647	4.95516e-06	4.422e-05	-	NC_999999999.1	1549616	1549975	-	360	protein_coding	translocase && - && PF04138:GtrA-like protein	-
B9D02_07095	180.536	102.099	34.7108	143.725	740.404	765.125	105.782	549.751	-2.37489	0.00154138	0.00625845	-	NC_999999999.1	1489857	1491209	-	1353	protein_coding	molecular chaperone && - && PF00012:Hsp70 protein	HSP70
B9D02_06545	674.902	1272.83	1870.52	5199.54	7757.17	6668.27	1272.75	6541.66	-2.36215	8.72293e-07	9.74768e-06	-	NC_999999999.1	1337176	1338099	+	924	protein_coding	transcriptional regulator LrhA && - && PF00126:Bacterial regulatory helix-turn-helix protein, lysR family|PF03466:LysR substrate binding domain	LysR_substrate
Novel00167	230.591	411.419	474.381	1494.14	2268.47	1957.98	372.13	1906.86	-2.35864	5.22241e-08	7.99346e-07	-	NC_999999999.1	2549824	2550466	+	643	-	PF02620:Large ribosomal RNA subunit accumulation protein YceD|PF01783:Ribosomal L32p protein family	-
B9D02_18085	1276.69	4154.27	16064.3	86412.9	14156.9	9307.69	7165.1	36625.8	-2.35384	0.01445	0.0399974	-	NC_999999999.1	3812067	3812324	+	258	protein_coding	hypothetical protein && - && PF11106:Exopolysaccharide production protein YjbE	-
B9D02_08960	221.03	204.953	320.11	464.111	1511	1835.77	248.698	1270.29	-2.35355	3.21494e-05	0.000234324	-	NC_999999999.1	1886272	1888188	+	1917	protein_coding	ATP-dependent DNA helicase && - && PF04851:Type III restriction enzyme, res subunit|PF13307:Helicase C-terminal domain	-
B9D02_22925	40.4941	36.3017	75.2067	270.981	238.925	259.027	50.6675	256.311	-2.34734	1.96657e-07	2.59351e-06	-	NC_999999999.1	4825545	4825784	+	240	protein_coding	transcriptional regulator && - && -	-
B9D02_09210	125.982	171.677	484.987	1263.58	1361.35	1349.59	260.882	1324.84	-2.34659	3.30693e-05	0.00023999	-	NC_999999999.1	1937887	1939521	+	1635	protein_coding	oligopeptide ABC transporter substrate-binding protein OppA && - && PF00496:Bacterial extracellular solute-binding proteins, family 5 Middle	-
B9D02_15635	135.543	207.222	686.502	3561.67	748.281	920.541	343.089	1743.5	-2.34627	0.00247835	0.00932797	-	NC_999999999.1	3270646	3271038	+	393	protein_coding	hypothetical protein && - && -	-
sRNA00234	326.202	634.523	2625.48	14775.2	2055.8	1386.79	1195.4	6072.59	-2.34503	0.0136545	0.0382312	-	NC_999999999.1	3811975	3812466	-	492	-	PF11106:Exopolysaccharide production protein YjbE	-
B9D02_05130	444.31	560.407	811.846	1500.13	3804.42	3844.22	605.521	3049.59	-2.33297	3.92738e-06	3.60022e-05	der	NC_999999999.1	1081774	1083264	+	1491	protein_coding	ribosome biogenesis GTPase Der && - && PF14714:KH-domain-like of EngA bacterial GTPase enzymes, C-terminal|PF01926:50S ribosome-binding GTPase	-
B9D02_11630	226.092	150.501	163.912	640.772	1241.88	840.84	180.168	907.832	-2.33194	5.59552e-08	8.51294e-07	-	NC_999999999.1	2454614	2455600	-	987	protein_coding	hypothetical protein && - && -	-
B9D02_14910	147.354	79.41	40.4959	187.141	543.488	617.679	89.0865	449.436	-2.33085	0.000260422	0.00140683	-	NC_999999999.1	3122711	3124063	-	1353	protein_coding	proline-specific permease ProY && - && PF00324:Amino acid permease	AA_permease
B9D02_21730	63.5532	67.3094	124.38	208.101	460.783	608.38	85.081	425.755	-2.32735	2.01976e-05	0.000156951	-	NC_999999999.1	4576522	4576770	+	249	protein_coding	hypothetical protein && - && -	-
B9D02_21685	940.363	1269.05	1609.23	3504.78	7847.76	7776.11	1272.88	6376.22	-2.32489	7.50334e-07	8.5359e-06	-	NC_999999999.1	4571164	4571421	+	258	protein_coding	type II toxin-antitoxin system antitoxin%2C RelB/DinJ family && - && PF04221:RelB antitoxin	-
B9D02_03225	116.421	148.232	342.287	630.292	1018.71	1381.48	202.313	1010.16	-2.32247	2.89574e-05	0.00021541	-	NC_999999999.1	668408	668989	-	582	protein_coding	flavodoxin family protein && - && PF02525:Flavodoxin-like fold	Flavodoxin_2
B9D02_08550	99.548	111.93	131.13	259.004	695.77	749.185	114.203	567.986	-2.31595	5.05158e-06	4.5001e-05	-	NC_999999999.1	1807570	1808001	+	432	protein_coding	NUDIX pyrophosphatase && - && -	-
B9D02_22835	215.406	248.818	410.744	1540.55	1407.29	1377.49	291.656	1441.78	-2.30737	1.06177e-08	1.94393e-07	-	NC_999999999.1	4800127	4801908	+	1782	protein_coding	sensor domain-containing phosphodiesterase && - && -	-
B9D02_20720	4.49934	3.02514	15.427	40.4225	38.0704	31.8802	7.6505	36.791	-2.30736	0.00218199	0.00838755	-	NC_999999999.1	4369183	4369374	-	192	protein_coding	hypothetical protein && - && -	-
B9D02_14960	28.1209	14.3694	5.78513	68.868	87.9558	86.3422	16.0918	81.0553	-2.30655	0.000275236	0.00147269	-	NC_999999999.1	3136192	3136869	-	678	protein_coding	hypothetical protein && - && -	-
B9D02_09570	204.158	155.038	114.738	302.42	917.628	1115.81	157.978	778.618	-2.29998	4.46014e-05	0.000308605	-	NC_999999999.1	2011607	2012668	+	1062	protein_coding	TIGR01620 family protein && - && PF05128:Domain of unknown function (DUF697)	-
B9D02_11690	411.128	356.21	193.802	1091.41	2012.48	1628.55	320.38	1577.48	-2.29855	6.77309e-07	7.74002e-06	-	NC_999999999.1	2464097	2465119	-	1023	protein_coding	hypothetical protein && - && PF06812:ImpA, N-terminal, type VI secretion system	-
B9D02_07760	124.294	68.0657	80.0276	923.73	212.669	200.58	90.7959	445.66	-2.29307	0.000672474	0.0031105	-	NC_999999999.1	1650022	1651338	+	1317	protein_coding	cytosine permease && - && PF02133:Permease for cytosine/purines, uracil, thiamine, allantoin	-
B9D02_11230	258.15	164.87	143.664	136.239	1002.96	1632.53	188.895	923.91	-2.2896	0.00234957	0.00892308	astB	NC_999999999.1	2356109	2357437	-	1329	protein_coding	N-succinylarginine dihydrolase && - && PF04996:Succinylarginine dihydrolase	-
B9D02_07190	186.723	493.098	763.637	3501.79	1893.02	1651.13	481.153	2348.65	-2.28814	0.000112502	0.000671685	-	NC_999999999.1	1517659	1518561	+	903	protein_coding	GalU regulator GalF && - && PF00483:Nucleotidyl transferase	-
B9D02_05715	129.919	121.762	76.1709	104.799	521.171	972.346	109.284	532.772	-2.28459	0.0013883	0.00573371	cysW	NC_999999999.1	1193338	1194213	+	876	protein_coding	sulfate ABC transporter permease subunit CysW && - && PF00528:Binding-protein-dependent transport system inner membrane component	BPD_transp_1
B9D02_09950	51.7425	51.4274	100.276	371.289	279.621	334.742	67.8151	328.55	-2.28309	3.92109e-07	4.78392e-06	guaD	NC_999999999.1	2094939	2096267	+	1329	protein_coding	guanine deaminase && - && PF01979:Amidohydrolase family	Amidohydro_1
B9D02_04975	180.536	312.346	351.929	943.193	1640.97	1522.28	281.604	1368.81	-2.28276	3.2378e-07	4.01821e-06	-	NC_999999999.1	1040354	1041811	-	1458	protein_coding	lytic transglycosylase F && - && PF00497:Bacterial extracellular solute-binding proteins, family 3|PF01464:Transglycosylase SLT domain	-
B9D02_15915	182.223	198.903	301.791	994.095	1216.94	1097.21	227.639	1102.75	-2.27848	2.40736e-09	4.94292e-08	-	NC_999999999.1	3333154	3334509	+	1356	protein_coding	aromatic amino acid transporter AroP && - && PF00324:Amino acid permease	AA_permease
B9D02_13295	46.6807	29.4951	232.369	640.772	422.713	427.726	102.848	497.07	-2.27714	0.00211132	0.00815934	-	NC_999999999.1	2796284	2797132	-	849	protein_coding	ABC transporter substrate-binding protein && - && PF00497:Bacterial extracellular solute-binding proteins, family 3	-
B9D02_19370	80.9882	46.1334	20.2479	68.868	342.634	305.519	49.1232	239.007	-2.27686	0.00151886	0.00619688	-	NC_999999999.1	4103939	4105057	-	1119	protein_coding	alkene reductase && - && PF00724:NADH:flavin oxidoreductase / NADH oxidase family	Oxidored_FMN
B9D02_17125	1036.54	1247.11	1332.51	3073.61	7140.17	7194.3	1205.39	5802.69	-2.2674	6.2877e-07	7.30096e-06	nusA	NC_999999999.1	3604746	3606233	-	1488	protein_coding	transcription termination/antitermination protein NusA && - && PF08529:NusA N-terminal domain|PF14520:Helix-hairpin-helix domain|PF13184:NusA-like KH domain	-
Novel00308	229.467	136.888	50.1378	354.82	815.232	828.885	138.831	666.312	-2.25993	0.000302477	0.0015998	-	NC_999999999.1	4653553	4653897	+	345	-	-	-
Novel00221	259.275	259.406	370.248	901.273	1707.92	1633.86	296.31	1414.35	-2.25607	1.1979e-07	1.66039e-06	-	NC_999999999.1	3264061	3264803	+	743	-	PF00889:Elongation factor TS	-
B9D02_16840	53.9921	55.9651	134.022	300.923	442.404	411.786	81.3265	385.038	-2.24972	9.7734e-06	8.17308e-05	-	NC_999999999.1	3534850	3535731	+	882	protein_coding	ribokinase && - && PF00294:pfkB family carbohydrate kinase	PfkB
B9D02_15230	158.039	170.92	274.794	708.143	1180.18	971.018	201.251	953.114	-2.24596	1.42356e-07	1.92257e-06	-	NC_999999999.1	3188116	3188574	-	459	protein_coding	xanthine phosphoribosyltransferase && - && PF00156:Phosphoribosyl transferase domain	Pribosyltran
B9D02_02225	1160.83	1449.04	1478.1	2831.07	8254.72	8283.54	1362.66	6456.44	-2.24445	8.10034e-06	6.91129e-05	-	NC_999999999.1	464128	464517	+	390	protein_coding	30S ribosomal protein S11 && - && -	-
B9D02_06325	220.468	460.578	913.086	1664.81	2804.08	3051.2	531.377	2506.7	-2.23901	0.000110992	0.000666614	sixA	NC_999999999.1	1293961	1294443	+	483	protein_coding	phosphohistidine phosphatase SixA && - && -	-
B9D02_19250	38.8068	24.9574	42.4243	127.256	196.916	175.341	35.3962	166.504	-2.23657	7.7125e-07	8.75412e-06	-	NC_999999999.1	4082770	4082943	+	174	protein_coding	DUF2566 domain-containing protein && - && PF10753:Protein of unknown function (DUF2566)	-
B9D02_20040	109.109	87.7291	190.909	368.294	749.593	698.708	129.249	605.532	-2.23103	7.39622e-06	6.36428e-05	-	NC_999999999.1	4241817	4242776	+	960	protein_coding	LysR family transcriptional regulator && - && PF03466:LysR substrate binding domain|PF00126:Bacterial regulatory helix-turn-helix protein, lysR family	LysR_substrate
B9D02_03140	292.457	461.334	498.485	616.818	2641.3	2606.21	417.426	1954.77	-2.22797	0.000191894	0.00107229	-	NC_999999999.1	649376	649996	-	621	protein_coding	hypothetical protein && - && PF08239:Bacterial SH3 domain	SH3_3
B9D02_02085	19.1222	21.176	18.3196	43.4168	136.528	94.3122	19.5393	91.4191	-2.22755	0.000106325	0.00064549	-	NC_999999999.1	449214	449408	+	195	protein_coding	bacterioferritin && - && PF04324:BFD-like [2Fe-2S] binding domain	-
B9D02_15430	453.871	800.15	875.483	2151.38	4115.54	3682.16	709.835	3316.36	-2.22464	1.07146e-06	1.17651e-05	-	NC_999999999.1	3225605	3226981	+	1377	protein_coding	lytic transglycosylase && - && PF01476:LysM domain|PF01464:Transglycosylase SLT domain	LysM
B9D02_12270	17.9974	18.1508	18.3196	100.308	48.5726	104.939	18.1559	84.6064	-2.21962	2.67028e-05	0.000201801	-	NC_999999999.1	2581941	2582207	+	267	protein_coding	hypothetical protein && - && -	-
B9D02_17115	41.6189	58.234	86.7769	152.707	384.642	328.1	62.2099	288.483	-2.21951	2.7279e-05	0.000204734	-	NC_999999999.1	3601562	3601969	-	408	protein_coding	ribosome-binding factor A && - && -	-
B9D02_00550	22.4967	45.3771	52.0662	194.627	169.348	189.953	39.98	184.643	-2.21797	2.86759e-06	2.79618e-05	-	NC_999999999.1	123271	123537	-	267	protein_coding	hypothetical protein && - && -	-
B9D02_22605	202.471	251.843	323.967	498.545	1454.55	1664.41	259.427	1205.84	-2.21767	3.5616e-05	0.000255535	-	NC_999999999.1	4749005	4750534	-	1530	protein_coding	cell filamentation protein Fic && - && PF02661:Fic/DOC family	Fic
B9D02_08310	140.042	161.089	189.945	312.9	1240.57	727.931	163.692	760.467	-2.21703	5.93661e-05	0.000396114	-	NC_999999999.1	1754602	1755717	+	1116	protein_coding	iron uptake system protein EfeO && - && -	-
B9D02_21735	69.1774	42.352	33.7466	77.8508	296.687	302.862	48.4253	225.8	-2.21699	0.000355048	0.00182251	-	NC_999999999.1	4576826	4577017	+	192	protein_coding	hypothetical protein && - && -	-
B9D02_21190	150.166	101.342	109.917	92.8221	913.69	673.469	120.475	559.994	-2.21632	0.00212101	0.00819054	-	NC_999999999.1	4460018	4462240	+	2223	protein_coding	ferric-rhodotorulic acid/ferric-coprogen receptor FhuE && - && PF07715:TonB-dependent Receptor Plug Domain|PF00593:TonB dependent receptor	TonB_dep_Rec
B9D02_03630	136.105	111.93	208.265	326.375	917.628	864.75	152.1	702.918	-2.21017	2.99489e-05	0.000221806	-	NC_999999999.1	757565	758281	+	717	protein_coding	hypothetical protein && - && PF11101:Protein of unknown function (DUF2884)	-
B9D02_06430	196.284	231.423	269.008	802.462	1336.4	1073.3	232.239	1070.72	-2.20631	1.04923e-08	1.93419e-07	-	NC_999999999.1	1314183	1315190	+	1008	protein_coding	aspartate-semialdehyde dehydrogenase && - && PF01118:Semialdehyde dehydrogenase, NAD binding domain|PF02774:Semialdehyde dehydrogenase, dimerisation domain	-
B9D02_15495	578.728	678.388	875.483	1660.32	4371.53	3799.06	710.866	3276.97	-2.20513	4.59488e-06	4.13703e-05	proS	NC_999999999.1	3238733	3240451	+	1719	protein_coding	proline--tRNA ligase && - && PF00587:tRNA synthetase class II core domain (G, H, P, S and T)|PF04073:Aminoacyl-tRNA editing domain|PF03129:Anticodon binding domain	tRNA-synt_2b
B9D02_04230	612.473	756.285	457.025	1215.67	3109.96	4067.38	608.595	2797.67	-2.20055	3.1619e-05	0.000231125	cobA	NC_999999999.1	889107	890522	+	1416	protein_coding	siroheme synthase && - && PF14824:Sirohaem biosynthesis protein central|PF10414:Sirohaem synthase dimerisation region|PF00590:Tetrapyrrole (Corrin/Porphyrin) Methylases|PF13241:Putative NAD(P)-binding	-
B9D02_19225	111.359	123.274	255.51	619.812	743.029	880.69	163.381	747.844	-2.19789	3.01633e-06	2.91018e-05	-	NC_999999999.1	4076145	4077611	+	1467	protein_coding	proline/betaine transporter && - && PF00083:Sugar (and other) transporter	Sugar_tr
B9D02_06435	96.7359	83.9477	116.667	356.317	534.299	468.905	99.1168	453.173	-2.19508	1.19022e-08	2.1189e-07	-	NC_999999999.1	1315193	1315996	+	804	protein_coding	tRNA pseudouridine(38-40) synthase TruA && - && PF01416:tRNA pseudouridine synthase	-
B9D02_22315	101.235	77.8974	73.2783	868.336	168.035	116.894	84.137	384.422	-2.19022	0.00311536	0.0112801	-	NC_999999999.1	4690894	4691532	-	639	protein_coding	lysine transporter LysE && - && PF01810:LysE type translocator	-
B9D02_01920	93.3614	73.3597	122.452	374.283	525.109	417.099	96.391	438.83	-2.18955	4.97265e-08	7.65757e-07	-	NC_999999999.1	419535	420713	-	1179	protein_coding	MFS transporter TsgA && - && PF07690:Major Facilitator Superfamily	MFS_1
B9D02_11625	208.095	169.408	98.3472	413.208	962.262	797.005	158.617	724.159	-2.18874	1.27811e-05	0.00010379	-	NC_999999999.1	2453770	2454597	-	828	protein_coding	protein of avirulence locus ImpE && - && PF07024:ImpE protein	-
B9D02_17890	89.4245	83.1914	72.3141	169.176	447.656	496.8	81.6433	371.21	-2.1842	1.99275e-05	0.00015509	-	NC_999999999.1	3770167	3771117	-	951	protein_coding	hypothetical protein && - && PF14305:TupA-like ATPgrasp	-
Novel00145	527.548	1098.88	1463.64	3437.41	5341.67	5253.59	1030.02	4677.56	-2.1836	8.26091e-06	7.02456e-05	-	NC_999999999.1	2337651	2339019	+	1369	-	PF00453:Ribosomal protein L20|PF00707:Translation initiation factor IF-3, C-terminal domain|PF05198:Translation initiation factor IF-3, N-terminal domain|PF01632:Ribosomal protein L35	-
B9D02_09685	104.61	64.2842	33.7466	116.776	384.642	419.756	67.5469	307.058	-2.18009	0.000610342	0.00287043	-	NC_999999999.1	2039259	2040650	-	1392	protein_coding	arginine:ornithine antiporter && - && PF13520:Amino acid permease	-
Novel00041	50.6176	83.9477	102.204	250.021	435.841	379.906	78.9231	355.256	-2.17591	2.62193e-06	2.5821e-05	-	NC_999999999.1	463062	463334	-	273	-	PF00344:SecY translocase	-
B9D02_11520	105.735	157.307	217.907	624.304	823.109	717.304	160.316	721.572	-2.1736	2.74344e-07	3.49927e-06	-	NC_999999999.1	2424059	2425021	-	963	protein_coding	hypothetical protein && - && -	-
B9D02_00845	151.29	195.878	279.615	437.162	1241.88	1145.03	208.928	941.359	-2.17342	3.43481e-05	0.000247811	-	NC_999999999.1	177090	178103	-	1014	protein_coding	cell division protein FtsN && - && PF05036:Sporulation related domain	-
B9D02_02615	159.727	246.549	431.956	547.95	1595.02	1627.22	279.411	1256.73	-2.17075	0.000192124	0.00107229	-	NC_999999999.1	539355	539798	+	444	protein_coding	transcriptional repressor NsrR && - && PF02082:Transcriptional regulator	Rrf2
B9D02_07505	64.6781	45.3771	22.1763	73.3594	249.427	274.967	44.0772	199.251	-2.17049	0.000751464	0.00339674	-	NC_999999999.1	1589690	1590388	-	699	protein_coding	RNA pseudouridine synthase && - && PF00849:RNA pseudouridylate synthase	-
B9D02_11680	351.511	642.842	1047.11	2633.45	3677.08	2857.26	680.487	3055.93	-2.16783	1.07244e-05	8.88019e-05	-	NC_999999999.1	2461988	2463487	-	1500	protein_coding	EvpB family type VI secretion protein && - && PF05943:Type VI secretion protein, EvpB/VC_A0108, tail sheath	-
B9D02_02375	65.8029	47.646	51.102	121.268	271.744	345.369	54.8503	246.127	-2.16435	2.67284e-05	0.000201801	fis	NC_999999999.1	487797	488093	-	297	protein_coding	Fis family transcriptional regulator && - && PF02954:Bacterial regulatory protein, Fis family	HTH_8
B9D02_14815	154.103	201.928	244.904	507.527	1119.8	1042.75	200.311	890.024	-2.15329	3.06092e-06	2.93372e-05	-	NC_999999999.1	3104509	3105408	+	900	protein_coding	(2E%2C6E)-farnesyl diphosphate synthase && - && PF00348:Polyprenyl synthetase	-
B9D02_14035	79.8634	103.611	133.058	375.78	560.554	464.919	105.511	467.084	-2.15045	1.17364e-07	1.63308e-06	-	NC_999999999.1	2950404	2951144	+	741	protein_coding	amino acid ABC transporter permease && - && PF00528:Binding-protein-dependent transport system inner membrane component	BPD_transp_1
B9D02_07580	95.6111	76.3848	53.0303	164.684	376.766	459.606	75.0087	333.685	-2.15038	4.14155e-05	0.000289736	-	NC_999999999.1	1606426	1607412	+	987	protein_coding	2OG-Fe(II) oxygenase && - && PF14226:non-haem dioxygenase in morphine synthesis N-terminal|PF03171:2OG-Fe(II) oxygenase superfamily	2OG-FeII_Oxy
B9D02_02070	935.864	1737.94	1855.1	3938.95	8039.42	8105.54	1509.64	6694.64	-2.14907	7.43576e-06	6.38742e-05	-	NC_999999999.1	445117	445587	+	471	protein_coding	30S ribosomal protein S7 && - && PF00177:Ribosomal protein S7p/S5e	-
B9D02_10470	29.2457	27.2263	67.4932	92.8221	227.11	224.49	41.3217	181.474	-2.14436	0.000263657	0.00142127	-	NC_999999999.1	2205247	2205507	-	261	protein_coding	type II toxin-antitoxin system HicA family toxin && - && -	-
B9D02_19005	13.498	117.98	111.846	227.564	462.096	381.234	81.1081	356.965	-2.14178	0.00343196	0.0122335	-	NC_999999999.1	4023033	4023173	-	141	protein_coding	50S ribosomal protein L34 && - && PF00468:Ribosomal protein L34	-
B9D02_23400	150.166	192.096	283.471	452.134	1033.15	1269.89	208.578	918.393	-2.1403	3.60986e-05	0.000257898	-	NC_999999999.1	4920224	4920910	-	687	protein_coding	replication initiation protein && - && PF01051:Initiator Replication protein	Rep_3
B9D02_12230	32.0578	45.3771	72.3141	65.8738	206.105	385.219	49.9164	219.066	-2.13928	0.00155178	0.0062855	-	NC_999999999.1	2575320	2575565	+	246	protein_coding	DNA damage-inducible protein I && - && PF06183:DinI-like family	-
B9D02_11675	23.0591	35.5454	60.7438	130.25	224.484	166.043	39.7828	173.592	-2.13757	4.62563e-05	0.000318312	-	NC_999999999.1	2461682	2461894	-	213	protein_coding	hypothetical protein && - && -	-
B9D02_22290	156.915	208.735	364.463	580.887	1283.89	1337.64	243.371	1067.47	-2.13488	4.34891e-05	0.000302984	-	NC_999999999.1	4685950	4686981	+	1032	protein_coding	recombinase Cre && - && -	-
B9D02_15725	102.36	83.9477	57.8513	151.21	460.783	455.621	81.3863	355.872	-2.1262	0.000112339	0.000671508	-	NC_999999999.1	3292647	3293525	+	879	protein_coding	tRNA glutamyl-Q(34) synthetase GluQRS && - && PF00749:tRNA synthetases class I (E and Q), catalytic domain	-
Novel00268	48.9304	152.77	258.402	452.134	907.126	640.261	153.367	666.507	-2.12281	0.000715174	0.00327799	-	NC_999999999.1	3800308	3800658	-	351	-	-	-
B9D02_14805	290.208	269.238	226.584	675.206	1405.98	1337.64	262.01	1139.61	-2.12041	9.03042e-07	1.0069e-05	-	NC_999999999.1	3102586	3104034	-	1449	protein_coding	tRNA 4-thiouridine(8) synthase ThiI && - && PF02568:Thiamine biosynthesis protein (ThiI)|PF02926:THUMP domain	-
B9D02_11645	21.3719	27.9826	47.2452	190.136	122.088	103.611	32.1999	138.611	-2.11678	4.86481e-05	0.00033386	-	NC_999999999.1	2458650	2459048	-	399	protein_coding	DUF1311 domain-containing protein && - && PF07007:Protein of unknown function (DUF1311)	-
B9D02_21670	121.482	79.41	92.5621	136.239	464.722	668.156	97.8181	423.039	-2.11204	0.000486852	0.00240851	-	NC_999999999.1	4568265	4569161	-	897	protein_coding	permease && - && PF00892:EamA-like transporter family	DUF6
B9D02_22785	53.9921	78.6537	134.986	154.205	473.911	520.71	89.2107	382.942	-2.10614	0.000437456	0.0021986	-	NC_999999999.1	4785759	4786013	+	255	protein_coding	Txe/YoeB family addiction module toxin && - && PF06769:YoeB-like toxin of bacterial type II toxin-antitoxin system	-
B9D02_00805	111.921	58.9902	61.708	336.854	355.761	312.16	77.5398	334.925	-2.10503	1.11302e-06	1.21949e-05	-	NC_999999999.1	169098	170291	+	1194	protein_coding	multidrug transporter EmrD && - && PF07690:Major Facilitator Superfamily	MFS_1
B9D02_16765	21.9343	6.80657	1.92838	22.457	60.3876	51.8053	10.2231	44.8833	-2.10395	0.014396	0.0399268	-	NC_999999999.1	3518510	3518692	+	183	protein_coding	hypothetical protein && - && -	-
B9D02_11685	99.548	173.189	228.513	670.715	866.43	601.739	167.083	712.961	-2.09633	3.47524e-06	3.25179e-05	-	NC_999999999.1	2463484	2464017	-	534	protein_coding	type VI secretion system-associated protein && - && PF05591:Type VI secretion system, VipA, VC_A0107 or Hcp2	-
Novel00009	84.3627	177.727	238.154	697.663	723.338	696.051	166.748	705.684	-2.08461	1.20778e-05	9.87138e-05	-	NC_999999999.1	134889	135202	-	314	-	PF00830:Ribosomal L28 family	-
Novel00033	63.5532	172.433	236.226	600.35	724.651	672.141	157.404	665.714	-2.08374	9.78929e-05	0.000602996	-	NC_999999999.1	444632	444895	-	264	-	PF00164:Ribosomal protein S12/S23	-
B9D02_22255	7.87385	9.07542	15.427	44.9139	51.1981	38.5219	10.7921	44.878	-2.08025	0.000342454	0.00177409	-	NC_999999999.1	4679691	4680838	-	1148	protein_coding	- && - && PF01527:Transposase|PF00665:Integrase core domain|PF13276:HTH-like domain	rve
B9D02_12995	52.8673	63.528	67.4932	172.17	330.819	270.982	61.2961	257.99	-2.077	1.70727e-06	1.77437e-05	-	NC_999999999.1	2739146	2740045	+	900	protein_coding	DUF340 domain-containing protein && - && PF03956:Membrane protein of unknown function (DUF340)	-
B9D02_17175	258.15	340.328	667.218	1387.84	1902.21	2025.72	421.899	1771.92	-2.07174	1.71792e-05	0.000135581	-	NC_999999999.1	3613183	3613659	-	477	protein_coding	transcription elongation factor GreA && - && PF01272:Transcription elongation factor, GreA/GreB, C-term|PF03449:Transcription elongation factor, N-terminal	-
B9D02_09980	84.3627	99.0734	179.339	790.485	367.576	363.966	120.925	507.342	-2.07153	8.12033e-05	0.000514627	-	NC_999999999.1	2104752	2105909	+	1158	protein_coding	glycosyl transferase && - && PF00534:Glycosyl transferases group 1	Glycos_transf_1
B9D02_13265	113.046	68.822	54.9587	199.118	379.391	410.457	78.9422	329.656	-2.05776	3.73031e-05	0.000265004	-	NC_999999999.1	2790792	2791724	-	933	protein_coding	23S rRNA (adenine(1618)-N(6))-methyltransferase && - && PF05971:Protein of unknown function (DUF890)	-
B9D02_11260	66.3653	167.139	176.446	723.114	523.796	455.621	136.65	567.511	-2.05701	4.38721e-05	0.000304811	-	NC_999999999.1	2365672	2366166	+	495	protein_coding	MarR family transcriptional regulator && - && PF01047:MarR family	MarR
Novel00296	71.4271	68.0657	136.915	353.323	358.387	433.039	92.1358	381.583	-2.05547	3.85037e-06	3.54792e-05	-	NC_999999999.1	4276288	4276462	-	175	-	-	-
B9D02_08965	214.844	130.081	145.592	356.317	892.686	790.363	163.506	679.789	-2.05469	3.01999e-05	0.000223338	tsaB	NC_999999999.1	1888233	1888931	+	699	protein_coding	tRNA (adenosine(37)-N6)-threonylcarbamoyltransferase complex dimerization subunit type 1 TsaB && - && -	-
B9D02_01545	83.2379	77.8974	221.763	787.491	493.603	301.533	127.633	527.542	-2.05026	0.00052573	0.00255333	-	NC_999999999.1	336942	338069	+	1128	protein_coding	branched chain amino acid ABC transporter substrate-binding protein && - && -	-
B9D02_20105	12.9356	17.3946	29.8898	56.891	95.8324	92.9839	20.0733	81.9024	-2.04814	0.000202008	0.00111635	-	NC_999999999.1	4256056	4256376	-	321	protein_coding	hypothetical protein && - && -	-
B9D02_15590	120.92	158.064	237.19	660.235	729.902	726.603	172.058	705.58	-2.03915	5.43296e-07	6.42667e-06	-	NC_999999999.1	3260094	3260846	-	753	protein_coding	(2E%2C6E)-farnesyl- diphosphate-specific ditrans%2Cpolycis-undecaprenyl-diphosphate synthase && - && PF01255:Putative undecaprenyl diphosphate synthase	Prenyltransf
B9D02_10955	143.417	195.122	264.188	435.665	1038.4	998.913	200.909	824.327	-2.03859	3.83134e-05	0.000271418	-	NC_999999999.1	2300878	2301903	+	1026	protein_coding	transcriptional repressor PurR && - && -	-
B9D02_01400	116.421	123.274	138.843	405.723	601.25	544.62	126.179	517.197	-2.037	2.85033e-08	4.62927e-07	-	NC_999999999.1	302732	303700	-	969	protein_coding	sensor domain-containing diguanylate cyclase && - && -	-
B9D02_03955	101.235	68.822	72.3141	230.558	408.272	352.01	80.7904	330.28	-2.02892	2.27273e-06	2.28222e-05	-	NC_999999999.1	824589	825299	-	711	protein_coding	hypothetical protein && - && -	-
B9D02_08415	34.3075	15.882	13.4986	47.9082	84.0175	130.177	21.2294	87.3677	-2.0275	0.00117282	0.00497807	-	NC_999999999.1	1776502	1777443	+	942	protein_coding	flagellar motor protein MotB && - && PF13677:Membrane MotB of proton-channel complex MotA/MotB|PF00691:OmpA family	-
B9D02_04175	652.405	822.082	1625.62	3067.62	4723.36	4719.6	1033.37	4170.19	-2.01332	3.04814e-05	0.00022509	-	NC_999999999.1	875125	877356	+	2232	protein_coding	GTP diphosphokinase && - && PF13291:ACT domain|PF13328:HD domain|PF02824:TGS domain|PF04607:Region found in RelA / SpoT proteins	-
B9D02_09195	62.9908	58.9902	69.4215	218.581	283.559	265.668	63.8009	255.936	-2.00615	6.33618e-08	9.54139e-07	-	NC_999999999.1	1932832	1933452	+	621	protein_coding	thymidine kinase && - && -	-
B9D02_11650	42.1814	41.5957	52.0662	253.015	152.282	136.819	45.2811	180.705	-1.99844	9.50959e-06	7.9789e-05	-	NC_999999999.1	2459072	2459470	-	399	protein_coding	DUF1311 domain-containing protein && - && PF07007:Protein of unknown function (DUF1311)	-
sRNA00252	6.74902	12.1006	21.2121	52.3996	48.5726	55.7903	13.3539	52.2542	-1.99692	0.000982402	0.00426298	-	NC_999999999.1	4215016	4215070	+	55	-	-	-
sRNA00043	43.8686	79.41	150.413	326.375	372.827	383.891	91.2306	361.031	-1.99078	0.000164375	0.000933925	-	NC_999999999.1	644392	644465	+	74	-	-	-
B9D02_09605	99.548	106.636	139.807	276.969	553.99	540.635	115.33	457.198	-1.98961	7.69759e-06	6.58992e-05	-	NC_999999999.1	2020326	2021261	-	936	protein_coding	tRNA 2-thiocytidine(32) synthetase TtcA && - && PF01171:PP-loop family	-
sRNA00108	108.547	207.222	336.502	991.101	882.183	710.663	217.423	861.316	-1.9885	7.85065e-05	0.000498788	-	NC_999999999.1	1713106	1713274	-	169	-	-	-
B9D02_05045	149.041	260.162	196.694	796.474	739.091	864.75	201.966	800.105	-1.9871	2.17192e-07	2.81291e-06	-	NC_999999999.1	1059311	1060114	-	804	protein_coding	inositol monophosphatase && - && PF00459:Inositol monophosphatase family	-
B9D02_13100	98.9856	198.147	283.471	970.141	735.153	592.44	193.535	765.911	-1.98704	7.55007e-05	0.000483027	-	NC_999999999.1	2757735	2757998	+	264	protein_coding	GrxA family glutaredoxin && - && PF00462:Glutaredoxin	-
B9D02_14030	286.271	818.301	1550.41	2420.86	4068.28	4014.25	884.995	3501.13	-1.98468	0.00130246	0.00544596	-	NC_999999999.1	2949222	2950118	+	897	protein_coding	glutamate/aspartate ABC transporter substrate-binding protein && - && PF00497:Bacterial extracellular solute-binding proteins, family 3	-
B9D02_23070	381.882	462.09	630.579	1549.53	2164.76	2116.05	491.517	1943.45	-1.98431	2.86402e-07	3.62561e-06	-	NC_999999999.1	4857526	4857927	-	402	protein_coding	DNA-binding protein && - && PF00816:H-NS histone family	-
B9D02_04170	365.009	351.673	610.331	1175.25	1936.34	2122.69	442.338	1744.76	-1.98079	7.09358e-06	6.1563e-05	rumA	NC_999999999.1	873779	875095	+	1317	protein_coding	23S rRNA (uracil(1939)-C(5))-methyltransferase && - && PF05958:tRNA (Uracil-5-)-methyltransferase|PF01938:TRAM domain	-
B9D02_03285	213.719	215.541	208.265	294.935	1479.5	738.558	212.508	837.663	-1.97908	0.000801374	0.00358524	exbB	NC_999999999.1	682148	682888	+	741	protein_coding	tonB-system energizer ExbB && - && PF01618:MotA/TolQ/ExbB proton channel family	-
B9D02_23155	203.033	464.359	641.185	727.606	1555.64	2857.26	436.192	1713.5	-1.97479	0.00162734	0.00655478	-	NC_999999999.1	4878744	4879358	+	615	protein_coding	transcriptional regulator && - && PF13560:Helix-turn-helix domain	-
B9D02_21985	9.56111	37.058	45.3168	116.776	107.647	132.834	30.6453	119.086	-1.97139	0.00147815	0.0060651	-	NC_999999999.1	4631719	4631934	+	216	protein_coding	hypothetical protein && - && -	-
B9D02_18505	183.348	238.23	239.119	658.738	1110.61	815.602	220.232	861.648	-1.9693	4.19287e-07	5.10317e-06	corA	NC_999999999.1	3907482	3908435	-	954	protein_coding	magnesium transporter CorA && - && -	-
B9D02_08395	305.393	496.879	888.017	1931.3	2261.91	2408.28	563.43	2200.5	-1.9666	4.95764e-05	0.00033931	-	NC_999999999.1	1772079	1773515	+	1437	protein_coding	trehalose-6-phosphate synthase && - && PF00982:Glycosyltransferase family 20	-
B9D02_12640	76.4889	28.7388	127.273	333.86	284.872	286.922	77.5002	301.885	-1.96511	0.000591297	0.00279648	-	NC_999999999.1	2647422	2648063	+	642	protein_coding	DUF2057 domain-containing protein && - && PF09829:Uncharacterized protein conserved in bacteria (DUF2057)	-
B9D02_21975	17.435	8.31914	3.85675	34.434	38.0704	45.1636	9.87028	39.2227	-1.95585	0.00480297	0.0162381	-	NC_999999999.1	4630282	4630596	+	315	protein_coding	hypothetical protein && - && PF13333:Integrase core domain	-
B9D02_17320	193.472	265.456	408.816	657.241	1476.87	1219.42	289.248	1117.84	-1.95195	7.4249e-05	0.000477139	-	NC_999999999.1	3644771	3645256	-	486	protein_coding	stringent starvation protein B && - && PF04386:Stringent starvation protein B	-
B9D02_04885	267.711	361.504	361.571	532.979	1526.75	1766.69	330.262	1275.48	-1.94996	0.000201471	0.0011146	-	NC_999999999.1	1024151	1025479	-	1329	protein_coding	ATP-dependent RNA helicase SrmB && - && PF00270:DEAD/DEAH box helicase|PF00271:Helicase conserved C-terminal domain	DEAD
B9D02_15190	43.8686	23.4448	8.67769	124.262	48.5726	123.536	25.3304	98.7901	-1.948	0.0048827	0.0164636	-	NC_999999999.1	3179754	3180221	-	468	protein_coding	lysozyme && - && -	-
Novel00011	52.3049	132.35	423.279	986.609	761.408	588.455	202.644	778.824	-1.94471	0.00586713	0.0190456	-	NC_999999999.1	181781	182102	-	322	-	PF01197:Ribosomal protein L31	-
sRNA00186	68.615	104.367	125.344	359.311	404.334	379.906	99.4423	381.184	-1.94336	1.35559e-06	1.44759e-05	-	NC_999999999.1	2940975	2941031	-	57	-	-	-
B9D02_21105	108.547	77.1411	47.2452	134.742	346.572	415.771	77.6443	299.028	-1.94186	0.000653685	0.00304029	-	NC_999999999.1	4442503	4443957	+	1455	protein_coding	NAD(P)/FAD-dependent oxidoreductase && - && -	-
B9D02_12410	56.2418	65.0405	90.6337	178.159	301.938	330.757	70.6387	270.284	-1.94116	1.69744e-05	0.000134175	-	NC_999999999.1	2610637	2611068	-	432	protein_coding	MarR family transcriptional regulator && - && PF01047:MarR family	MarR
B9D02_11870	28.6833	38.5705	57.8513	97.3135	190.352	188.624	41.7017	158.763	-1.93832	0.000146789	0.000844457	-	NC_999999999.1	2503276	2503833	+	558	protein_coding	hypothetical protein && - && -	-
B9D02_03220	76.4889	121.006	199.587	380.271	544.801	589.784	132.36	504.952	-1.93586	7.22389e-05	0.000466774	-	NC_999999999.1	668052	668360	-	309	protein_coding	antibiotic biosynthesis monooxygenase && - && PF03992:Antibiotic biosynthesis monooxygenase	ABM
B9D02_11200	119.795	53.6963	24.1047	176.661	304.563	277.623	65.8653	252.949	-1.93419	0.00193113	0.00755548	-	NC_999999999.1	2350163	2351350	+	1188	protein_coding	MFS transporter && - && PF07690:Major Facilitator Superfamily	MFS_1
B9D02_03620	133.855	147.476	182.232	372.786	725.963	668.156	154.521	588.968	-1.93229	5.8688e-06	5.15536e-05	-	NC_999999999.1	756454	757173	+	720	protein_coding	tRNA (guanosine(46)-N7)-methyltransferase TrmB && - && PF02390:Putative methyltransferase	-
B9D02_13935	311.58	214.029	436.777	1022.54	1199.87	1443.91	320.795	1222.11	-1.93067	4.77641e-06	4.2776e-05	-	NC_999999999.1	2932253	2934280	-	2028	protein_coding	PTS N-acetyl glucosamine transporter subunit IIABC && - && PF02378:Phosphotransferase system, EIIC|PF00358:phosphoenolpyruvate-dependent sugar phosphotransferase system, EIIA 1|PF00367:phosphotransferase system, EIIB	-
B9D02_03385	77.6137	55.9651	91.5979	341.346	262.555	252.385	75.0589	285.428	-1.92855	2.09086e-06	2.12067e-05	-	NC_999999999.1	707839	708312	+	474	protein_coding	hypothetical protein && - && -	-
B9D02_07170	289.083	474.947	600.689	1624.39	1849.7	1710.9	454.906	1728.33	-1.92696	2.62248e-06	2.5821e-05	-	NC_999999999.1	1511175	1513391	+	2217	protein_coding	amylovoran biosynthesis protein AmsF && - && PF09008:Head binding	-
B9D02_19125	32.6202	32.5203	44.3527	76.3537	182.475	155.416	36.4977	138.082	-1.92569	0.000144009	0.000832252	-	NC_999999999.1	4053252	4053806	-	555	protein_coding	hypothetical protein && - && PF13689:Domain of unknown function (DUF4154)	-
B9D02_20465	26.4336	27.2263	19.2838	65.8738	89.2686	122.207	24.3146	92.4499	-1.92202	9.33278e-05	0.000576988	-	NC_999999999.1	4316247	4316930	+	684	protein_coding	anti-sigma factor && - && PF12973:ChrR Cupin-like domain	-
B9D02_06440	92.799	148.232	218.871	435.665	659.012	641.589	153.301	578.755	-1.92013	3.71387e-05	0.000264208	-	NC_999999999.1	1316026	1316688	+	663	protein_coding	hypothetical protein && - && PF09335:SNARE associated Golgi protein	-
B9D02_02220	418.439	302.514	340.358	721.617	1629.15	1660.43	353.771	1337.07	-1.91799	2.98708e-05	0.000221553	-	NC_999999999.1	463755	464111	+	357	protein_coding	30S ribosomal protein S13 && - && -	-
B9D02_21935	395.38	642.842	1162.81	3130.5	2633.42	2519.86	733.678	2761.26	-1.91289	8.58036e-05	0.000537043	-	NC_999999999.1	4619098	4620657	-	1560	protein_coding	GGDEF-domain containing protein && - && PF00990:Diguanylate cyclase, GGDEF domain|PF00563:EAL domain	EAL
B9D02_11535	758.702	546.794	607.438	1631.87	2985.25	2573	637.645	2396.71	-1.91002	1.90499e-06	1.93994e-05	-	NC_999999999.1	2426214	2430605	-	4392	protein_coding	type IV secretion protein Rhs && - && PF05488:PAAR motif|PF03527:RHS protein|PF05593:RHS Repeat	-
B9D02_00935	105.735	76.3848	82.9202	161.69	395.145	439.681	88.3465	332.172	-1.9099	0.000147955	0.000850196	trmA	NC_999999999.1	200386	201489	-	1104	protein_coding	tRNA (uridine(54)-C5)-methyltransferase TrmA && - && PF05958:tRNA (Uracil-5-)-methyltransferase	-
B9D02_08895	103.485	53.6963	57.8513	119.77	320.317	367.951	71.6775	269.346	-1.90698	0.000731336	0.00333346	-	NC_999999999.1	1872405	1873214	+	810	protein_coding	23S rRNA (guanine(745)-N(1))-methyltransferase && - && PF13847:Methyltransferase domain	-
B9D02_09355	218.781	260.162	434.849	847.376	1223.5	1349.59	304.597	1140.16	-1.90601	1.53884e-05	0.000122791	-	NC_999999999.1	1963609	1964499	+	891	protein_coding	23S rRNA pseudouridylate synthase && - && PF01479:S4 domain|PF00849:RNA pseudouridylate synthase	S4
sRNA00184	20.8095	44.6208	36.6391	121.268	106.335	152.759	34.0231	126.787	-1.90542	9.44091e-05	0.000582959	-	NC_999999999.1	2929079	2929238	+	160	-	-	-
B9D02_10710	37.682	46.8897	43.3885	173.667	179.85	124.864	42.6534	159.46	-1.90452	3.90447e-06	3.58573e-05	-	NC_999999999.1	2255586	2255825	+	240	protein_coding	two-component-system connector protein YcgZ && - && PF10798:Biofilm development protein YmgB/AriR	-
B9D02_11215	165.351	143.694	223.692	169.176	725.963	1097.21	177.579	664.116	-1.90388	0.00331507	0.0118923	-	NC_999999999.1	2353326	2354186	+	861	protein_coding	endonuclease && - && -	-
B9D02_07345	57.9291	65.0405	98.3472	194.627	336.07	293.563	73.7723	274.753	-1.9026	1.98257e-05	0.000154536	-	NC_999999999.1	1551691	1552248	-	558	protein_coding	transcriptional regulator && - && PF07883:Cupin domain|PF01381:Helix-turn-helix	Cupin_2
B9D02_05970	26.4336	24.9574	26.0331	67.3709	115.524	106.267	25.808	96.3874	-1.90245	4.51452e-05	0.000311515	-	NC_999999999.1	1240773	1240950	-	178	protein_coding	integrase && - && -	-
B9D02_11225	185.598	150.501	226.584	318.889	796.853	982.973	187.561	699.572	-1.90005	0.000225008	0.00123266	astE	NC_999999999.1	2355063	2356058	-	996	protein_coding	succinylglutamate desuccinylase && - && PF04952:Succinylglutamate desuccinylase / Aspartoacylase family	-
B9D02_12060	97.8607	93.0231	120.524	193.13	463.409	503.441	103.802	386.66	-1.89904	0.000104093	0.000632714	-	NC_999999999.1	2543440	2544255	-	816	protein_coding	aminodeoxychorismate lyase && - && PF01063:Amino-transferase class IV	-
B9D02_14975	43.8686	55.2088	134.022	619.812	154.907	92.9839	77.6999	289.234	-1.89889	0.0132849	0.0372995	-	NC_999999999.1	3138641	3139645	-	1005	protein_coding	serine kinase && - && PF01636:Phosphotransferase enzyme family	APH
B9D02_10160	292.457	166.383	224.656	434.168	1017.4	1097.21	227.832	849.592	-1.89839	0.00013518	0.000785727	-	NC_999999999.1	2141186	2143543	-	2358	protein_coding	membrane-bound PQQ-dependent dehydrogenase%2C glucose/quinate/shikimate family && - && PF13360:PQQ-like domain	-
B9D02_07450	125.982	141.425	277.686	836.896	592.061	597.754	181.698	675.57	-1.89723	4.43066e-05	0.000306986	-	NC_999999999.1	1579297	1580028	-	732	protein_coding	peptidase && - && -	-
B9D02_11510	61.3036	31.764	18.3196	106.296	152.282	159.401	37.129	139.326	-1.89575	0.000743766	0.00337232	-	NC_999999999.1	2422787	2422999	-	213	protein_coding	hypothetical protein && - && -	-
B9D02_18255	374.008	365.286	588.155	1307	2086	1539.55	442.483	1644.18	-1.89466	3.47647e-06	3.25179e-05	nusG	NC_999999999.1	3857016	3857561	-	546	protein_coding	transcription termination/antitermination protein NusG && - && PF00467:KOW motif|PF02357:Transcription termination factor nusG	KOW
B9D02_18690	74.2392	89.2417	150.413	594.361	299.312	269.653	104.631	387.776	-1.89282	0.000232206	0.00126797	-	NC_999999999.1	3948146	3949018	+	873	protein_coding	alpha/beta hydrolase && - && PF12695:Alpha/beta hydrolase family	-
B9D02_22775	78.1761	49.9148	135.951	374.283	316.378	286.922	88.0138	325.861	-1.89245	0.000106682	0.000646106	-	NC_999999999.1	4784094	4785407	+	1314	protein_coding	citrate transporter && - && PF03600:Citrate transporter	-
B9D02_22370	77.0513	52.94	57.8513	259.004	236.299	203.236	62.6142	232.846	-1.89038	1.59474e-06	1.68164e-05	-	NC_999999999.1	4702590	4703729	-	1140	protein_coding	ornithine cyclodeaminase && - && PF02423:Ornithine cyclodeaminase/mu-crystallin family	OCD_Mu_crystall
B9D02_08345	38.8068	26.47	29.8898	97.3135	112.898	143.461	31.7222	117.891	-1.88905	2.40045e-05	0.000183986	-	NC_999999999.1	1764425	1764784	-	360	protein_coding	translocase && - && PF04138:GtrA-like protein	-
B9D02_11575	24.184	50.6711	94.4904	209.598	221.859	191.281	56.4485	207.579	-1.888	0.000766929	0.0034618	-	NC_999999999.1	2438266	2438547	-	282	protein_coding	hypothetical protein && - && -	-
B9D02_22335	138.355	114.955	116.667	360.809	433.215	573.843	123.326	455.956	-1.88549	7.87839e-07	8.88254e-06	-	NC_999999999.1	4696066	4697190	-	1125	protein_coding	aryl sulfotransferase && - && PF14269:Arylsulfotransferase (ASST)	-
B9D02_11250	48.9304	24.9574	23.1405	95.8164	137.841	127.521	32.3428	120.393	-1.8847	0.000192664	0.00107411	-	NC_999999999.1	2362075	2363148	+	1074	protein_coding	porin OmpC && - && PF00267:Gram-negative porin	Porin_1
B9D02_18090	104.047	151.257	173.554	994.095	322.942	263.012	142.953	526.683	-1.88211	0.00167086	0.00669804	-	NC_999999999.1	3812519	3813166	+	648	protein_coding	YjbF family lipoprotein && - && PF11102:Group 4 capsule polysaccharide lipoprotein gfcB, YjbF	-
B9D02_00860	330.702	1200.98	4278.1	8933.38	7060.09	5411.66	1936.6	7135.05	-1.88163	0.0149844	0.0412009	-	NC_999999999.1	181879	182094	+	216	protein_coding	50S ribosomal protein L31 && - && PF01197:Ribosomal protein L31	-
B9D02_10065	48.9304	40.0831	54.9587	98.8107	217.92	212.535	47.9907	176.422	-1.88095	0.000108369	0.000654751	-	NC_999999999.1	2122906	2123241	-	336	protein_coding	gamma-glutamylcyclotransferase && - && PF06094:Gamma-glutamyl cyclotransferase, AIG2-like	-
B9D02_06370	434.187	413.688	1733.61	3010.73	3610.13	2875.86	860.495	3165.57	-1.87986	0.00234911	0.00892308	-	NC_999999999.1	1301965	1303185	+	1221	protein_coding	beta-ketoacyl-[acyl-carrier-protein] synthase I && - && PF00109:Beta-ketoacyl synthase, N-terminal domain|PF02801:Beta-ketoacyl synthase, C-terminal domain	ketoacyl-synt
B9D02_17820	119.233	96.8045	69.4215	190.136	426.651	433.039	95.1529	349.942	-1.87643	0.000135833	0.000788414	-	NC_999999999.1	3755450	3756751	-	1302	protein_coding	glutamate/aspartate:proton symporter GltP && - && PF00375:Sodium:dicarboxylate symporter family	SDF
B9D02_00465	4815.42	9256.18	10648.5	22723.5	33382.5	34635.2	8240.03	30247	-1.87614	2.7734e-05	0.000207532	glnA	NC_999999999.1	103602	105011	-	1410	protein_coding	type I glutamate--ammonia ligase && - && PF03951:Glutamine synthetase, beta-Grasp domain|PF00120:Glutamine synthetase, catalytic domain	-
B9D02_12525	126.544	98.3171	95.4546	176.661	514.607	483.516	106.772	391.595	-1.87411	0.000276488	0.00147782	-	NC_999999999.1	2629205	2630599	+	1395	protein_coding	D-serine/D-alanine/glycine transporter && - && PF00324:Amino acid permease	AA_permease
B9D02_04370	16.8725	22.6886	32.7824	85.3365	103.709	73.0588	24.1145	87.3681	-1.87188	0.000160314	0.000912903	csrA	NC_999999999.1	921557	921742	+	186	protein_coding	carbon storage regulator && - && PF02599:Global regulator protein family	-
B9D02_08700	15.1853	13.6131	4.82094	26.9484	47.2598	50.477	11.2065	41.5617	-1.86992	0.00462698	0.0157592	-	NC_999999999.1	1833457	1833903	+	447	protein_coding	terminase small subunit && - && PF03592:Terminase small subunit	-
B9D02_14005	186.16	178.483	180.303	288.946	816.545	884.675	181.649	663.389	-1.869	0.000234082	0.00127545	-	NC_999999999.1	2942955	2944379	+	1425	protein_coding	tRNA (N6-isopentenyl adenosine(37)-C2)-methylthiotransferase MiaB && - && PF04055:Radical SAM superfamily|PF00919:Uncharacterized protein family UPF0004|PF01938:TRAM domain	Radical_SAM
B9D02_11570	131.606	156.551	206.336	544.956	657.699	595.097	164.831	599.251	-1.86497	4.92514e-07	5.895e-06	-	NC_999999999.1	2437380	2437832	-	453	protein_coding	hypothetical protein && - && -	-
B9D02_03115	271.648	238.23	317.218	513.516	1211.69	1285.83	275.699	1003.68	-1.86476	7.78172e-05	0.000495031	tsaD	NC_999999999.1	644844	645857	+	1014	protein_coding	tRNA (adenosine(37)-N6)-threonylcarbamoyltransferase complex transferase subunit TsaD && - && PF00814:Glycoprotease family	Peptidase_M22
B9D02_04480	135.543	346.379	373.141	790.485	1209.06	1109.17	285.021	1036.24	-1.86388	0.000193509	0.00107763	-	NC_999999999.1	938302	939279	+	978	protein_coding	23S rRNA pseudouridine(1911/1915/1917) synthase && - && -	-
B9D02_09425	77.6137	73.3597	113.774	208.101	379.391	373.264	88.2492	320.252	-1.86331	3.08101e-05	0.000226538	pyrF	NC_999999999.1	1978952	1979653	+	702	protein_coding	orotidine-5'-phosphate decarboxylase && - && PF00215:Orotidine 5'-phosphate decarboxylase / HUMPS family	-
B9D02_01550	32.0578	32.5203	44.3527	196.124	127.339	71.7304	36.3102	131.731	-1.86199	0.000425859	0.00214672	-	NC_999999999.1	338141	339067	+	927	protein_coding	branched-chain amino acid ABC transporter permease LivH && - && PF02653:Branched-chain amino acid transport system / permease component	BPD_transp_2
B9D02_19735	15.1853	13.6131	7.7135	26.9484	57.762	49.1486	12.1706	44.6197	-1.86068	0.00245577	0.00925678	-	NC_999999999.1	4175588	4175800	+	213	protein_coding	hypothetical protein && - && PF01527:Transposase	Transposase_8
B9D02_07765	115.296	47.646	51.102	559.927	111.586	107.596	71.3479	259.703	-1.85996	0.0122984	0.035215	-	NC_999999999.1	1651319	1652005	+	687	protein_coding	cysteine hydrolase && - && PF00857:Isochorismatase family	Isochorismatase
B9D02_23325	97.2983	82.4351	110.882	115.279	488.352	446.323	96.8717	349.984	-1.85439	0.00157095	0.006353	-	NC_999999999.1	4906615	4907001	+	387	protein_coding	thioesterase && - && PF13279:Thioesterase-like superfamily	-
B9D02_23380	12.3732	11.3443	23.1405	64.3766	51.1981	51.8053	15.6193	55.7934	-1.8543	0.000751843	0.00339674	-	NC_999999999.1	4915787	4916038	-	252	protein_coding	hypothetical protein && - && -	-
B9D02_18965	178.849	130.837	134.022	263.495	708.897	630.962	147.903	534.452	-1.85277	0.000170392	0.000965936	-	NC_999999999.1	4015532	4016845	+	1314	protein_coding	NCS2 family permease && - && PF00860:Permease family	-
B9D02_15385	90.5493	115.712	291.185	913.25	468.66	407.801	165.815	596.57	-1.84964	0.0017441	0.0069311	-	NC_999999999.1	3218417	3219370	-	954	protein_coding	allantoinase PuuE && - && PF01522:Polysaccharide deacetylase	Polysacc_deac_1
B9D02_22295	174.912	195.122	292.149	455.128	939.945	986.958	220.728	794.01	-1.84864	8.29923e-05	0.000523993	-	NC_999999999.1	4687117	4687890	+	774	protein_coding	nucleotidyltransferase && - && -	-
B9D02_07350	146.791	230.667	354.821	498.545	1167.06	967.033	244.093	877.544	-1.848	0.00036687	0.00187747	-	NC_999999999.1	1552241	1553008	-	768	protein_coding	gamma-glutamyl-gamma-aminobutyrate hydrolase && - && PF07722:Peptidase C26	-
B9D02_12790	413.377	1265.27	4268.46	10656.6	5353.49	5369.16	1982.37	7126.41	-1.84617	0.0147295	0.0405885	-	NC_999999999.1	2683665	2684789	+	1125	protein_coding	porin && - && PF00267:Gram-negative porin	Porin_1
B9D02_02980	203.033	149.744	133.058	248.524	746.968	749.185	161.945	581.559	-1.84358	0.000507344	0.00248355	-	NC_999999999.1	613247	614668	+	1422	protein_coding	diguanylate cyclase && - && PF00990:Diguanylate cyclase, GGDEF domain	GGDEF
Novel00176	18.5598	39.3268	147.521	390.751	183.788	159.401	68.4691	244.647	-1.84307	0.0155736	0.0424513	-	NC_999999999.1	2683706	2683820	-	115	-	-	-
B9D02_19905	27.5585	24.2011	49.1736	113.782	141.779	102.282	33.6444	119.281	-1.83678	0.000158602	0.000905198	-	NC_999999999.1	4212779	4213025	-	247	protein_coding	3-hydroxyisobutyrate dehydrogenase && - && -	-
B9D02_09915	26.9961	29.4951	19.2838	50.9025	129.965	90.3272	25.2583	90.3981	-1.83634	0.000729323	0.00333075	-	NC_999999999.1	2088950	2089861	-	912	protein_coding	glycine/betaine ABC transporter substrate-binding protein && - && PF04069:Substrate binding domain of ABC-type glycine betaine transport system	-
B9D02_08530	30.3706	42.352	54.9587	85.3365	161.471	205.893	42.5604	150.9	-1.83388	0.000416687	0.00210469	-	NC_999999999.1	1803484	1804212	-	729	protein_coding	carboxy-S-adenosyl-L-methionine synthase CmoA && - && PF12847:Methyltransferase domain	-
B9D02_14390	7.87385	5.294	3.85675	17.9656	18.3788	25.2385	5.67487	20.5276	-1.82807	0.01241	0.0354542	-	NC_999999999.1	3020508	3020584	-	77	protein_coding	tRNA-Arg && - && -	-
B9D02_04605	8.43627	9.83171	26.0331	31.4398	68.2642	54.462	14.767	51.3886	-1.8249	0.00643232	0.0206414	-	NC_999999999.1	969601	969843	-	243	protein_coding	NrdH-redoxin && - && PF00462:Glutaredoxin	-
B9D02_22145	24.184	43.1083	61.708	257.507	102.396	94.3122	43.0001	151.405	-1.82184	0.00263727	0.00982364	-	NC_999999999.1	4662702	4662932	-	231	protein_coding	hypothetical protein && - && -	-
B9D02_17120	1862.17	2317.26	3643.67	5141.15	11471	10941.5	2607.7	9184.57	-1.81661	0.000183371	0.00103027	-	NC_999999999.1	3602035	3604728	-	2694	protein_coding	translation initiation factor IF-2 && - && PF08364:Bacterial translation initiation factor IF-2 associated region|PF11987:Translation-initiation factor 2|PF00009:Elongation factor Tu GTP binding domain|PF04760:Translation initiation factor IF-2, N-terminal region	GTP_EFTU
B9D02_12880	7018.98	7404.03	9161.72	14315.6	34638.8	34113.1	7861.58	27689.2	-1.81646	8.37319e-05	0.000525455	-	NC_999999999.1	2706709	2708382	-	1674	protein_coding	30S ribosomal protein S1 && - && PF00575:S1 RNA binding domain	S1
B9D02_15095	26.4336	37.8143	87.7411	169.176	181.163	180.654	50.663	176.998	-1.8154	0.000954251	0.00414795	-	NC_999999999.1	3161732	3161965	+	234	protein_coding	hypothetical protein && - && -	-
B9D02_04205	853.751	1129.89	930.442	1098.89	3621.94	5507.3	971.361	3409.38	-1.81153	0.00205088	0.0079746	-	NC_999999999.1	883117	884922	+	1806	protein_coding	assimilatory sulfite reductase (NADPH) flavoprotein subunit && - && PF00258:Flavodoxin|PF00175:Oxidoreductase NAD-binding domain|PF00667:FAD binding domain	NAD_binding_1
B9D02_06760	155.227	165.626	283.471	419.197	865.117	832.87	201.442	705.728	-1.8109	0.000157264	0.000899591	-	NC_999999999.1	1411875	1412879	+	1005	protein_coding	nucleoid-associated protein YejK && - && PF04245:37-kD nucleoid-associated bacterial protein	-
B9D02_19910	75.364	96.0482	248.761	591.367	477.849	397.174	140.058	488.797	-1.80696	0.00106578	0.00457762	-	NC_999999999.1	4213283	4213852	-	570	protein_coding	DUF4142 domain-containing protein && - && PF13628:Domain of unknown function (DUF4142)	-
B9D02_21855	97.8607	85.4602	133.058	245.529	416.149	439.681	105.46	367.12	-1.80238	3.31801e-05	0.000240449	-	NC_999999999.1	4602258	4603625	+	1368	protein_coding	ATP-dependent endonuclease && - && -	-
B9D02_11590	21.3719	34.0328	49.1736	122.765	111.586	126.192	34.8594	120.181	-1.79835	0.000200244	0.00110903	-	NC_999999999.1	2443727	2444146	-	420	protein_coding	DUF1795 domain-containing protein && - && PF08786:Domain of unknown function (DUF1795)	-
B9D02_01600	401.004	232.18	379.89	1309.99	1048.91	1155.66	337.691	1171.52	-1.79438	3.82104e-06	3.53481e-05	-	NC_999999999.1	347835	349586	+	1752	protein_coding	gamma-glutamyltransferase && - && PF01019:Gamma-glutamyltranspeptidase	-
B9D02_08560	104.61	105.124	151.378	170.673	548.739	531.337	120.37	416.916	-1.79432	0.00095282	0.00414795	-	NC_999999999.1	1809065	1809592	+	528	protein_coding	crossover junction endodeoxyribonuclease RuvC && - && PF02075:Crossover junction endodeoxyribonuclease RuvC	-
B9D02_08445	33.1827	17.3946	16.3912	49.4053	108.96	75.7155	22.3228	78.027	-1.79414	0.00172089	0.00686045	-	NC_999999999.1	1785413	1786285	+	873	protein_coding	chemotaxis protein-glutamate O-methyltransferase && - && PF01739:CheR methyltransferase, SAM binding domain|PF03705:CheR methyltransferase, all-alpha domain	CheR
B9D02_14385	57.3666	61.2591	121.488	404.225	233.674	191.281	80.0378	276.393	-1.79218	0.000585068	0.00278004	-	NC_999999999.1	3019832	3020155	-	324	protein_coding	hypothetical protein && - && -	-
B9D02_21940	159.727	186.046	457.989	1133.33	859.866	782.393	267.921	925.196	-1.78992	0.00059081	0.00279648	-	NC_999999999.1	4621630	4621809	-	180	protein_coding	IS3 family transposase && - && -	-
B9D02_12665	48.368	78.6537	128.237	95.8164	404.334	379.906	85.0862	293.352	-1.78984	0.0055239	0.0181767	-	NC_999999999.1	2653351	2653980	-	630	protein_coding	competence protein TfoX && - && PF04993:TfoX N-terminal domain|PF04994:TfoX C-terminal domain	-
B9D02_18065	144.541	101.342	67.4932	244.032	448.968	393.189	104.459	362.063	-1.78968	0.000171317	0.000970092	-	NC_999999999.1	3806626	3807543	-	918	protein_coding	bile acid:sodium symporter && - && PF01758:Sodium Bile acid symporter family	-
B9D02_04985	138.355	152.013	193.802	401.231	584.184	682.767	161.39	556.061	-1.78682	8.15143e-06	6.94315e-05	-	NC_999999999.1	1046545	1047972	+	1428	protein_coding	sensor histidine kinase && - && PF02518:Histidine kinase-, DNA gyrase B-, and HSP90-like ATPase|PF00512:His Kinase A (phospho-acceptor) domain	HATPase_c
B9D02_11600	314.954	291.926	310.469	887.799	1281.27	989.614	305.783	1052.89	-1.78389	2.4827e-07	3.18277e-06	-	NC_999999999.1	2446094	2447596	-	1503	protein_coding	serine/threonine protein kinase && - && PF00069:Protein kinase domain	Pkinase
B9D02_02735	24.184	18.9071	21.2121	38.9254	78.7664	103.611	21.4344	73.7675	-1.78279	0.00133679	0.0055573	-	NC_999999999.1	564556	565005	-	450	protein_coding	DUF441 domain-containing protein && - && PF04284:Protein of unknown function (DUF441)	-
B9D02_10200	31.4954	41.5957	81.956	82.3422	192.978	255.042	51.6824	176.787	-1.78218	0.00311216	0.0112765	-	NC_999999999.1	2151777	2152061	+	285	protein_coding	hypothetical protein && - && -	-
B9D02_22380	142.854	80.9225	183.196	872.827	276.995	243.086	135.657	464.303	-1.77531	0.00423753	0.01463	-	NC_999999999.1	4704862	4706250	+	1389	protein_coding	amino acid permease && - && PF00324:Amino acid permease	AA_permease
B9D02_06520	205.845	328.984	505.235	1018.05	1358.72	1174.25	346.688	1183.67	-1.77326	9.23892e-05	0.000571885	-	NC_999999999.1	1332531	1332983	+	453	protein_coding	DUF412 domain-containing protein && - && PF04217:Protein of unknown function, DUF412	-
B9D02_14520	89.4245	45.3771	43.3885	98.8107	259.929	251.057	59.3967	203.265	-1.77049	0.00168156	0.00673556	-	NC_999999999.1	3046597	3047556	-	960	protein_coding	ferrochelatase && - && PF00762:Ferrochelatase	-
B9D02_19725	14.0605	9.83171	3.85675	17.9656	27.5682	50.477	9.24964	32.0036	-1.76716	0.0184553	0.0484499	-	NC_999999999.1	4172867	4173138	+	272	protein_coding	hypothetical protein && - && -	-
B9D02_06335	79.8634	119.493	166.805	247.027	463.409	530.008	122.054	413.481	-1.76397	0.000351938	0.00181207	-	NC_999999999.1	1295181	1296113	+	933	protein_coding	50S ribosomal protein L3 N(5)-glutamine methyltransferase && - && PF05175:Methyltransferase small domain	-
B9D02_22410	7.31143	9.07542	6.74932	14.9713	31.5065	31.8802	7.71206	26.1194	-1.762	0.00978385	0.0292762	-	NC_999999999.1	4712960	4713586	-	627	protein_coding	hypothetical protein && - && -	-
B9D02_16455	14.6229	18.9071	22.1763	32.9369	77.4536	77.0438	18.5688	62.4781	-1.762	0.00206151	0.0080036	-	NC_999999999.1	3464124	3464564	-	441	protein_coding	ribosomal-protein-alanine N-acetyltransferase && - && PF00583:Acetyltransferase (GNAT) family	Acetyltransf_1
B9D02_20705	67.4902	49.9148	72.3141	206.604	208.731	227.146	63.2397	214.16	-1.76099	4.67259e-06	4.19952e-05	-	NC_999999999.1	4367579	4367860	-	282	protein_coding	hypothetical protein && - && -	-
Novel00006	457.808	788.806	1048.07	2229.23	2811.96	2721.77	764.895	2587.65	-1.75906	4.97537e-05	0.000339603	-	NC_999999999.1	103635	104991	+	1357	-	PF00120:Glutamine synthetase, catalytic domain|PF03951:Glutamine synthetase, beta-Grasp domain	-
B9D02_11525	72.5519	111.93	158.127	336.854	445.03	373.264	114.203	385.049	-1.75814	6.87719e-05	0.000449375	-	NC_999999999.1	2425332	2425598	-	267	protein_coding	hypothetical protein && - && -	-
B9D02_20700	17.9974	12.1006	11.5703	38.9254	45.947	57.1187	13.8894	47.3304	-1.75632	0.00136136	0.00563164	-	NC_999999999.1	4366847	4367029	+	183	protein_coding	integrase && - && -	-
B9D02_17105	295.832	1233.5	1961.16	3359.56	4240.26	4184.28	1163.5	3928.03	-1.75576	0.0057511	0.0187654	-	NC_999999999.1	3600217	3600486	-	270	protein_coding	30S ribosomal protein S15 && - && PF00312:Ribosomal protein S15	-
B9D02_08545	841.377	1024.77	1418.32	2349	4479.18	4258.66	1094.82	3695.61	-1.75552	5.74437e-05	0.000386349	aspS	NC_999999999.1	1805792	1807570	+	1779	protein_coding	aspartate--tRNA ligase && - && PF00152:tRNA synthetases class II (D, K and N)|PF02938:GAD domain|PF01336:OB-fold nucleic acid binding domain	tRNA-synt_2
B9D02_05935	89.9869	86.2165	86.7769	393.745	287.497	207.221	87.6601	296.155	-1.7553	2.37552e-05	0.000182351	-	NC_999999999.1	1235195	1236094	-	900	protein_coding	EamA family transporter && - && PF00892:EamA-like transporter family	DUF6
B9D02_12190	32.0578	104.367	175.482	250.021	396.457	402.487	103.969	349.655	-1.75454	0.00511963	0.017114	-	NC_999999999.1	2567886	2568317	+	432	protein_coding	flagellar biosynthesis protein FlgN && - && PF05130:FlgN protein	-
B9D02_16500	97.2983	66.5531	81.956	125.759	364.951	336.07	81.9358	275.593	-1.74976	0.000822708	0.00366978	-	NC_999999999.1	3469398	3469862	+	465	protein_coding	cys-tRNA(pro)/cys-tRNA(cys) deacylase && - && PF04073:Aminoacyl-tRNA editing domain	-
B9D02_23500	50.0552	56.7214	119.559	109.291	315.065	333.414	75.4453	252.59	-1.74864	0.00338651	0.0121142	-	NC_999999999.1	4940952	4941620	+	669	protein_coding	serine recombinase && - && PF13384:Homeodomain-like domain|PF00239:Resolvase, N terminal domain	Resolvase
B9D02_20710	42.7438	25.7137	50.1378	119.77	132.59	144.789	39.5318	132.383	-1.74705	0.000117772	0.0006982	-	NC_999999999.1	4368031	4368411	-	381	protein_coding	Insecticidal toxin complex protein tccz && - && -	-
B9D02_16860	105.735	59.7465	47.2452	293.438	202.167	221.833	70.9088	239.146	-1.74663	0.000240142	0.00130285	-	NC_999999999.1	3539157	3540167	+	1011	protein_coding	ABC transporter permease && - && PF02653:Branched-chain amino acid transport system / permease component	BPD_transp_2
Novel00034	484.242	919.643	1043.25	1625.88	3407.96	3168.09	815.712	2733.98	-1.74541	0.000357538	0.00183343	-	NC_999999999.1	445188	446379	-	1192	-	PF00009:Elongation factor Tu GTP binding domain|PF00177:Ribosomal protein S7p/S5e	-
B9D02_11730	173.225	204.197	338.43	332.363	1039.72	1025.48	238.617	799.186	-1.74537	0.00175514	0.00696405	-	NC_999999999.1	2476022	2476585	+	564	protein_coding	methyltransferase && - && -	-
B9D02_13130	219.343	246.549	367.356	1567.5	653.761	568.53	277.749	929.929	-1.74396	0.000935117	0.00408205	-	NC_999999999.1	2763280	2763936	+	657	protein_coding	hydrolase && - && PF12710:haloacid dehalogenase-like hydrolase	-
B9D02_08165	96.1735	50.6711	28.9256	118.273	244.176	228.475	58.5901	196.975	-1.74239	0.00269088	0.0100012	-	NC_999999999.1	1725985	1726871	+	887	protein_coding	benzoate transporter && - && PF04724:Glycosyltransferase family 17	-
B9D02_11145	248.026	386.462	496.557	726.109	1616.02	1437.27	377.015	1259.8	-1.74167	0.000322669	0.00168542	-	NC_999999999.1	2341036	2341797	-	762	protein_coding	DUF481 domain-containing protein && - && PF04338:Protein of unknown function, DUF481	-
B9D02_05125	586.04	739.647	806.061	759.045	3031.19	3334.14	710.583	2374.79	-1.741	0.00268695	0.00999396	-	NC_999999999.1	1080418	1081599	+	1182	protein_coding	outer membrane protein assembly factor BamB && - && PF13360:PQQ-like domain	-
B9D02_00585	120.357	150.501	194.766	483.573	543.488	526.023	155.208	517.695	-1.74096	3.08995e-06	2.95594e-05	-	NC_999999999.1	130049	130765	+	717	protein_coding	ribonuclease PH && - && PF03725:3' exoribonuclease family, domain 2|PF01138:3' exoribonuclease family, domain 1	RNase_PH
B9D02_16155	202.471	192.096	215.014	519.504	795.54	721.289	203.194	678.778	-1.74072	1.5336e-06	1.62394e-05	-	NC_999999999.1	3390986	3391795	-	810	protein_coding	molecular chaperone DjlA && - && PF05099:Tellurite resistance protein TerB|PF00226:DnaJ domain	DnaJ
B9D02_09555	87.7372	98.3171	168.733	374.283	338.695	468.905	118.262	393.961	-1.74022	6.31e-05	0.000416625	-	NC_999999999.1	2009579	2009929	+	351	protein_coding	envelope stress response membrane protein PspC && - && PF04024:PspC domain	PspC
B9D02_10660	128.231	101.342	97.383	169.176	426.651	495.471	108.986	363.766	-1.73822	0.000647624	0.00301766	-	NC_999999999.1	2247777	2249279	+	1503	protein_coding	dipeptide/tripeptide permease A && - && PF00854:POT family	-
B9D02_05050	155.79	157.307	250.689	488.065	767.972	621.664	187.929	625.9	-1.73812	2.60628e-05	0.000197366	-	NC_999999999.1	1060247	1060999	+	753	protein_coding	tRNA (cytosine(32)/uridine(32)-2'-O)-methyltransferase TrmJ && - && PF00588:SpoU rRNA Methylase family	SpoU_methylase
B9D02_20535	14.6229	24.2011	26.0331	71.8623	77.4536	65.0887	21.619	71.4682	-1.73805	0.000431863	0.00217265	-	NC_999999999.1	4328617	4328910	-	294	protein_coding	hypothetical protein && - && -	-
Novel00178	868.936	1045.19	1341.19	2455.29	4469.99	3927.91	1085.1	3617.73	-1.73764	2.34317e-05	0.000180142	-	NC_999999999.1	2706490	2708644	+	2155	-	PF00575:S1 RNA binding domain	-
B9D02_21950	246.339	428.814	812.811	1586.96	1583.2	1785.29	495.988	1651.82	-1.73689	0.000634772	0.00296874	-	NC_999999999.1	4623421	4624020	+	600	protein_coding	hypothetical protein && - && PF00440:Bacterial regulatory proteins, tetR family	TetR_N
B9D02_15485	35.4323	71.8471	71.3499	101.805	269.118	221.833	59.5431	197.585	-1.73593	0.00152227	0.0062008	-	NC_999999999.1	3237544	3237942	+	399	protein_coding	Rcs stress response system protein RcsF && - && PF16358:RcsF lipoprotein	-
Novel00177	41.0565	78.6537	204.408	550.944	275.682	248.4	108.039	358.342	-1.73373	0.00841423	0.025789	-	NC_999999999.1	2684210	2684397	-	188	-	PF00267:Gram-negative porin	-
B9D02_14745	65.8029	105.124	296.97	522.499	602.563	426.398	155.965	517.153	-1.73289	0.00408747	0.0142091	-	NC_999999999.1	3090430	3090744	-	315	protein_coding	BolA family transcriptional regulator && - && PF01722:BolA-like protein	-
B9D02_05785	134.98	93.0231	78.0992	205.107	450.281	361.309	102.034	338.899	-1.72926	0.000283141	0.00151102	-	NC_999999999.1	1207025	1208041	-	1017	protein_coding	bile acid:sodium symporter && - && PF13593:SBF-like CPA transporter family (DUF4137)	-
B9D02_14525	380.195	610.322	709.642	1456.71	2366.93	1802.56	566.72	1875.4	-1.72734	4.3837e-05	0.000304811	-	NC_999999999.1	3047670	3048314	-	645	protein_coding	adenylate kinase && - && PF05191:Adenylate kinase, active site lid|PF00406:Adenylate kinase	ADK
B9D02_00775	624.846	798.637	299.862	642.269	1434.86	3623.72	574.449	1900.28	-1.72575	0.0101631	0.0301608	-	NC_999999999.1	164123	165112	+	990	protein_coding	sulfate transporter subunit && - && PF13531:Bacterial extracellular solute-binding protein	-
B9D02_11135	2041.58	3357.15	4506.62	8030.61	11854.3	12850.4	3301.78	10911.8	-1.72474	0.000112233	0.000671508	-	NC_999999999.1	2338305	2338856	-	552	protein_coding	translation initiation factor IF-3 && - && PF00707:Translation initiation factor IF-3, C-terminal domain|PF05198:Translation initiation factor IF-3, N-terminal domain	-
B9D02_22455	212.032	302.514	564.05	1000.08	1323.28	1230.04	359.532	1184.47	-1.72173	0.000304543	0.00160736	-	NC_999999999.1	4719902	4720522	+	621	protein_coding	TetR family transcriptional regulator && - && PF00440:Bacterial regulatory proteins, tetR family	TetR_N
B9D02_18260	278.397	398.562	519.697	920.736	1634.4	1388.12	398.886	1314.42	-1.7216	7.47135e-05	0.000479514	-	NC_999999999.1	3857563	3857946	-	384	protein_coding	preprotein translocase subunit SecE && - && PF00584:SecE/Sec61-gamma subunits of protein translocation complex	-
B9D02_06755	17.435	57.4777	85.8127	136.239	203.48	185.968	53.5751	175.229	-1.71839	0.00526231	0.0175098	-	NC_999999999.1	1411489	1411716	-	228	protein_coding	hypothetical protein && - && PF07208:Protein of unknown function (DUF1414)	-
B9D02_22010	144.541	125.543	228.513	494.053	523.796	619.007	166.199	545.619	-1.71757	2.43905e-05	0.000186098	-	NC_999999999.1	4636329	4637990	+	1662	protein_coding	methyl-accepting chemotaxis protein && - && PF00672:HAMP domain|PF00015:Methyl-accepting chemotaxis protein (MCP) signalling domain	HAMP
B9D02_11980	612.473	979.389	1335.4	1744.16	3725.65	4147.08	975.754	3205.63	-1.71648	0.000666286	0.00308753	-	NC_999999999.1	2525114	2528557	+	3444	protein_coding	transcription-repair coupling factor && - && PF02559:CarD-like/TRCF domain|PF00270:DEAD/DEAH box helicase|PF00271:Helicase conserved C-terminal domain|PF03461:TRCF domain	DEAD
B9D02_08085	87.1748	78.6537	106.061	109.291	321.629	460.934	90.6297	297.285	-1.71547	0.00283638	0.0104421	fliR	NC_999999999.1	1713462	1714247	-	786	protein_coding	flagellar biosynthetic protein FliR && - && PF01311:Bacterial export proteins, family 1	-
B9D02_01490	92.2366	60.5028	43.3885	88.3307	280.933	276.295	65.3759	215.186	-1.71531	0.00335428	0.0120159	-	NC_999999999.1	326712	326963	+	252	protein_coding	sulfurtransferase TusA && - && -	-
B9D02_02075	6363.2	10511.6	12299.2	14613.5	39479	41594.4	9724.66	31895.6	-1.71368	0.00110765	0.00473367	fusA	NC_999999999.1	445675	447789	+	2115	protein_coding	elongation factor G && - && PF00679:Elongation factor G C-terminus|PF00009:Elongation factor Tu GTP binding domain|PF03144:Elongation factor Tu domain 2|PF03764:Elongation factor G, domain IV|PF14492:Elongation Factor G, domain II	GTP_EFTU
B9D02_08665	101.235	152.013	159.091	308.409	556.616	483.516	137.447	449.514	-1.71214	6.88762e-05	0.000449475	-	NC_999999999.1	1830099	1830398	-	300	protein_coding	hypothetical protein && - && PF00589:Phage integrase family	Phage_integrase
B9D02_08570	248.589	243.524	222.727	441.654	800.791	1097.21	238.28	779.885	-1.71061	0.000150096	0.000860541	-	NC_999999999.1	1810312	1811316	+	1005	protein_coding	Holliday junction branch migration DNA helicase RuvB && - && PF05491:Holliday junction DNA helicase ruvB C-terminus|PF05496:Holliday junction DNA helicase ruvB N-terminus	-
B9D02_15595	170.975	313.102	493.664	1419.28	985.892	781.065	325.914	1062.08	-1.70574	0.000876742	0.00388118	-	NC_999999999.1	3261028	3262224	-	1197	protein_coding	1-deoxy-D-xylulose-5-phosphate reductoisomerase && - && PF08436:1-deoxy-D-xylulose 5-phosphate reductoisomerase C-terminal|PF13288:DXP reductoisomerase C-terminal domain|PF02670:1-deoxy-D-xylulose 5-phosphate reductoisomerase	-
B9D02_21825	36.5572	42.352	80.0276	182.65	162.784	167.371	52.9789	170.935	-1.69902	0.000309445	0.00162813	-	NC_999999999.1	4595507	4596204	+	698	protein_coding	- && - && PF12759:InsA C-terminal domain|PF03811:InsA N-terminal domain|PF03400:IS1 transposase	Transposase_27
B9D02_17325	377.383	490.073	708.678	1053.98	2187.08	1854.36	525.378	1698.47	-1.6937	0.000239937	0.00130285	-	NC_999999999.1	3645260	3645901	-	642	protein_coding	stringent starvation protein A && - && PF13417:Glutathione S-transferase, N-terminal domain|PF00043:Glutathione S-transferase, C-terminal domain	GST_C
B9D02_07360	93.3614	83.1914	107.989	164.684	342.634	411.786	94.8473	306.368	-1.69333	0.000382788	0.00195102	-	NC_999999999.1	1555033	1556391	+	1359	protein_coding	APC family permease && - && PF00324:Amino acid permease	AA_permease
B9D02_21405	29.8082	12.8568	23.1405	136.239	42.0087	34.5369	21.9352	70.9282	-1.68633	0.0162688	0.0438728	-	NC_999999999.1	4507215	4507943	+	729	protein_coding	urea carboxylase && - && PF09347:Domain of unknown function (DUF1989)	-
B9D02_12515	268.273	389.487	715.428	1142.31	1571.39	1693.64	457.729	1469.11	-1.68368	0.000505238	0.00248168	-	NC_999999999.1	2626354	2627076	-	723	protein_coding	transcriptional regulator SdiA && - && PF00196:Bacterial regulatory proteins, luxR family|PF03472:Autoinducer binding domain	Autoind_bind
B9D02_14425	35.9948	35.5454	30.854	53.8967	143.092	131.506	34.1314	109.498	-1.68168	0.00150117	0.00614958	lpxH	NC_999999999.1	3025694	3026410	+	717	protein_coding	UDP-2%2C3-diacylglucosamine diphosphatase && - && PF12850:Calcineurin-like phosphoesterase superfamily domain	-
B9D02_20100	45.5559	38.5705	76.1709	101.805	236.299	172.684	53.4324	170.263	-1.67833	0.00128184	0.00536863	-	NC_999999999.1	4255631	4256008	-	378	protein_coding	enamine deaminase RidA && - && PF01042:Endoribonuclease L-PSP	Ribonuc_L-PSP
B9D02_12945	392.568	865.947	1654.55	2185.81	4003.96	3108.32	971.02	3099.36	-1.67497	0.00373	0.0131429	-	NC_999999999.1	2727097	2727591	-	495	protein_coding	leucine-responsive transcriptional regulator && - && PF01037:AsnC family|PF13412:Winged helix-turn-helix DNA-binding	AsnC_trans_reg
B9D02_17205	30.933	24.9574	8.67769	35.9311	65.6386	106.267	21.5227	69.279	-1.67453	0.0125829	0.0358264	-	NC_999999999.1	3618978	3619262	+	285	protein_coding	transcriptional regulator && - && PF13693:Winged helix-turn-helix DNA-binding	-
B9D02_04335	143.417	148.988	175.482	287.449	639.32	564.545	155.962	497.105	-1.67376	0.000168332	0.000955333	-	NC_999999999.1	913938	914273	+	336	protein_coding	hypothetical protein && - && -	-
B9D02_22115	106.859	115.712	269.973	645.263	488.352	434.368	164.181	522.661	-1.67359	0.000897901	0.00395405	-	NC_999999999.1	4657507	4657875	+	369	protein_coding	hypothetical protein && - && PF00440:Bacterial regulatory proteins, tetR family	TetR_N
B9D02_16755	21.9343	15.1257	26.9973	55.3938	91.8941	55.7903	21.3524	67.6928	-1.67102	0.00155697	0.00630147	-	NC_999999999.1	3517550	3517756	+	207	protein_coding	hypothetical protein && - && -	-
Novel00087	69.1774	125.543	139.807	133.245	397.77	531.337	111.509	354.117	-1.66977	0.00497594	0.0167111	-	NC_999999999.1	1080222	1080410	-	189	-	PF09976:Tetratricopeptide repeat-like domain	-
B9D02_08565	64.1157	89.2417	70.3857	110.788	254.678	345.369	74.581	236.945	-1.66912	0.00151355	0.00618525	-	NC_999999999.1	1809689	1810303	+	615	protein_coding	Holliday junction branch migration protein RuvA && - && PF14520:Helix-hairpin-helix domain|PF01330:RuvA N terminal domain|PF07499:RuvA, C-terminal domain	-
B9D02_05795	11.8108	11.3443	14.4628	32.9369	40.696	45.1636	12.5393	39.5988	-1.66766	0.00244288	0.00921509	-	NC_999999999.1	1209054	1209392	-	339	protein_coding	hypothetical protein && - && -	-
B9D02_18915	28.1209	25.7137	39.5317	80.8451	103.709	110.252	31.1221	98.2688	-1.66728	0.000237352	0.00129188	-	NC_999999999.1	4006426	4006725	-	300	protein_coding	RelE/ParE family toxin && - && PF05016:ParE toxin of type II toxin-antitoxin system, parDE	Plasmid_stabil
B9D02_12510	258.15	257.893	590.083	1127.34	1169.68	1204.81	368.709	1167.28	-1.66413	0.000349398	0.00180267	-	NC_999999999.1	2625620	2626231	-	612	protein_coding	autoinducer synthase && - && -	-
B9D02_06445	546.108	800.15	1018.18	1621.39	3035.13	2832.02	788.147	2496.18	-1.66379	0.000184559	0.00103464	accD	NC_999999999.1	1316833	1317747	+	915	protein_coding	acetyl-CoA carboxylase%2C carboxyltransferase subunit beta && - && PF01039:Carboxyl transferase domain	Carboxyl_trans
B9D02_22965	74.2392	42.352	67.4932	92.8221	231.048	259.027	61.3614	194.299	-1.66319	0.00202409	0.00788256	-	NC_999999999.1	4833559	4835484	+	1926	protein_coding	methyl-accepting chemotaxis protein && - && PF00672:HAMP domain|PF00015:Methyl-accepting chemotaxis protein (MCP) signalling domain	HAMP
B9D02_21955	229.467	133.862	300.827	429.677	836.236	832.87	221.385	699.594	-1.66107	0.000703213	0.00322902	-	NC_999999999.1	4624388	4625289	+	902	protein_coding	transposase && - && PF00665:Integrase core domain|PF01527:Transposase|PF13683:Integrase core domain	rve
B9D02_19385	48.368	40.0831	48.2094	148.216	139.154	143.461	45.5535	143.61	-1.65626	1.95647e-05	0.000152738	-	NC_999999999.1	4106354	4106986	-	633	protein_coding	amino acid transporter && - && PF01810:LysE type translocator	-
B9D02_11610	370.071	257.893	97.383	419.197	1080.41	787.706	241.782	762.438	-1.65537	0.00564784	0.0185242	-	NC_999999999.1	2450288	2451334	-	1047	protein_coding	type VI secretion protein && - && PF06996:Type VI secretion, VasB, ImpH, VC_A0111	-
B9D02_13920	185.598	459.065	669.147	1308.49	1479.5	1346.94	437.937	1378.31	-1.65536	0.00150413	0.00615172	-	NC_999999999.1	2929295	2929738	+	444	protein_coding	transcriptional repressor && - && PF01475:Ferric uptake regulator family	FUR
Novel00253	413.94	518.812	803.169	1221.66	2236.96	1989.86	578.64	1816.16	-1.65104	0.000239564	0.00130251	-	NC_999999999.1	3603768	3604474	+	707	-	-	-
B9D02_11605	935.301	732.84	492.7	1636.36	2956.36	2190.43	720.281	2261.05	-1.64985	0.000158304	0.000904515	clpV	NC_999999999.1	2447624	2450233	-	2610	protein_coding	ClpV1 family T6SS ATPase && - && PF10431:C-terminal, D2-small domain, of ClpB protein|PF00004:ATPase family associated with various cellular activities (AAA)|PF07724:AAA domain (Cdc48 subfamily)	AAA
B9D02_18905	76.4889	86.2165	165.84	431.174	309.814	284.265	109.515	341.751	-1.64587	0.000509009	0.00248778	fdhE	NC_999999999.1	4004733	4005656	+	924	protein_coding	formate dehydrogenase accessory protein FdhE && - && PF04216:Protein involved in formate dehydrogenase formation	-
B9D02_21945	1222.7	2418.6	5402.35	12637.3	8089.31	7507.79	3014.55	9411.46	-1.64264	0.00527785	0.01755	-	NC_999999999.1	4622164	4623342	-	1179	protein_coding	oxidoreductase && - && PF01494:FAD binding domain	FAD_binding_3
B9D02_10930	173.787	298.733	476.309	940.198	907.126	1110.49	316.276	985.939	-1.64215	0.00050743	0.00248355	-	NC_999999999.1	2296500	2297597	+	1098	protein_coding	alkene reductase && - && PF00724:NADH:flavin oxidoreductase / NADH oxidase family	Oxidored_FMN
B9D02_12670	138.355	177.727	407.852	384.763	757.47	1113.15	241.311	751.794	-1.64144	0.00550691	0.0181444	-	NC_999999999.1	2654191	2654682	+	492	protein_coding	cell division inhibitor SulA && - && PF03846:Cell division inhibitor SulA	-
B9D02_13230	71.4271	150.501	328.788	347.334	957.011	407.801	183.572	570.716	-1.63899	0.0129951	0.0367104	-	NC_999999999.1	2785141	2785332	+	192	protein_coding	hypothetical protein && - && -	-
B9D02_08660	67.4902	104.367	122.452	202.113	359.7	349.354	98.1031	303.722	-1.63464	0.00034742	0.00179613	-	NC_999999999.1	1829443	1829790	+	348	protein_coding	DUF2511 domain-containing protein && - && PF10709:Protein of unknown function (DUF2511)	-
B9D02_04895	259.275	229.911	220.799	652.749	597.312	955.077	236.662	735.046	-1.63447	1.37777e-05	0.000110991	-	NC_999999999.1	1026378	1028000	-	1623	protein_coding	L-aspartate oxidase && - && PF00890:FAD binding domain|PF02910:Fumarate reductase flavoprotein C-term	-
B9D02_14900	109.672	139.156	138.843	428.179	416.149	357.324	129.224	400.551	-1.63381	3.60466e-06	3.36546e-05	-	NC_999999999.1	3120128	3120940	+	813	protein_coding	inositol monophosphatase && - && PF00459:Inositol monophosphatase family	-
B9D02_20930	12.3732	19.6634	36.6391	77.8508	64.3259	67.7454	22.8919	69.974	-1.63043	0.0040612	0.0141567	-	NC_999999999.1	4409684	4410001	+	318	protein_coding	transcriptional regulator && - && PF01022:Bacterial regulatory protein, arsR family	HTH_5
B9D02_15775	73.6768	65.0405	60.7438	163.187	241.55	212.535	66.487	205.757	-1.62813	3.40255e-05	0.00024587	-	NC_999999999.1	3301735	3302271	-	537	protein_coding	hypoxanthine phosphoribosyltransferase && - && PF00156:Phosphoribosyl transferase domain	Pribosyltran
B9D02_04845	140.042	204.953	256.474	425.185	652.448	777.08	200.49	618.238	-1.62691	0.000233802	0.00127531	-	NC_999999999.1	1017248	1017730	-	483	protein_coding	SsrA-binding protein && - && PF01668:SmpB protein	-
B9D02_17865	203.595	126.3	82.9202	269.484	526.422	479.531	137.605	425.146	-1.62454	0.00133439	0.00555649	-	NC_999999999.1	3766141	3767490	-	1350	protein_coding	permease && - && PF00860:Permease family	-
B9D02_10965	78.1761	37.8143	27.9615	146.719	161.471	138.148	47.9839	148.779	-1.62218	0.00186308	0.007329	-	NC_999999999.1	2302913	2304115	+	1203	protein_coding	Bcr/CflA family drug resistance efflux transporter && - && PF07690:Major Facilitator Superfamily	MFS_1
B9D02_12265	143.979	148.988	169.697	357.814	509.356	555.247	154.221	474.139	-1.62177	1.4471e-05	0.000116205	-	NC_999999999.1	2580481	2581404	+	924	protein_coding	lipid A biosynthesis lauroyl acyltransferase && - && PF03279:Bacterial lipid A biosynthesis acyltransferase	-
B9D02_22140	56.2418	66.5531	117.631	302.42	237.612	196.595	80.142	245.542	-1.62069	0.000528271	0.00256245	-	NC_999999999.1	4662399	4662560	-	162	protein_coding	entry exclusion protein && - && -	-
B9D02_16600	41.6189	46.1334	44.3527	85.3365	173.286	146.118	44.035	134.913	-1.61776	0.000441528	0.00221034	-	NC_999999999.1	3491207	3491800	+	594	protein_coding	DNA-binding response regulator && - && PF00072:Response regulator receiver domain|PF00196:Bacterial regulatory proteins, luxR family	Response_reg
B9D02_22205	47.2431	30.2514	23.1405	50.9025	106.335	152.759	33.545	103.332	-1.61659	0.00563101	0.018493	-	NC_999999999.1	4673697	4674395	+	699	protein_coding	N-acetylmannosamine-6-phosphate 2-epimerase && - && PF04131:Putative N-acetylmannosamine-6-phosphate epimerase	-
B9D02_01765	642.844	731.328	1265.01	2229.23	3001	2858.59	879.729	2696.27	-1.61649	0.000125204	0.000735357	-	NC_999999999.1	387713	388288	-	576	protein_coding	Fe-S biogenesis protein NfuA && - && -	-
B9D02_05960	68.0526	31.0077	21.2121	122.765	129.965	118.222	40.0908	123.651	-1.61259	0.00353027	0.0125045	-	NC_999999999.1	1239446	1240024	+	579	protein_coding	hypothetical protein && - && -	-
B9D02_14820	285.146	429.57	477.273	571.904	1532.01	1536.89	397.33	1213.6	-1.61171	0.00154977	0.00628242	-	NC_999999999.1	3105428	3107293	+	1866	protein_coding	1-deoxy-D-xylulose-5-phosphate synthase && - && PF02779:Transketolase, pyrimidine binding domain|PF02780:Transketolase, C-terminal domain|PF13292:1-deoxy-D-xylulose-5-phosphate synthase	-
B9D02_18215	192.909	183.777	248.761	411.711	779.787	714.648	208.482	635.382	-1.60906	0.000123531	0.000726376	-	NC_999999999.1	3843864	3845318	-	1455	protein_coding	PLP-dependent aminotransferase family protein && - && PF00392:Bacterial regulatory proteins, gntR family|PF00155:Aminotransferase class I and II	Aminotran_1_2
B9D02_12970	171.538	546.794	986.364	1589.95	1806.38	1798.57	568.232	1731.63	-1.60851	0.00825405	0.0253905	-	NC_999999999.1	2733795	2734013	+	219	protein_coding	translation initiation factor IF-1 && - && PF01176:Translation initiation factor 1A / IF-1	-
B9D02_20645	154.103	177.727	160.055	336.854	580.246	581.814	163.962	499.638	-1.60819	5.53847e-05	0.000374495	-	NC_999999999.1	4354307	4355185	+	879	protein_coding	23S rRNA pseudouridine synthase F && - && PF01479:S4 domain|PF00849:RNA pseudouridylate synthase	S4
B9D02_09380	592.789	682.169	866.805	1170.76	2603.23	2751	713.921	2174.99	-1.60763	0.000505572	0.00248168	topA	NC_999999999.1	1967794	1970418	+	2625	protein_coding	DNA topoisomerase I && - && PF01131:DNA topoisomerase|PF08272:Topoisomerase I zinc-ribbon-like|PF01751:Toprim domain|PF01396:Topoisomerase DNA binding C4 zinc finger	Topoisom_bac
B9D02_03290	206.97	176.971	152.342	143.725	941.258	543.292	178.761	542.758	-1.60213	0.0126948	0.0360435	-	NC_999999999.1	682895	683317	+	423	protein_coding	TonB system transport protein ExbD && - && PF02472:Biopolymer transport protein ExbD/TolR	-
B9D02_05120	474.681	740.403	727.962	730.6	2519.21	2644.73	647.682	1964.85	-1.60144	0.00404617	0.0141238	-	NC_999999999.1	1079781	1080398	+	618	protein_coding	hypothetical protein && - && PF09976:Tetratricopeptide repeat	-
B9D02_20715	17.435	12.1006	10.6061	47.9082	35.4449	39.8502	13.3805	41.0678	-1.60087	0.00422201	0.0145905	-	NC_999999999.1	4368854	4369147	-	294	protein_coding	hypothetical protein && - && -	-
B9D02_05090	170.413	301.002	369.284	585.378	1123.73	823.572	280.233	844.228	-1.59272	0.000747505	0.00338623	-	NC_999999999.1	1073591	1074022	+	432	protein_coding	nucleoside-diphosphate kinase && - && PF00334:Nucleoside diphosphate kinase	NDK
B9D02_17095	1156.33	1880.88	3056.48	6015.47	5738.13	6603.19	2031.23	6118.93	-1.59122	0.000509279	0.00248778	-	NC_999999999.1	3596757	3597641	-	885	protein_coding	lipoprotein NlpI && - && -	-
B9D02_00915	232.279	263.187	390.496	574.898	1056.78	1033.45	295.321	888.377	-1.59039	0.000305624	0.00161139	-	NC_999999999.1	196828	197745	+	918	protein_coding	DNA-binding transcriptional regulator OxyR && - && PF00126:Bacterial regulatory helix-turn-helix protein, lysR family|PF03466:LysR substrate binding domain	LysR_substrate
B9D02_21870	77.0513	148.232	264.188	384.763	536.924	548.605	163.157	490.097	-1.59032	0.00281364	0.0103735	-	NC_999999999.1	4605722	4606027	+	306	protein_coding	hypothetical protein && - && -	-
B9D02_08010	119.795	170.92	395.317	585.378	796.853	678.782	228.678	687.005	-1.5896	0.00287024	0.0105591	-	NC_999999999.1	1700584	1701261	-	678	protein_coding	hypothetical protein && - && -	-
B9D02_22365	12.9356	14.3694	19.2838	47.9082	45.947	45.1636	15.5296	46.3396	-1.58939	0.00225318	0.00862183	-	NC_999999999.1	4702142	4702564	-	423	protein_coding	hypothetical protein && - && -	-
B9D02_22915	125.982	96.0482	74.2425	188.639	371.515	332.085	98.7575	297.413	-1.58789	0.000544442	0.00262653	-	NC_999999999.1	4822650	4824434	-	1785	protein_coding	phosphodiesterase && - && -	-
B9D02_06460	172.1	253.356	394.353	561.424	950.448	945.779	273.269	819.217	-1.58591	0.000805002	0.00359511	-	NC_999999999.1	1320148	1320633	+	486	protein_coding	colicin V production protein && - && PF02674:Colicin V production protein	-
B9D02_05060	447.122	708.639	861.02	815.936	2805.4	2412.27	672.261	2011.2	-1.58148	0.00433695	0.0149528	-	NC_999999999.1	1061716	1062876	+	1161	protein_coding	IscS subfamily cysteine desulfurase && - && PF00266:Aminotransferase class-V	Aminotran_5
B9D02_09740	90.5493	50.6711	57.8513	115.279	249.427	231.131	66.3572	198.612	-1.57877	0.00160045	0.00645678	-	NC_999999999.1	2054180	2055844	+	1665	protein_coding	methyl-accepting chemotaxis protein && - && PF02203:Tar ligand binding domain homologue|PF00015:Methyl-accepting chemotaxis protein (MCP) signalling domain	-
B9D02_15490	80.9882	62.0154	53.0303	64.3766	254.678	266.997	65.3446	195.35	-1.57866	0.00888642	0.0269744	tsaA	NC_999999999.1	3237939	3238643	+	705	protein_coding	tRNA (N6-threonylcarbamoyladenosine(37)-N6)-methyltransferase TrmO && - && PF01980:Uncharacterised protein family UPF0066	-
B9D02_09045	281.209	170.164	144.628	342.843	695.77	742.543	198.667	593.718	-1.57787	0.00130973	0.00547184	-	NC_999999999.1	1902758	1903951	-	1194	protein_coding	Bcr/CflA family drug resistance efflux transporter && - && PF07690:Major Facilitator Superfamily	MFS_1
B9D02_03165	394.255	507.467	1018.18	1287.53	2083.37	2340.54	639.968	1903.81	-1.57371	0.00181421	0.00717587	ribB	NC_999999999.1	656829	657485	+	657	protein_coding	3%2C4-dihydroxy-2-butanone-4-phosphate synthase && - && -	-
B9D02_10840	82.6755	41.5957	31.8182	133.245	162.784	171.356	52.0298	155.795	-1.57324	0.00202812	0.00789218	-	NC_999999999.1	2282141	2282416	-	276	protein_coding	hypothetical protein && - && -	-
B9D02_14405	67.4902	26.47	44.3527	70.3652	171.973	170.028	46.1043	137.455	-1.57302	0.0063768	0.0204763	-	NC_999999999.1	3022222	3022434	+	213	protein_coding	ribosome-associated protein && - && PF13275:S4 domain	-
B9D02_20170	34.8699	37.058	46.281	154.205	102.396	94.3122	39.403	116.971	-1.57294	0.00046757	0.00232909	-	NC_999999999.1	4266084	4266338	-	255	protein_coding	transcriptional regulator && - && PF10798:Biofilm development protein YmgB/AriR	-
B9D02_22510	234.528	282.851	699.036	1383.35	1144.74	1081.27	405.472	1203.12	-1.57048	0.00243485	0.00919357	-	NC_999999999.1	4733630	4734289	+	660	protein_coding	TetR family transcriptional regulator && - && PF00440:Bacterial regulatory proteins, tetR family	TetR_N
B9D02_11845	79.8634	80.9225	86.7769	335.357	210.044	189.953	82.5209	245.118	-1.5704	0.000163662	0.000930921	-	NC_999999999.1	2500830	2501492	+	663	protein_coding	hypothetical protein && - && -	-
B9D02_14885	259.275	436.377	412.673	516.51	1361.35	1408.04	369.441	1095.3	-1.56869	0.00218371	0.00838775	-	NC_999999999.1	3116939	3118087	-	1149	protein_coding	tRNA guanosine(34) transglycosylase Tgt && - && PF01702:Queuine tRNA-ribosyltransferase	TGT
B9D02_21660	109.672	163.358	243.94	562.921	515.92	450.308	172.323	509.716	-1.56762	0.000340326	0.00176487	-	NC_999999999.1	4566380	4566853	-	474	protein_coding	hypothetical protein && - && -	-
B9D02_02510	56.8042	57.4777	93.5262	194.627	217.92	200.58	69.2694	204.376	-1.56705	0.000152666	0.00087428	-	NC_999999999.1	516724	517194	-	471	protein_coding	arginine repressor && - && PF01316:Arginine repressor, DNA binding domain|PF02863:Arginine repressor, C-terminal domain	Arg_repressor
B9D02_09350	43.8686	31.0077	33.7466	56.891	112.898	151.431	36.2076	107.073	-1.56245	0.00318718	0.0115153	-	NC_999999999.1	1962181	1962828	-	648	protein_coding	hypothetical protein && - && -	-
B9D02_00350	60.7412	89.9979	79.0634	360.809	203.48	114.237	76.6008	226.175	-1.56238	0.00345699	0.0123053	-	NC_999999999.1	77518	77925	+	408	protein_coding	TIGR00156 family protein && - && PF04076:Bacterial OB fold (BOF) protein	-
B9D02_09610	29.8082	34.7891	32.7824	80.8451	91.8941	114.237	32.4599	95.6588	-1.56217	0.000319669	0.00167148	-	NC_999999999.1	2022399	2022656	-	258	protein_coding	hypothetical protein && - && -	-
B9D02_05915	107.422	109.661	148.485	260.501	395.145	419.756	121.856	358.467	-1.55947	0.000115311	0.000685216	-	NC_999999999.1	1231689	1231970	+	282	protein_coding	hypothetical protein && - && -	-
B9D02_09175	479.18	1104.93	1450.14	4485.4	2402.37	2029.71	1011.42	2972.49	-1.55565	0.00461859	0.0157412	galU	NC_999999999.1	1928640	1929548	+	909	protein_coding	UTP--glucose-1-phosphate uridylyltransferase && - && PF00483:Nucleotidyl transferase	-
B9D02_15410	116.421	159.576	184.16	312.9	510.669	523.367	153.386	448.979	-1.5521	0.000221512	0.00121615	-	NC_999999999.1	3222766	3223497	-	732	protein_coding	DNA polymerase III subunit epsilon && - && PF00929:Exonuclease	Exonuc_X-T
B9D02_15395	132.168	62.0154	77.135	282.958	257.303	257.698	90.4396	265.986	-1.55176	0.00049917	0.00245981	-	NC_999999999.1	3220131	3220853	-	723	protein_coding	GntR family transcriptional regulator && - && PF00392:Bacterial regulatory proteins, gntR family|PF07729:FCD domain	GntR
B9D02_21875	11.2484	12.1006	5.78513	25.4512	31.5065	29.2235	9.71135	28.7271	-1.54809	0.0144024	0.0399268	-	NC_999999999.1	4606104	4606442	-	339	protein_coding	resolvase && - && PF00589:Phage integrase family	Phage_integrase
B9D02_14400	209.782	263.187	276.722	455.128	853.302	875.377	249.897	727.936	-1.54362	0.000257543	0.00139277	-	NC_999999999.1	3021355	3022221	+	867	protein_coding	bifunctional methylenetetrahydrofolate dehydrogenase/methenyltetrahydrofolate cyclohydrolase && - && PF02882:Tetrahydrofolate dehydrogenase/cyclohydrolase, NAD(P)-binding domain|PF00763:Tetrahydrofolate dehydrogenase/cyclohydrolase, catalytic domain	-
B9D02_08595	145.666	183.777	158.127	273.975	556.616	589.784	162.523	473.458	-1.54342	0.000514886	0.00251274	msbB	NC_999999999.1	1815350	1816324	+	975	protein_coding	lauroyl-Kdo(2)-lipid IV(A) myristoyltransferase && - && PF03279:Bacterial lipid A biosynthesis acyltransferase	-
B9D02_20395	47.2431	39.3268	55.9229	107.793	173.286	132.834	47.4976	137.971	-1.5422	0.000384877	0.00195969	-	NC_999999999.1	4303480	4304232	+	753	protein_coding	NAD(P)-dependent oxidoreductase && - && PF00106:short chain dehydrogenase	adh_short
B9D02_19915	142.292	311.59	798.348	1595.94	1035.78	1009.54	417.41	1213.75	-1.54112	0.0151532	0.0416198	-	NC_999999999.1	4214506	4215015	+	510	protein_coding	hypothetical protein && - && -	-
B9D02_03625	62.4284	42.352	60.7438	125.759	194.29	160.729	55.1747	160.26	-1.53887	0.000328642	0.00171307	-	NC_999999999.1	757173	757499	+	327	protein_coding	DUF469 domain-containing protein && - && PF04320:Protein with unknown function (DUF469)	-
B9D02_11090	115.858	113.443	227.548	378.774	519.858	425.069	152.283	441.234	-1.53819	0.000632262	0.00296248	-	NC_999999999.1	2330566	2331024	-	459	protein_coding	endopeptidase && - && PF00877:NlpC/P60 family	-
sRNA00156	107.422	86.9728	184.16	396.74	354.449	344.04	126.185	365.076	-1.53592	0.000441931	0.00221034	-	NC_999999999.1	2619350	2619423	-	74	-	-	-
B9D02_22065	56.2418	52.94	113.774	155.702	249.427	237.773	74.3187	214.301	-1.53422	0.0018592	0.00731942	-	NC_999999999.1	4650721	4651026	-	306	protein_coding	hypothetical protein && - && -	-
B9D02_04990	78.7385	69.5782	85.8127	83.8393	303.251	289.578	78.0432	225.556	-1.53269	0.00649829	0.0208267	-	NC_999999999.1	1047976	1048644	+	669	protein_coding	two-component system QseEF-associated lipoprotein QseG && - && PF13942:YfhG lipoprotein	-
B9D02_23055	107.422	105.124	180.303	266.489	412.211	446.323	130.95	375.008	-1.52128	0.000591915	0.00279679	-	NC_999999999.1	4855172	4856176	+	1005	protein_coding	AraC family transcriptional regulator && - && PF12833:Helix-turn-helix domain|PF01965:DJ-1/PfpI family	DJ-1_PfpI
B9D02_06330	66.9277	57.4777	72.3141	137.736	248.114	177.998	65.5732	187.949	-1.52107	0.000371201	0.00189579	-	NC_999999999.1	1294473	1295021	-	549	protein_coding	endonuclease SmrB && - && PF01713:Smr domain	Smr
B9D02_12865	235.653	302.514	347.108	535.973	1012.15	984.301	295.092	844.141	-1.51755	0.000365855	0.00187417	-	NC_999999999.1	2702099	2703847	-	1749	protein_coding	lipid ABC transporter permease/ATP-binding protein && - && PF00005:ABC transporter|PF00664:ABC transporter transmembrane region	ABC_membrane
B9D02_09560	39.3693	89.2417	69.4215	161.69	187.727	212.535	66.0108	187.317	-1.50923	0.00123585	0.00521056	-	NC_999999999.1	2009984	2010232	+	249	protein_coding	phage shock protein D && - && PF09584:Phage shock protein PspD (Phageshock_PspD)	-
B9D02_03110	163.101	490.073	797.384	1371.37	1336.4	1414.68	483.519	1374.15	-1.50798	0.00911863	0.0275633	-	NC_999999999.1	644350	644565	-	216	protein_coding	30S ribosomal protein S21 && - && PF01165:Ribosomal protein S21	-
B9D02_12875	426.313	503.686	933.334	1193.21	2049.24	2048.3	621.111	1763.58	-1.50647	0.00149917	0.00614635	ihfB	NC_999999999.1	2706342	2706626	-	285	protein_coding	integration host factor subunit beta && - && PF00216:Bacterial DNA-binding protein	-
B9D02_16195	110.796	106.636	161.019	390.751	376.766	304.19	126.151	357.236	-1.50437	9.96617e-05	0.000610911	folA	NC_999999999.1	3400800	3401282	-	483	protein_coding	dihydrofolate reductase && - && PF00186:Dihydrofolate reductase	-
B9D02_21830	25.3088	21.176	17.3554	68.868	66.9514	46.4919	21.2801	60.7705	-1.5039	0.00259352	0.00970361	-	NC_999999999.1	4596176	4596481	-	306	protein_coding	hypothetical protein && - && -	-
B9D02_11580	97.8607	192.096	478.237	929.718	723.338	520.71	256.065	724.589	-1.50259	0.0149582	0.0411514	-	NC_999999999.1	2438791	2439201	-	411	protein_coding	hypothetical protein && - && PF14112:Immunity protein 22	-
B9D02_06915	150.166	192.853	262.259	516.51	655.074	539.307	201.759	570.297	-1.5016	0.000134227	0.000781986	-	NC_999999999.1	1444853	1445518	+	666	protein_coding	GTP cyclohydrolase I FolE && - && PF01227:GTP cyclohydrolase I	GTP_cyclohydroI
B9D02_15360	75.364	36.3017	79.0634	190.136	208.731	140.804	63.5764	179.89	-1.50103	0.00175353	0.00696312	-	NC_999999999.1	3213820	3214659	-	840	protein_coding	MurR/RpiR family transcriptional regulator && - && PF01380:SIS domain|PF01418:Helix-turn-helix domain, rpiR family	HTH_6
B9D02_06005	163.664	194.365	415.565	714.132	715.461	743.871	257.865	724.488	-1.49262	0.00168559	0.00674636	-	NC_999999999.1	1245079	1245723	-	645	protein_coding	DNA-binding protein && - && PF01381:Helix-turn-helix|PF00717:Peptidase S24-like	Peptidase_S24
B9D02_13325	267.711	164.114	87.7411	438.659	544.801	479.531	173.189	487.664	-1.49044	0.00277944	0.0102699	hutH	NC_999999999.1	2802486	2804036	+	1551	protein_coding	histidine ammonia-lyase && - && PF00221:Aromatic amino acid lyase	-
B9D02_11595	64.6781	83.1914	105.097	170.673	271.744	264.34	84.322	235.586	-1.48713	0.000533058	0.00257664	-	NC_999999999.1	2444146	2446077	-	1932	protein_coding	type IV secretion protein Rhs && - && PF05954:Phage late control gene D protein (GPD)	-
B9D02_12405	94.4862	103.611	86.7769	92.8221	349.198	355.995	94.9581	266.005	-1.48662	0.00935298	0.0281537	-	NC_999999999.1	2608949	2610634	-	1686	protein_coding	MFS transporter && - && PF07690:Major Facilitator Superfamily	MFS_1
B9D02_16145	217.656	277.557	304.683	459.619	879.558	899.287	266.632	746.155	-1.48583	0.000550163	0.0026516	-	NC_999999999.1	3387323	3390229	+	2907	protein_coding	RNA polymerase-associated protein RapA && - && PF12137:RNA polymerase recycling family C-terminal|PF00271:Helicase conserved C-terminal domain|PF00176:SNF2 family N-terminal domain	SNF2_N
B9D02_23505	37.1196	35.5454	61.708	47.9082	158.846	167.371	44.791	124.708	-1.48346	0.0134466	0.0376909	-	NC_999999999.1	4941601	4941999	+	399	protein_coding	hypothetical protein && - && -	-
B9D02_00595	96.1735	116.468	114.738	143.725	387.268	381.234	109.127	304.076	-1.48007	0.00311046	0.0112765	-	NC_999999999.1	131492	132088	-	597	protein_coding	nucleoid occlusion factor SlmA && - && PF00440:Bacterial regulatory proteins, tetR family	TetR_N
B9D02_00460	192.347	363.017	300.827	573.401	845.426	965.704	285.397	794.844	-1.47884	0.000654285	0.00304029	-	NC_999999999.1	102414	103463	-	1050	protein_coding	two-component system sensor histidine kinase NtrB && - && PF00512:His Kinase A (phospho-acceptor) domain|PF02518:Histidine kinase-, DNA gyrase B-, and HSP90-like ATPase	HATPase_c
B9D02_05500	374.008	390.999	602.618	1295.02	1335.09	1174.25	455.875	1268.12	-1.47704	7.56433e-05	0.000483027	-	NC_999999999.1	1148427	1149053	+	627	protein_coding	uracil phosphoribosyltransferase && - && PF14681:Uracil phosphoribosyltransferase	-
B9D02_02355	95.0487	62.7717	96.4188	371.289	191.665	144.789	84.7464	235.914	-1.47608	0.00378205	0.0133123	-	NC_999999999.1	483093	483854	-	762	protein_coding	amino acid ABC transporter ATP-binding protein && - && PF00005:ABC transporter|PF07673:Protein of unknown function (DUF1602)	ABC_tran
B9D02_17380	305.393	685.194	805.097	1209.68	1915.34	1864.99	598.562	1663.34	-1.47537	0.00254321	0.00954367	efp	NC_999999999.1	3653903	3654469	-	567	protein_coding	elongation factor P && - && PF01132:Elongation factor P (EF-P) OB domain|PF08207:Elongation factor P (EF-P) KOW-like domain|PF09285:Elongation factor P, C-terminal	-
B9D02_13900	680.526	1181.32	1701.79	3696.42	3343.63	2865.23	1187.88	3301.76	-1.47531	0.00106223	0.00457012	-	NC_999999999.1	2924611	2926824	-	2214	protein_coding	phosphoglucomutase%2C alpha-D-glucose phosphate-specific && - && PF00408:Phosphoglucomutase/phosphomannomutase, C-terminal domain|PF02880:Phosphoglucomutase/phosphomannomutase, alpha/beta/alpha domain III|PF02878:Phosphoglucomutase/phosphomannomutase, alpha/beta/alpha domain I|PF02879:Phosphoglucomutase/phosphomannomutase, alpha/beta/alpha domain II|PF03925:SeqA protein	PGM_PMM_III
B9D02_11855	37.1196	45.3771	61.708	98.8107	152.282	147.446	48.0682	132.846	-1.47463	0.00110774	0.00473367	-	NC_999999999.1	2501923	2502306	-	384	protein_coding	hypothetical protein && - && -	-
B9D02_11860	50.6176	47.646	25.0689	89.8279	149.656	104.939	41.1108	114.808	-1.47463	0.00303107	0.0110541	-	NC_999999999.1	2502491	2502670	-	180	protein_coding	hypothetical protein && - && -	-
B9D02_04235	512.363	598.978	492.7	811.445	1534.63	2105.42	534.68	1483.83	-1.4727	0.00132148	0.00550727	-	NC_999999999.1	890532	891440	+	909	protein_coding	sulfate adenylyltransferase subunit 2 && - && PF01507:Phosphoadenosine phosphosulfate reductase family	-
B9D02_01845	399.879	458.309	506.199	1053.98	1388.91	1341.62	454.796	1261.51	-1.47258	1.56967e-05	0.000125054	-	NC_999999999.1	405280	407829	-	2550	protein_coding	carboxypeptidase/penicillin-binding protein 1A && - && PF00905:Penicillin binding protein transpeptidase domain|PF00912:Transglycosylase|PF17092:Penicillin-binding protein OB-like domain	-
B9D02_04180	144.541	116.468	92.5621	215.587	406.96	357.324	117.857	326.623	-1.46866	0.000803742	0.00359266	-	NC_999999999.1	877515	878303	+	789	protein_coding	nucleoside triphosphate pyrophosphohydrolase && - && PF03819:MazG nucleotide pyrophosphohydrolase domain	-
B9D02_05845	239.59	199.659	152.342	291.941	900.562	443.666	197.197	545.39	-1.46696	0.00520942	0.0173682	-	NC_999999999.1	1215672	1216913	+	1242	protein_coding	divalent metal cation transporter && - && PF01566:Natural resistance-associated macrophage protein	-
B9D02_08525	128.231	115.712	108.953	154.205	383.33	437.024	117.632	324.853	-1.46552	0.00327109	0.0117513	-	NC_999999999.1	1802519	1803487	-	969	protein_coding	tRNA 5-methoxyuridine(34)/uridine 5-oxyacetic acid(34) synthase CmoB && - && PF08003:Protein of unknown function (DUF1698)	-
Novel00072	264.899	434.864	723.141	1480.66	1396.79	1046.73	474.301	1308.06	-1.4647	0.00228965	0.0087349	-	NC_999999999.1	898982	899605	-	624	-	PF01551:Peptidase family M23	-
B9D02_07240	553.982	932.5	1142.56	1820.51	2667.55	2764.28	876.348	2417.45	-1.46452	0.000728235	0.00332879	-	NC_999999999.1	1528695	1530848	+	2154	protein_coding	rhamnan synthesis F family protein && - && PF05045:Rhamnan synthesis protein F|PF14307:Glycosyltransferase WbsX	-
Novel00036	104.047	183.777	251.653	248.524	620.942	608.38	179.826	492.615	-1.45634	0.00723414	0.0227661	-	NC_999999999.1	447232	447545	-	314	-	PF03764:Elongation factor G, domain IV	-
B9D02_09725	163.101	139.913	124.38	239.541	532.986	399.831	142.465	390.786	-1.45511	0.00107464	0.00460783	-	NC_999999999.1	2049267	2050601	+	1335	protein_coding	MFS transporter && - && PF07690:Major Facilitator Superfamily	MFS_1
B9D02_21375	37.682	56.7214	155.234	261.998	195.603	223.161	83.2126	226.921	-1.45352	0.0147939	0.0407439	-	NC_999999999.1	4501842	4502225	+	384	protein_coding	cupin && - && -	-
B9D02_12625	249.151	220.835	172.59	336.854	720.712	698.708	214.192	585.425	-1.44991	0.00133619	0.0055573	-	NC_999999999.1	2645217	2646407	+	1191	protein_coding	23S rRNA (cytosine(1962)-C(5))-methyltransferase && - && PF10672:S-adenosylmethionine-dependent methyltransferase	-
B9D02_09185	158.039	297.976	427.135	788.988	884.809	733.244	294.384	802.347	-1.44844	0.00199439	0.0077789	-	NC_999999999.1	1930926	1931933	+	1008	protein_coding	NAD-dependent epimerase && - && PF16363:GDP-mannose 4,6 dehydratase	-
B9D02_03000	222.718	238.986	408.816	601.847	928.13	836.855	290.173	788.944	-1.44482	0.00078305	0.00352909	-	NC_999999999.1	617090	618406	+	1317	protein_coding	integrase && - && PF13356:Domain of unknown function (DUF4102)|PF00589:Phage integrase family	Phage_integrase
B9D02_00090	304.268	413.688	1050	2326.54	1350.84	1130.42	589.319	1602.6	-1.44406	0.0129538	0.0366553	-	NC_999999999.1	18247	19521	-	1275	protein_coding	arginase && - && PF13535:ATP-grasp domain	-
B9D02_04290	2463.95	3745.88	7276.73	12593.9	12976.8	11083.7	4495.52	12218.1	-1.4426	0.00309601	0.0112503	-	NC_999999999.1	899479	900471	+	993	protein_coding	RNA polymerase sigma factor RpoS && - && PF00140:Sigma-70 factor, region 1.2|PF04539:Sigma-70 region 3|PF04545:Sigma-70, region 4|PF04542:Sigma-70 region 2	Sigma70_r2
B9D02_13110	214.844	164.87	192.838	485.07	472.598	599.082	190.851	518.917	-1.44253	4.09696e-05	0.000287741	-	NC_999999999.1	2758711	2760399	+	1689	protein_coding	transporter && - && PF06826:Predicted Permease Membrane Region|PF02080:TrkA-C domain	TrkA_C
B9D02_15355	57.3666	58.234	174.518	300.923	250.74	233.788	96.7062	261.817	-1.44209	0.00984161	0.0293968	-	NC_999999999.1	3212843	3213628	-	786	protein_coding	amino acid ABC transporter substrate-binding protein && - && PF00497:Bacterial extracellular solute-binding proteins, family 3	-
B9D02_02410	174.912	299.489	299.862	498.545	867.743	734.573	258.088	700.287	-1.44168	0.000871668	0.00386549	aroQ	NC_999999999.1	493945	494397	-	453	protein_coding	type II 3-dehydroquinate dehydratase && - && PF01220:Dehydroquinase class II	-
B9D02_22575	137.23	120.249	134.986	327.872	395.145	342.712	130.822	355.243	-1.4413	2.71859e-05	0.000204339	-	NC_999999999.1	4744206	4744682	+	477	protein_coding	GNAT family N-acetyltransferase && - && PF00583:Acetyltransferase (GNAT) family	Acetyltransf_1
B9D02_20725	33.7451	25.7137	83.8844	170.673	115.524	100.954	47.781	129.05	-1.4412	0.013891	0.0387856	-	NC_999999999.1	4370286	4370495	+	210	protein_coding	hypothetical protein && - && -	-
B9D02_11585	776.137	1086.78	1698.9	3066.12	3614.06	2986.11	1187.27	3222.1	-1.44085	0.000683386	0.00314949	-	NC_999999999.1	2439201	2443724	-	4524	protein_coding	type IV secretion protein Rhs && - && PF05488:PAAR motif|PF03527:RHS protein|PF05593:RHS Repeat	-
B9D02_07755	362.76	294.195	86.7769	1001.58	529.047	488.83	247.911	673.153	-1.43923	0.017336	0.0461592	-	NC_999999999.1	1648589	1650025	+	1437	protein_coding	amidase && - && PF01425:Amidase	Amidase
B9D02_14720	380.195	570.995	1221.63	1667.8	2227.78	1992.51	724.272	1962.7	-1.43908	0.00533959	0.0177436	-	NC_999999999.1	3083439	3083711	-	273	protein_coding	DNA-binding protein HU && - && -	-
B9D02_20915	38.2444	20.4197	40.4959	68.868	82.7047	115.566	33.0533	89.0461	-1.4319	0.00506751	0.0169622	-	NC_999999999.1	4405976	4406491	-	516	protein_coding	hypothetical protein && - && PF04229:GrpB protein	-
B9D02_23060	83.2379	48.4023	38.5675	62.8795	200.854	196.595	56.7359	153.443	-1.43154	0.0166787	0.0447868	-	NC_999999999.1	4856256	4856657	-	402	protein_coding	DNA-binding protein && - && PF00816:H-NS histone family	-
B9D02_16885	309.892	440.914	558.265	817.434	1379.72	1329.67	436.357	1175.61	-1.43095	0.000823176	0.00366978	-	NC_999999999.1	3544308	3545408	-	1101	protein_coding	lipopolysaccharide ABC transporter permease LptF && - && PF03739:Predicted permease YjgP/YjgQ family	-
B9D02_14250	16.3101	21.9323	11.5703	68.868	31.5065	34.5369	16.6042	44.9705	-1.4276	0.0189936	0.049554	-	NC_999999999.1	2990445	2990678	-	234	protein_coding	hypothetical protein && - && PF13991:BssS protein family	-
B9D02_07195	300.894	559.651	825.345	2095.98	1307.52	1110.49	561.963	1504.67	-1.42164	0.00524017	0.0174545	galE	NC_999999999.1	1518604	1519617	+	1014	protein_coding	UDP-glucose 4-epimerase GalE && - && PF01370:NAD dependent epimerase/dehydratase family	Epimerase
B9D02_11010	89.9869	117.98	117.631	244.032	322.942	302.862	108.533	289.945	-1.42035	0.000143455	0.000830003	-	NC_999999999.1	2310805	2311830	-	1026	protein_coding	L%2CD-transpeptidase && - && PF03734:L,D-transpeptidase catalytic domain	-
Novel00188	82.113	197.39	238.154	279.964	552.677	548.605	172.553	460.415	-1.41863	0.00872719	0.0265708	-	NC_999999999.1	2812496	2812783	+	288	-	PF00528:Binding-protein-dependent transport system inner membrane component	-
B9D02_00525	131.606	204.197	296.006	471.596	669.514	543.292	210.603	561.467	-1.41734	0.00151778	0.00619688	-	NC_999999999.1	118611	118886	-	276	protein_coding	DNA-directed RNA polymerase subunit omega && - && PF01192:RNA polymerase Rpb6	-
B9D02_07105	80.9882	53.6963	55.9229	137.736	185.101	187.296	63.5358	170.044	-1.41641	0.000731042	0.00333346	-	NC_999999999.1	1494790	1495404	-	615	protein_coding	phosphatase PAP2 family protein && - && PF01569:PAP2 superfamily	-
B9D02_06475	487.054	903.005	1504.13	3263.75	2015.11	2418.91	964.731	2565.92	-1.41179	0.00569902	0.0186557	-	NC_999999999.1	1323130	1323912	+	783	protein_coding	histidine ABC transporter substrate-binding protein HisJ && - && PF00497:Bacterial extracellular solute-binding proteins, family 3	-
B9D02_11045	29.2457	40.8394	32.7824	53.8967	139.154	79.7005	34.2892	90.917	-1.41017	0.00836127	0.0256578	-	NC_999999999.1	2317855	2318259	+	405	protein_coding	hypothetical protein && - && -	-
B9D02_18070	613.598	689.732	851.378	878.816	2420.75	2418.91	718.236	1906.16	-1.40853	0.00454873	0.0155289	-	NC_999999999.1	3807804	3809156	-	1353	protein_coding	lysine-sensitive aspartokinase 3 && - && PF00696:Amino acid kinase family	AA_kinase
B9D02_13700	155.79	111.93	99.3114	279.964	320.317	373.264	122.344	324.515	-1.40442	0.00034705	0.00179605	-	NC_999999999.1	2888149	2889210	-	1062	protein_coding	quinolinate synthetase && - && PF02445:Quinolinate synthetase A protein	-
B9D02_17975	181.099	217.054	296.97	480.579	676.078	677.454	231.707	611.37	-1.40185	0.000403079	0.00204413	-	NC_999999999.1	3788480	3789472	-	993	protein_coding	tRNA dihydrouridine(20/20a) synthase DusA && - && -	-
B9D02_00060	99.548	135.375	245.868	347.334	471.285	447.651	160.264	422.09	-1.40075	0.0030955	0.0112503	-	NC_999999999.1	13766	14152	-	387	protein_coding	YceK/YidQ family lipoprotein && - && PF07119:Protein of unknown function (DUF1375)	-
B9D02_07975	37.682	26.47	17.3554	58.3881	69.577	88.9989	27.1691	72.3213	-1.40049	0.00729881	0.0229079	-	NC_999999999.1	1697244	1697633	+	390	protein_coding	hypothetical protein && - && PF01337:Barstar (barnase inhibitor)	-
B9D02_20190	53.4297	63.528	81.956	158.696	274.37	90.3272	66.3046	174.464	-1.3991	0.00899953	0.0273013	-	NC_999999999.1	4268218	4269132	+	915	protein_coding	metal ABC transporter substrate-binding protein && - && PF01297:Zinc-uptake complex component A periplasmic	-
B9D02_18490	32.0578	40.0831	53.0303	91.325	124.713	111.581	41.7238	109.206	-1.39709	0.0017144	0.00684001	-	NC_999999999.1	3904962	3905432	+	471	protein_coding	hypothetical protein && - && PF03061:Thioesterase superfamily	4HBT
B9D02_18005	50.6176	114.955	134.986	224.57	261.242	301.533	100.186	262.448	-1.39421	0.00466376	0.0158204	-	NC_999999999.1	3794408	3794776	-	369	protein_coding	diacylglycerol kinase && - && -	-
B9D02_00740	44.431	46.8897	35.675	50.9025	132.59	150.103	42.3319	111.198	-1.39306	0.0105275	0.0310416	-	NC_999999999.1	157814	158287	-	474	protein_coding	tRNA (uridine(34)/cytosine(34)/5-carboxymethylaminomethyluridine(34)-2'-O)-methyltransferase TrmL && - && PF00588:SpoU rRNA Methylase family	SpoU_methylase
B9D02_20660	98.4232	111.93	110.882	291.941	273.057	277.623	107.078	280.874	-1.39232	5.00583e-05	0.00034076	-	NC_999999999.1	4357524	4358195	+	672	protein_coding	hypothetical protein && - && -	-
B9D02_22165	280.647	215.541	276.722	335.357	882.183	810.288	257.637	675.943	-1.39192	0.00389303	0.0136553	-	NC_999999999.1	4665572	4667770	+	2199	protein_coding	TonB-dependent siderophore receptor && - && PF07715:TonB-dependent Receptor Plug Domain|PF00593:TonB dependent receptor	TonB_dep_Rec
B9D02_08210	51.7425	85.4602	111.846	248.524	215.295	187.296	83.0162	217.038	-1.3918	0.00209393	0.00810454	-	NC_999999999.1	1730588	1730911	-	324	protein_coding	hypothetical protein && - && -	-
B9D02_05700	227.217	305.539	305.648	241.038	893.998	1062.67	279.468	732.57	-1.391	0.0165144	0.0443693	-	NC_999999999.1	1190619	1191236	+	618	protein_coding	DUF1131 domain-containing protein && - && PF06572:Protein of unknown function (DUF1131)	-
B9D02_08715	24.7464	36.3017	40.4959	94.3193	89.2686	81.0288	33.848	88.2055	-1.39026	0.00209893	0.0081177	-	NC_999999999.1	1836631	1836930	-	300	protein_coding	DUF1493 domain-containing protein && - && PF07377:Protein of unknown function (DUF1493)	-
B9D02_12065	465.682	635.28	1155.1	823.422	2398.44	2676.61	752.02	1966.16	-1.38713	0.0167276	0.0448704	-	NC_999999999.1	2544347	2545588	-	1242	protein_coding	beta-ketoacyl-[acyl-carrier-protein] synthase II && - && PF00109:Beta-ketoacyl synthase, N-terminal domain|PF02801:Beta-ketoacyl synthase, C-terminal domain	ketoacyl-synt
B9D02_15210	327.89	439.402	457.989	705.149	1312.77	1167.61	408.427	1061.84	-1.37926	0.000798135	0.00357494	-	NC_999999999.1	3183481	3184584	-	1104	protein_coding	glutamate 5-kinase && - && PF01472:PUA domain|PF00696:Amino acid kinase family	AA_kinase
B9D02_20230	101.798	77.1411	112.81	251.518	248.114	257.698	97.2496	252.443	-1.37735	0.000211314	0.00116396	-	NC_999999999.1	4274930	4275418	-	489	protein_coding	diguanylate cyclase && - && PF05163:DinB family	-
B9D02_13495	180.536	139.156	62.6722	217.084	337.383	439.681	127.455	331.383	-1.37554	0.0100394	0.0298815	-	NC_999999999.1	2847861	2849234	-	1374	protein_coding	ATP-dependent RNA helicase RhlE && - && PF00271:Helicase conserved C-terminal domain|PF00270:DEAD/DEAH box helicase	DEAD
B9D02_16485	40.4941	31.0077	15.427	55.3938	91.8941	79.7005	28.9763	75.6628	-1.37339	0.0127973	0.0362734	-	NC_999999999.1	3466701	3466985	-	285	protein_coding	DUF1435 domain-containing protein && - && PF07256:Protein of unknown function (DUF1435)	-
B9D02_08040	129.919	132.35	268.044	600.35	422.713	348.025	176.771	457.029	-1.37266	0.00418916	0.0145027	-	NC_999999999.1	1705359	1706270	+	912	protein_coding	hypothetical protein && - && PF05661:Protein of unknown function (DUF808)	-
Novel00035	183.911	294.951	348.072	407.22	854.615	876.705	275.645	712.847	-1.37233	0.0044008	0.015142	-	NC_999999999.1	446704	447069	-	366	-	PF03144:Elongation factor Tu domain 2|PF14492:Elongation Factor G, domain II	-
B9D02_18440	83.2379	125.543	109.917	205.107	287.497	330.757	106.233	274.454	-1.37178	0.000873439	0.00386995	-	NC_999999999.1	3894212	3894691	+	480	protein_coding	DUF1456 domain-containing protein && - && PF07308:Protein of unknown function (DUF1456)	-
B9D02_04245	148.478	254.112	161.984	250.021	484.413	721.289	188.191	485.241	-1.36709	0.00813891	0.0250669	cysC	NC_999999999.1	892879	893484	+	606	protein_coding	adenylyl-sulfate kinase && - && PF01583:Adenylylsulphate kinase	-
B9D02_10925	69.1774	99.8297	188.981	253.015	341.321	325.444	119.329	306.593	-1.36623	0.00602883	0.0195078	-	NC_999999999.1	2295853	2296449	+	597	protein_coding	TetR family transcriptional regulator && - && PF16925:Bacterial transcriptional repressor C-terminal|PF00440:Bacterial regulatory proteins, tetR family	TetR_N
B9D02_15940	149.603	186.046	223.692	336.854	481.788	617.679	186.447	478.774	-1.36261	0.00110226	0.00471823	-	NC_999999999.1	3338659	3339555	+	897	protein_coding	nicotinate-nucleotide diphosphorylase && - && PF01729:Quinolinate phosphoribosyl transferase, C-terminal domain|PF02749:Quinolinate phosphoribosyl transferase, N-terminal domain	-
B9D02_01105	80.4258	65.0405	65.5648	203.61	99.7707	239.101	70.3437	180.827	-1.35996	0.00471223	0.0159634	-	NC_999999999.1	238742	239317	+	576	protein_coding	hypothetical protein && - && PF02659:Putative manganese efflux pump	-
B9D02_11040	128.794	245.793	391.46	640.772	661.638	657.529	255.349	653.313	-1.35757	0.00562646	0.0184901	-	NC_999999999.1	2317092	2317466	-	375	protein_coding	Fe-S cluster assembly scaffold SufA && - && PF01521:Iron-sulphur cluster biosynthesis	-
Novel00227	122.045	170.92	248.761	372.786	546.114	466.248	180.575	461.716	-1.35743	0.00179403	0.00710718	-	NC_999999999.1	3292159	3292387	-	229	-	-	-
B9D02_00475	2314.91	3293.62	4244.36	6136.74	9108.02	9946.62	3284.3	8397.13	-1.35447	0.00113519	0.0048387	-	NC_999999999.1	105450	107273	+	1824	protein_coding	translational GTPase TypA && - && PF03144:Elongation factor Tu domain 2|PF00679:Elongation factor G C-terminus|PF00009:Elongation factor Tu GTP binding domain	GTP_EFTU
B9D02_06675	253.651	133.862	102.204	329.369	494.915	430.383	163.239	418.222	-1.35434	0.00517595	0.017268	-	NC_999999999.1	1373318	1374472	-	1155	protein_coding	MFS transporter && - && PF07690:Major Facilitator Superfamily	MFS_1
B9D02_05820	145.666	158.82	252.617	449.139	477.849	494.143	185.701	473.711	-1.35378	0.000602643	0.00284481	-	NC_999999999.1	1211990	1212343	-	354	protein_coding	hypothetical protein && - && -	-
B9D02_15160	160.289	89.9979	86.7769	179.656	342.634	337.399	112.355	286.563	-1.34818	0.00536439	0.0177909	-	NC_999999999.1	3174509	3176086	+	1578	protein_coding	methyl-accepting chemotaxis protein && - && PF00672:HAMP domain|PF00015:Methyl-accepting chemotaxis protein (MCP) signalling domain|PF12729:Four helix bundle sensory module for signal transduction	HAMP
B9D02_08200	329.577	282.094	438.706	473.093	905.813	1291.15	350.126	890.018	-1.34672	0.00573937	0.0187635	-	NC_999999999.1	1729678	1729917	-	240	protein_coding	DinI family protein && - && PF06183:DinI-like family	-
B9D02_04285	2222.11	4175.45	6030.03	10497.9	11032.5	9978.5	4142.53	10503	-1.34236	0.00350072	0.0124307	-	NC_999999999.1	898321	899421	+	1101	protein_coding	peptidase && - && PF01476:LysM domain|PF01551:Peptidase family M23	Peptidase_M23
B9D02_05215	39.9317	16.6383	30.854	107.793	61.7003	53.1337	29.1413	74.2091	-1.34206	0.0188462	0.0492791	-	NC_999999999.1	1097861	1098937	-	1077	protein_coding	hypothetical protein && - && -	-
B9D02_21845	387.506	474.947	638.293	501.539	1384.98	1912.81	500.249	1266.44	-1.34068	0.0154219	0.0421343	-	NC_999999999.1	4599517	4600725	+	1209	protein_coding	chromosome partitioning protein ParA && - && PF01656:CobQ/CobB/MinD/ParA nucleotide binding domain	CbiA
B9D02_15700	677.151	835.695	1009.5	901.273	2751.57	2733.73	840.784	2128.86	-1.34062	0.0100164	0.0298305	mrcB	NC_999999999.1	3285484	3288018	-	2535	protein_coding	penicillin-binding protein 1B && - && -	-
B9D02_03700	314.954	347.135	492.7	568.91	1051.53	1300.45	384.93	973.629	-1.33978	0.00352571	0.0124971	-	NC_999999999.1	769256	770653	-	1398	protein_coding	sugar porter family MFS transporter && - && PF00083:Sugar (and other) transporter	Sugar_tr
B9D02_11265	71.4271	40.8394	36.6391	97.3135	131.277	150.103	49.6352	126.231	-1.3396	0.00551346	0.0181542	-	NC_999999999.1	2366219	2366458	+	240	protein_coding	hypothetical protein && - && -	-
B9D02_19670	58.4915	24.2011	33.7466	92.8221	112.898	90.3272	38.8131	98.6826	-1.33837	0.00877299	0.0266942	-	NC_999999999.1	4161811	4162278	-	468	protein_coding	DUF1203 domain-containing protein && - && PF06718:Protein of unknown function (DUF1203)	-
B9D02_16660	114.733	83.9477	119.559	218.581	288.81	296.22	106.08	267.87	-1.33733	0.000571174	0.00272684	-	NC_999999999.1	3503491	3504192	-	702	protein_coding	hypothetical protein && - && -	-
B9D02_14040	36.5572	50.6711	71.3499	137.736	133.903	126.192	52.8594	132.61	-1.33518	0.00269698	0.0100086	-	NC_999999999.1	2951144	2951821	+	678	protein_coding	amino acid ABC transporter permease && - && PF00528:Binding-protein-dependent transport system inner membrane component	BPD_transp_1
B9D02_22000	336.888	214.029	387.604	765.034	790.289	807.632	312.84	787.652	-1.33265	0.000571952	0.00272798	-	NC_999999999.1	4633802	4635664	+	1863	protein_coding	chemotaxis protein && - && PF00672:HAMP domain|PF00015:Methyl-accepting chemotaxis protein (MCP) signalling domain	HAMP
B9D02_02625	139.48	125.543	180.303	191.633	483.1	444.994	148.442	373.243	-1.33193	0.0061558	0.0198423	-	NC_999999999.1	542373	543107	+	735	protein_coding	23S rRNA (guanosine(2251)-2'-O)-methyltransferase && - && PF00588:SpoU rRNA Methylase family|PF08032:RNA 2'-O ribose methyltransferase substrate binding	SpoU_methylase
B9D02_04765	84.3627	88.4854	91.5979	179.656	241.55	243.086	88.1487	221.431	-1.33047	0.000350556	0.00180679	-	NC_999999999.1	1003131	1003653	-	523	protein_coding	integrase && - && -	-
B9D02_09245	152.415	139.156	149.449	353.323	366.264	389.204	147.007	369.597	-1.33003	6.07648e-05	0.000403315	cls	NC_999999999.1	1945695	1947155	-	1461	protein_coding	cardiolipin synthase A && - && PF13091:PLD-like domain|PF13396:Phospholipase_D-nuclease N-terminal	-
Novel00073	217.093	358.479	701.929	1250.1	1063.35	872.72	425.834	1062.06	-1.31977	0.0108471	0.0318355	-	NC_999999999.1	899851	900488	-	638	-	PF04542:Sigma-70 region 2|PF04545:Sigma-70, region 4|PF04539:Sigma-70 region 3	-
B9D02_11530	49.4928	73.3597	96.4188	122.765	210.044	211.206	73.0904	181.338	-1.31709	0.00545767	0.0180175	-	NC_999999999.1	2425930	2426199	-	270	protein_coding	hypothetical protein && - && -	-
B9D02_11875	56.8042	41.5957	56.8871	95.8164	152.282	138.148	51.7623	128.749	-1.3159	0.00247833	0.00932797	-	NC_999999999.1	2503857	2504867	+	1011	protein_coding	phosphatase && - && PF02541:Ppx/GppA phosphatase family	-
B9D02_01110	156.352	103.611	254.546	432.671	413.523	431.711	171.503	425.968	-1.3147	0.00378762	0.0133226	-	NC_999999999.1	239944	240759	+	816	protein_coding	DUF4225 domain-containing protein && - && PF13988:Protein of unknown function (DUF4225)	-
B9D02_08995	151.29	247.305	327.824	405.723	729.902	666.827	242.14	600.817	-1.31322	0.00503847	0.0168874	-	NC_999999999.1	1893864	1894577	-	714	protein_coding	septum site-determining protein MinC && - && PF05209:Septum formation inhibitor MinC, N-terminal domain|PF03775:Septum formation inhibitor MinC, C-terminal domain	-
B9D02_12090	202.471	347.891	410.744	509.025	951.76	920.541	320.369	793.775	-1.31048	0.00501398	0.0168165	-	NC_999999999.1	2548713	2549753	-	1041	protein_coding	phosphate acyltransferase && - && -	-
B9D02_14740	1669.82	1897.52	2222.45	3377.53	5472.95	5490.03	1929.93	4780.17	-1.3087	0.000585906	0.0027814	-	NC_999999999.1	3088832	3090136	-	1305	protein_coding	trigger factor && - && PF05698:Bacterial trigger factor protein (TF) C-terminus|PF05697:Bacterial trigger factor protein (TF)|PF00254:FKBP-type peptidyl-prolyl cis-trans isomerase	FKBP_C
B9D02_19330	37.682	43.1083	46.281	104.799	102.396	106.267	42.3571	104.488	-1.30651	0.00119802	0.00506378	-	NC_999999999.1	4098574	4098843	-	270	protein_coding	hypothetical protein && - && -	-
B9D02_02610	1272.19	1909.62	2922.45	3678.45	6225.17	5163.26	2034.75	5022.29	-1.30378	0.00454514	0.0155289	-	NC_999999999.1	537838	539136	+	1299	protein_coding	adenylosuccinate synthase && - && PF00709:Adenylosuccinate synthetase	-
B9D02_16950	43.3062	60.5028	91.5979	124.262	190.352	164.714	65.1356	159.776	-1.30213	0.0058296	0.0189359	-	NC_999999999.1	3560231	3560764	+	534	protein_coding	ArgR family transcriptional regulator && - && PF02863:Arginine repressor, C-terminal domain|PF01316:Arginine repressor, DNA binding domain	Arg_repressor_C
B9D02_21920	28.1209	20.4197	38.5675	85.3365	56.4492	71.7304	29.036	71.172	-1.2986	0.00944278	0.0283564	-	NC_999999999.1	4616390	4616524	+	135	protein_coding	IS6 family transposase && - && PF13610:DDE domain	-
B9D02_03160	209.22	228.398	522.59	914.747	760.095	681.439	320.069	785.427	-1.29673	0.0079425	0.0246109	-	NC_999999999.1	656001	656390	-	390	protein_coding	hypothetical protein && - && -	-
B9D02_15910	253.088	456.796	472.452	495.55	1219.57	1184.88	394.112	966.666	-1.29537	0.0106462	0.0313551	-	NC_999999999.1	3331875	3332639	-	765	protein_coding	transcriptional regulator PdhR && - && PF07729:FCD domain|PF00392:Bacterial regulatory proteins, gntR family	GntR
B9D02_01840	173.225	216.298	288.292	561.424	581.558	518.053	225.938	553.679	-1.29525	0.000564682	0.00270096	-	NC_999999999.1	404645	405208	+	564	protein_coding	ADP compounds hydrolase NudE && - && PF00293:NUDIX domain	NUDIX
B9D02_15770	65.8029	71.8471	81.956	136.239	212.669	187.296	73.202	178.735	-1.29133	0.00136364	0.00563644	-	NC_999999999.1	3300922	3301653	+	732	protein_coding	carbonate dehydratase && - && PF00484:Carbonic anhydrase	-
B9D02_08975	246.902	229.154	345.179	386.26	798.166	823.572	273.745	669.332	-1.2911	0.00465052	0.0157968	-	NC_999999999.1	1889763	1891472	+	1710	protein_coding	long-chain-fatty-acid--CoA ligase && - && PF00501:AMP-binding enzyme|PF13193:AMP-binding enzyme C-terminal domain	AMP-binding
B9D02_00600	102.923	94.5357	113.774	128.753	329.506	298.877	103.744	252.379	-1.28413	0.008015	0.0247849	-	NC_999999999.1	132208	132663	-	456	protein_coding	deoxyuridine 5'-triphosphate nucleotidohydrolase && - && PF00692:dUTPase	-
B9D02_12455	287.396	387.218	552.48	934.21	1044.97	997.584	409.031	992.254	-1.2799	0.00126231	0.00530003	-	NC_999999999.1	2618206	2619084	-	879	protein_coding	NAD-dependent DNA ligase && - && -	-
B9D02_10865	136.105	128.568	137.879	317.392	329.506	329.429	134.184	325.442	-1.27839	0.000120449	0.000712401	-	NC_999999999.1	2285946	2287157	+	1212	protein_coding	diguanylate phosphodiesterase && - && PF00563:EAL domain|PF04940:Sensors of blue-light using FAD	EAL
B9D02_02740	52.3049	29.4951	27.9615	73.3594	99.7707	94.3122	36.5872	89.1475	-1.27597	0.00917941	0.0277138	-	NC_999999999.1	565067	565477	-	411	protein_coding	DUF1311 domain-containing protein && - && PF07007:Protein of unknown function (DUF1311)	-
B9D02_20075	74.8016	65.7968	112.81	194.627	211.356	203.236	84.4695	203.073	-1.26994	0.00188661	0.00741577	-	NC_999999999.1	4252856	4253443	+	588	protein_coding	TetR family transcriptional regulator && - && -	-
B9D02_22440	23.0591	47.646	64.6006	98.8107	126.026	98.2973	45.1019	107.711	-1.26617	0.0160666	0.0434203	-	NC_999999999.1	4717717	4718265	-	549	protein_coding	CpmJ protein && - && -	-
Novel00306	444.31	439.402	760.744	871.33	1426.98	1636.52	548.152	1311.61	-1.25955	0.00488133	0.0164636	-	NC_999999999.1	4642377	4643029	+	653	-	PF07171:MlrC C-terminus	-
B9D02_20520	35.4323	41.5957	68.4574	118.273	107.647	119.551	48.4951	115.157	-1.2565	0.00605689	0.019586	-	NC_999999999.1	4326605	4326848	+	244	protein_coding	prevent-host-death protein && - && -	-
B9D02_04980	1559.59	1730.38	2316.94	2263.66	5446.69	5670.69	1868.97	4460.35	-1.2551	0.00856274	0.026149	-	NC_999999999.1	1042078	1045965	+	3888	protein_coding	phosphoribosylformylglycinamidine synthase && - && PF02769:AIR synthase related protein, C-terminal domain|PF13507:CobB/CobQ-like glutamine amidotransferase domain	-
B9D02_11565	260.962	225.373	249.725	571.904	618.316	563.217	245.353	584.479	-1.25211	0.000107678	0.000651356	-	NC_999999999.1	2434303	2436846	-	2544	protein_coding	type IV secretion protein Rhs && - && PF05838:Glycosyl hydrolase 108|PF05954:Phage late control gene D protein (GPD)|PF09374:Predicted Peptidoglycan domain	-
B9D02_04365	834.628	983.927	1756.75	1967.23	3166.41	3379.3	1191.77	2837.65	-1.25206	0.00662334	0.021135	-	NC_999999999.1	918680	921307	+	2628	protein_coding	alanine--tRNA ligase && - && PF01411:tRNA synthetases class II (A)|PF07973:Threonyl and Alanyl tRNA synthetase second additional domain|PF02272:DHHA1 domain	-
B9D02_04415	214.844	259.406	300.827	299.426	706.272	835.527	258.359	613.742	-1.24937	0.0110279	0.0322724	-	NC_999999999.1	926472	927758	-	1287	protein_coding	magnesium/cobalt efflux protein && - && PF03471:Transporter associated domain|PF01595:Domain of unknown function DUF21	-
B9D02_03765	245.214	229.911	305.648	491.059	687.893	670.812	260.258	616.588	-1.24557	0.000644116	0.00300409	-	NC_999999999.1	786413	787318	-	906	protein_coding	transcriptional regulator ArgP && - && -	-
B9D02_18830	177.724	222.348	307.576	485.07	640.633	548.605	235.883	558.103	-1.24467	0.00157516	0.00636492	-	NC_999999999.1	3989421	3989885	-	465	protein_coding	MarR family transcriptional regulator && - && PF01047:MarR family	MarR
B9D02_04425	472.994	658.724	890.91	1256.09	1761.74	1770.68	674.209	1596.17	-1.24418	0.00239534	0.00907643	-	NC_999999999.1	928741	930102	+	1362	protein_coding	signal recognition particle protein && - && PF00448:SRP54-type protein, GTPase domain|PF02881:SRP54-type protein, helical bundle domain|PF02978:Signal peptide binding domain	-
B9D02_03390	554.544	398.562	398.21	1160.28	1080.41	959.062	450.439	1066.58	-1.2427	0.000405948	0.00205661	-	NC_999999999.1	708317	709420	+	1104	protein_coding	amidohydrolase && - && PF07687:Peptidase dimerisation domain|PF01546:Peptidase family M20/M25/M40	Peptidase_M20
B9D02_00855	242.402	166.383	150.413	227.564	538.237	557.903	186.399	441.235	-1.24224	0.0119481	0.0343091	-	NC_999999999.1	179458	181653	-	2196	protein_coding	primosomal protein N' && - && PF00270:DEAD/DEAH box helicase|PF00271:Helicase conserved C-terminal domain	DEAD
B9D02_10450	55.117	43.8645	49.1736	137.736	90.5813	122.207	49.385	116.842	-1.23954	0.00340702	0.0121704	-	NC_999999999.1	2199849	2200190	-	342	protein_coding	AraC family transcriptional regulator && - && PF12833:Helix-turn-helix domain	-
B9D02_08555	567.48	758.554	1094.35	1030.03	2344.61	2336.55	806.796	1903.73	-1.23913	0.0115169	0.0333553	-	NC_999999999.1	1808287	1809030	+	744	protein_coding	YebC/PmpR family DNA-binding transcriptional regulator && - && -	-
B9D02_15040	47.8055	66.5531	67.4932	131.748	122.088	174.013	60.6173	142.616	-1.23866	0.00314363	0.0113661	-	NC_999999999.1	3150940	3151194	-	255	protein_coding	anti-adapter protein IraP && - && PF10796:Sigma-S stabilisation anti-adaptor protein	-
B9D02_20640	35.4323	52.94	48.2094	68.868	135.216	116.894	45.5272	106.993	-1.238	0.00991596	0.0295839	-	NC_999999999.1	4353733	4354203	+	471	protein_coding	N-acetyltransferase && - && PF13673:Acetyltransferase (GNAT) domain	-
B9D02_07340	209.782	215.541	373.141	509.025	718.087	650.887	266.155	626	-1.23588	0.00320098	0.0115569	-	NC_999999999.1	1550394	1551671	-	1278	protein_coding	FAD-binding oxidoreductase && - && PF01266:FAD dependent oxidoreductase	DAO
B9D02_11920	323.39	404.613	563.086	748.566	1152.61	1121.12	430.363	1007.43	-1.22827	0.00280964	0.0103663	mnmA	NC_999999999.1	2511895	2513007	+	1113	protein_coding	tRNA 2-thiouridine(34) synthase MnmA && - && PF03054:tRNA methyl transferase	-
B9D02_13670	730.019	813.007	1027.82	1450.72	2443.07	2125.35	856.95	2006.38	-1.22779	0.00152403	0.00620296	-	NC_999999999.1	2880983	2882035	-	1053	protein_coding	3-deoxy-7-phosphoheptulonate synthase && - && PF00793:DAHP synthetase I family	-
B9D02_18890	370.071	223.104	176.446	348.832	909.752	544.62	256.541	601.068	-1.22723	0.018594	0.0487382	-	NC_999999999.1	4002472	4003248	+	777	protein_coding	DeoR/GlpR transcriptional regulator && - && -	-
B9D02_00505	169.288	130.837	188.017	185.644	476.537	479.531	162.714	380.571	-1.22687	0.0134446	0.0376909	-	NC_999999999.1	112228	113601	-	1374	protein_coding	xanthine permease XanP && - && PF00860:Permease family	-
B9D02_18485	182.786	235.961	294.077	455.128	653.761	555.247	237.608	554.712	-1.22516	0.00163779	0.0065916	-	NC_999999999.1	3903889	3904767	-	879	protein_coding	phospholipase && - && PF02253:Phospholipase A1	-
B9D02_09955	157.477	91.5105	97.383	401.231	183.788	225.818	115.457	270.279	-1.22374	0.012621	0.0358744	xdhA	NC_999999999.1	2096264	2097706	+	1443	protein_coding	xanthine dehydrogenase small subunit && - && PF00941:FAD binding domain in molybdopterin dehydrogenase|PF03450:CO dehydrogenase flavoprotein C-terminal domain|PF01799:[2Fe-2S] binding domain	-
B9D02_17165	489.304	815.275	955.51	1166.27	2051.86	2048.3	753.363	1755.48	-1.2211	0.00659868	0.0210946	-	NC_999999999.1	3612026	3612655	-	630	protein_coding	23S rRNA (uridine(2552)-2'-O)-methyltransferase && - && PF01728:FtsJ-like methyltransferase	-
B9D02_22155	50.0552	62.0154	94.4904	121.268	177.224	180.654	68.8537	159.715	-1.22078	0.00751365	0.0234703	-	NC_999999999.1	4664899	4665120	+	222	protein_coding	hypothetical protein && - && -	-
B9D02_19325	102.36	86.9728	169.697	245.529	283.559	305.519	119.677	278.202	-1.22069	0.00454981	0.0155289	-	NC_999999999.1	4097913	4098440	-	528	protein_coding	beta-carotene hydroxylase && - && -	-
B9D02_06990	569.729	1397.62	1714.33	3494.3	2897.29	2177.15	1227.22	2856.25	-1.21908	0.0163827	0.0441328	ahpC	NC_999999999.1	1461418	1461981	+	564	protein_coding	peroxiredoxin && - && PF10417:C-terminal domain of 1-Cys peroxiredoxin|PF00578:AhpC/TSA family	-
B9D02_13910	35.9948	73.3597	92.5621	145.222	165.409	156.744	67.3055	155.792	-1.21803	0.0127299	0.0361229	-	NC_999999999.1	2928008	2928283	+	276	protein_coding	LexA regulated protein && - && PF01402:Ribbon-helix-helix protein, copG family	RHH_1
B9D02_04240	607.412	907.542	780.028	1047.99	1844.45	2441.49	764.994	1777.98	-1.21704	0.00687295	0.0218335	-	NC_999999999.1	891452	892879	+	1428	protein_coding	sulfate adenylyltransferase subunit CysN && - && PF00009:Elongation factor Tu GTP binding domain	GTP_EFTU
B9D02_22990	74.2392	147.476	239.119	348.832	382.017	336.07	153.611	355.64	-1.21477	0.0172508	0.0459809	-	NC_999999999.1	4841065	4841412	-	348	protein_coding	HNH endonuclease && - && PF01844:HNH endonuclease	HNH
B9D02_15720	537.109	677.632	964.188	1187.22	2114.88	1749.43	726.31	1683.84	-1.21381	0.00463499	0.0157758	dksA	NC_999999999.1	3292118	3292573	+	456	protein_coding	RNA polymerase-binding protein DksA && - && PF01258:Prokaryotic dksA/traR C4-type zinc finger	zf-dskA_traR
B9D02_04125	102.36	69.5782	105.097	160.193	242.863	236.445	92.3449	213.167	-1.20795	0.00389956	0.0136688	-	NC_999999999.1	861140	861586	+	447	protein_coding	flavodoxin && - && PF00258:Flavodoxin	-
B9D02_07225	179.974	269.238	442.562	687.183	703.646	664.171	297.258	685	-1.20636	0.00734818	0.0230389	-	NC_999999999.1	1524459	1525292	+	834	protein_coding	sugar ABC transporter permease && - && PF01061:ABC-2 type transporter	ABC2_membrane
B9D02_16655	16.3101	23.4448	22.1763	53.8967	49.8854	38.5219	20.6438	47.4347	-1.20601	0.018619	0.0487782	-	NC_999999999.1	3503069	3503494	-	426	protein_coding	hypothetical protein && - && -	-
B9D02_06995	258.15	384.949	475.345	1380.35	585.497	605.724	372.815	857.192	-1.20165	0.017877	0.0471031	-	NC_999999999.1	1462053	1463618	+	1566	protein_coding	alkyl hydroperoxide reductase subunit F && - && PF07992:Pyridine nucleotide-disulphide oxidoreductase|PF13192:Thioredoxin domain	Pyr_redox_2
Novel00135	316.641	394.025	589.119	1444.73	804.73	730.588	433.262	993.35	-1.19772	0.0102025	0.0302244	-	NC_999999999.1	2008683	2009260	-	578	-	PF04012:PspA/IM30 family	-
B9D02_05115	627.659	905.273	950.689	1086.92	2277.66	2328.58	827.874	1897.72	-1.19722	0.00807446	0.0248987	-	NC_999999999.1	1078467	1079741	+	1275	protein_coding	histidine--tRNA ligase && - && PF03129:Anticodon binding domain|PF13393:Histidyl-tRNA synthetase	HGTP_anticodon
B9D02_22500	456.683	393.268	514.876	949.181	1094.85	1083.93	454.943	1042.65	-1.19695	0.000300412	0.00159055	-	NC_999999999.1	4729649	4731715	+	2067	protein_coding	GGDEF domain-containing protein && - && PF00563:EAL domain|PF13426:PAS domain|PF00990:Diguanylate cyclase, GGDEF domain	EAL
B9D02_08985	42.7438	67.3094	106.061	152.707	200.854	139.476	72.038	164.346	-1.1969	0.0152444	0.0417568	-	NC_999999999.1	1892745	1893014	-	270	protein_coding	cell division topological specificity factor MinE && - && PF03776:Septum formation topological specificity factor MinE	-
B9D02_12185	127.106	137.644	190.909	215.587	395.145	431.711	151.887	347.481	-1.19644	0.00747994	0.0233795	-	NC_999999999.1	2567572	2567880	+	309	protein_coding	anti-sigma-28 factor FlgM && - && PF04316:Anti-sigma-28 factor, FlgM	-
B9D02_11160	65.2405	99.8297	122.452	241.038	219.233	196.595	95.8407	218.955	-1.19632	0.00451787	0.0154815	-	NC_999999999.1	2343454	2343990	-	537	protein_coding	hypothetical protein && - && PF14002:YniB-like protein	-
B9D02_22935	100.673	61.2591	69.4215	193.13	139.154	197.923	77.1178	176.736	-1.1923	0.00539561	0.017871	-	NC_999999999.1	4826520	4827284	-	765	protein_coding	MerR family transcriptional regulator && - && -	-
B9D02_05980	120.92	136.888	167.769	158.696	427.964	382.562	141.859	323.074	-1.18945	0.0164496	0.0442422	-	NC_999999999.1	1241389	1242567	+	1179	protein_coding	integrase && - && PF00589:Phage integrase family|PF13356:Domain of unknown function (DUF4102)	Phage_integrase
B9D02_23315	104.61	122.518	133.058	199.118	345.259	274.967	120.062	273.115	-1.18809	0.00325915	0.0117206	-	NC_999999999.1	4905588	4906163	+	576	protein_coding	hypothetical protein && - && -	-
B9D02_11830	179.974	130.081	233.334	329.369	460.783	446.323	181.129	412.158	-1.18784	0.00382161	0.0134235	-	NC_999999999.1	2498123	2499079	+	957	protein_coding	DNA-binding transcriptional regulator && - && -	-
B9D02_19045	33.1827	39.3268	57.8513	100.308	103.709	90.3272	43.4536	98.1147	-1.18358	0.00830381	0.025497	-	NC_999999999.1	4032301	4032609	+	309	protein_coding	DUF2132 domain-containing protein && - && -	-
B9D02_09430	63.5532	53.6963	59.7797	97.3135	135.216	168.699	59.0097	133.743	-1.18093	0.00575018	0.0187654	yciH	NC_999999999.1	1979653	1979976	+	324	protein_coding	stress response translation initiation inhibitor YciH && - && PF01253:Translation initiation factor SUI1	SUI1
B9D02_08510	164.788	141.425	200.551	257.507	397.77	490.158	168.922	381.812	-1.17801	0.00524222	0.0174545	-	NC_999999999.1	1799781	1800626	+	846	protein_coding	hypothetical protein && - && -	-
B9D02_01830	74.8016	145.963	153.306	215.587	341.321	285.593	124.69	280.834	-1.17501	0.0108185	0.0317885	-	NC_999999999.1	401416	402063	-	648	protein_coding	GMP/IMP nucleotidase && - && -	-
B9D02_16865	66.9277	68.822	51.102	211.095	102.396	107.596	62.2839	140.362	-1.16807	0.0156926	0.0426834	-	NC_999999999.1	3540171	3541250	+	1080	protein_coding	phosphotriesterase-related protein && - && PF02126:Phosphotriesterase family	-
B9D02_20900	41.6189	34.0328	24.1047	85.3365	55.1365	85.0138	33.2522	75.1623	-1.16694	0.0174335	0.0463456	-	NC_999999999.1	4403736	4404224	-	489	protein_coding	hypothetical protein && - && -	-
B9D02_14230	124.857	143.694	111.846	146.719	359.7	346.697	126.799	284.372	-1.16563	0.015216	0.0417469	-	NC_999999999.1	2987501	2988739	+	1239	protein_coding	AI-2E family transporter && - && PF01594:Domain of unknown function DUF20	-
B9D02_12450	134.98	133.862	169.697	291.941	330.819	357.324	146.18	326.694	-1.16222	0.00106772	0.00458205	-	NC_999999999.1	2617072	2617882	-	811	protein_coding	integrase && - && PF00589:Phage integrase family	Phage_integrase
B9D02_19120	82.113	55.9651	76.1709	98.8107	213.982	166.043	71.4163	159.612	-1.16089	0.0138473	0.0387279	-	NC_999999999.1	4052042	4053250	-	1209	protein_coding	hypothetical protein && - && PF00990:Diguanylate cyclase, GGDEF domain	GGDEF
B9D02_05155	222.155	238.986	296.006	311.403	666.889	709.334	252.382	562.542	-1.15755	0.011105	0.0324228	-	NC_999999999.1	1087800	1089173	-	1374	protein_coding	exodeoxyribonuclease VII large subunit && - && PF13742:OB-fold nucleic acid binding domain|PF02601:Exonuclease VII, large subunit	-
B9D02_09545	1951.59	2537.34	3419.01	7922.82	4922.9	4762.1	2635.98	5869.27	-1.15496	0.00619536	0.0199317	-	NC_999999999.1	2008654	2009319	+	666	protein_coding	phage shock protein PspA && - && PF04012:PspA/IM30 family	-
B9D02_18375	119.233	99.8297	139.807	146.719	328.193	318.802	119.623	264.571	-1.14696	0.0144883	0.040077	-	NC_999999999.1	3880105	3880887	-	783	protein_coding	hydrolase TatD && - && PF01026:TatD related DNase	-
B9D02_03135	185.036	169.408	173.554	199.118	469.973	499.456	175.999	389.516	-1.14656	0.0150027	0.0412288	-	NC_999999999.1	647985	649217	-	1233	protein_coding	multifunctional CCA tRNA nucleotidyl transferase/2'3'-cyclic phosphodiesterase/2'nucleotidase/phosphatase && - && PF12627:Probable RNA and SrmB- binding site of polymerase A|PF01743:Poly A polymerase head domain|PF01966:HD domain	HD
B9D02_02705	191.222	194.365	242.975	380.271	460.783	548.605	209.521	463.22	-1.14612	0.00171224	0.00683678	-	NC_999999999.1	556194	557516	-	1323	protein_coding	HlyC/CorC family transporter && - && PF03471:Transporter associated domain|PF01595:Domain of unknown function DUF21	-
B9D02_08845	591.101	747.21	654.684	775.514	1873.33	1756.07	664.332	1468.3	-1.14445	0.012363	0.0353399	-	NC_999999999.1	1863054	1863758	+	705	protein_coding	RNA chaperone ProQ && - && PF04352:ProQ/FINO family	-
B9D02_03430	413.94	443.939	481.13	675.206	1223.5	1054.7	446.336	984.471	-1.14177	0.00326023	0.0117206	prfC	NC_999999999.1	714974	716560	+	1587	protein_coding	peptide chain release factor 3 && - && PF00009:Elongation factor Tu GTP binding domain|PF16658:Class II release factor RF3, C-terminal domain|PF03144:Elongation factor Tu domain 2	GTP_EFTU
B9D02_16240	387.506	327.472	349.036	598.852	882.183	866.079	354.671	782.371	-1.14134	0.00147581	0.00606042	ribF	NC_999999999.1	3413821	3414750	-	930	protein_coding	bifunctional riboflavin kinase/FMN adenylyltransferase && - && PF01687:Riboflavin kinase|PF06574:FAD synthetase	-
B9D02_11840	150.166	189.071	290.221	607.835	405.647	371.936	209.819	461.806	-1.13989	0.01054	0.0310604	-	NC_999999999.1	2499881	2500807	+	927	protein_coding	muramoyltetrapeptide carboxypeptidase && - && -	-
B9D02_11560	214.281	259.406	329.752	595.858	618.316	553.918	267.813	589.364	-1.13959	0.00154547	0.00627002	-	NC_999999999.1	2433582	2434034	-	453	protein_coding	hypothetical protein && - && -	-
B9D02_06360	141.729	107.393	98.3472	157.199	325.568	282.937	115.823	255.234	-1.13869	0.0117345	0.0338497	-	NC_999999999.1	1299483	1299767	+	285	protein_coding	hypothetical protein && - && PF08891:YfcL protein	-
B9D02_12500	188.41	236.717	357.714	643.766	488.352	587.127	260.947	573.082	-1.1368	0.0057856	0.0188414	-	NC_999999999.1	2624272	2624931	-	660	protein_coding	DNA-binding response regulator && - && PF00196:Bacterial regulatory proteins, luxR family|PF00072:Response regulator receiver domain	Response_reg
B9D02_02760	238.465	232.936	143.664	305.415	561.867	484.845	205.022	450.709	-1.13529	0.00974665	0.0291995	-	NC_999999999.1	569924	570469	-	546	protein_coding	DUF615 domain-containing protein && - && PF04751:Protein of unknown function (DUF615)	-
B9D02_09335	414.502	507.467	586.226	753.057	1306.21	1248.64	502.732	1102.64	-1.13387	0.00464675	0.0157968	-	NC_999999999.1	1958807	1960372	-	1566	protein_coding	anthranilate synthase component I && - && -	-
B9D02_08640	88.2996	72.6034	83.8844	116.776	225.797	193.938	81.5958	178.837	-1.13287	0.00925752	0.0278996	-	NC_999999999.1	1827105	1827773	-	669	protein_coding	exodeoxyribonuclease X && - && PF00929:Exonuclease	Exonuc_X-T
B9D02_18370	124.857	118.737	191.873	220.078	397.77	333.414	145.156	317.087	-1.13012	0.0100793	0.0299828	-	NC_999999999.1	3879620	3880108	+	489	protein_coding	transcription/translation regulatory transformer protein RfaH && - && PF02357:Transcription termination factor nusG	-
B9D02_04550	552.295	542.257	670.111	988.107	1577.95	1291.15	588.221	1285.74	-1.12867	0.00207872	0.00805803	-	NC_999999999.1	955935	957119	+	1185	protein_coding	tRNA/rRNA methyltransferase && - && PF00588:SpoU rRNA Methylase family|PF08032:RNA 2'-O ribose methyltransferase substrate binding	SpoU_methylase
B9D02_09160	29.8082	24.9574	35.675	58.3881	74.8281	63.7604	30.1468	65.6589	-1.12797	0.0145661	0.0402064	-	NC_999999999.1	1925873	1926328	-	456	protein_coding	hypothetical protein && - && PF02810:SEC-C motif	SEC-C
B9D02_14715	427.438	660.237	868.733	1021.04	1564.83	1685.67	652.136	1423.84	-1.12738	0.0104294	0.0308426	-	NC_999999999.1	3081321	3083189	-	1869	protein_coding	peptidylprolyl isomerase && - && PF13624:SurA N-terminal domain|PF13145:PPIC-type PPIASE domain	-
B9D02_00140	141.167	155.795	169.697	248.524	414.836	352.01	155.553	338.457	-1.12325	0.0038068	0.0133808	-	NC_999999999.1	30394	31053	-	660	protein_coding	OmpA family lipoprotein && - && -	-
B9D02_06940	84.9251	120.249	172.59	185.644	316.378	317.474	125.921	273.165	-1.12128	0.0164835	0.0443098	-	NC_999999999.1	1450828	1451838	+	1011	protein_coding	galactoside ABC transporter permease MglC && - && PF02653:Branched-chain amino acid transport system / permease component	BPD_transp_2
B9D02_20935	59.6163	52.94	73.2783	122.765	140.467	139.476	61.9449	134.236	-1.11925	0.0046112	0.0157267	-	NC_999999999.1	4409998	4410525	+	528	protein_coding	hypothetical protein && - && PF11127:Protein of unknown function (DUF2892)|PF00581:Rhodanese-like domain	Rhodanese
B9D02_00335	240.715	177.727	204.408	296.432	544.801	511.411	207.617	450.881	-1.11871	0.00708359	0.022362	trkD	NC_999999999.1	73458	75326	+	1869	protein_coding	potassium transporter Kup && - && PF02705:K+ potassium transporter	K_trans
B9D02_12415	157.477	163.358	258.402	281.461	490.977	480.86	193.079	417.766	-1.11587	0.0112567	0.0327143	-	NC_999999999.1	2611214	2611941	+	728	protein_coding	AraC family transcriptional regulator && - && PF02311:AraC-like ligand binding domain	AraC_binding
B9D02_00305	397.067	398.562	553.444	583.881	1194.62	1137.06	449.691	971.855	-1.11261	0.011	0.0322279	-	NC_999999999.1	64521	66410	-	1890	protein_coding	tRNA uridine-5-carboxymethylaminomethyl(34) synthesis enzyme MnmG && - && -	-
B9D02_09870	191.222	197.39	299.862	474.591	519.858	486.173	229.492	493.541	-1.10677	0.00322343	0.0116297	-	NC_999999999.1	2078970	2080154	-	1185	protein_coding	sugar transporter && - && PF07690:Major Facilitator Superfamily	MFS_1
B9D02_02750	564.105	800.15	923.692	1700.74	1713.17	1503.68	762.649	1639.2	-1.1045	0.00243536	0.00919357	-	NC_999999999.1	567265	568272	-	1008	protein_coding	fructose-bisphosphatase class I && - && PF00316:Fructose-1-6-bisphosphatase	-
B9D02_01320	118.108	114.199	155.234	175.164	338.695	317.474	129.18	277.111	-1.10348	0.0115565	0.0334508	-	NC_999999999.1	285932	286774	-	843	protein_coding	23S rRNA (adenine(2030)-N(6))-methyltransferase RlmJ && - && PF04378:Ribosomal RNA large subunit methyltransferase D, RlmJ	-
B9D02_16305	428.563	428.057	757.852	838.393	1319.34	1305.76	538.157	1154.5	-1.10213	0.0110078	0.0322322	-	NC_999999999.1	3428127	3430589	-	2463	protein_coding	bifunctional aspartate kinase/homoserine dehydrogenase I && - && PF00742:Homoserine dehydrogenase|PF13840:ACT domain|PF00696:Amino acid kinase family|PF03447:Homoserine dehydrogenase, NAD binding domain	AA_kinase
B9D02_15605	386.381	548.307	708.678	1068.95	1272.08	1167.61	547.789	1169.55	-1.09528	0.00474981	0.0160799	-	NC_999999999.1	3263037	3263762	-	726	protein_coding	UMP kinase && - && -	-
B9D02_09020	160.852	261.675	363.499	547.95	565.805	561.888	262.008	558.548	-1.09422	0.0111666	0.0325649	-	NC_999999999.1	1897555	1898274	+	720	protein_coding	fatty acid metabolism transcriptional regulator FadR && - && -	-
B9D02_19655	52.3049	40.0831	34.7108	73.3594	85.3302	112.909	42.3663	90.5329	-1.09043	0.0169343	0.0453045	-	NC_999999999.1	4159267	4159872	-	606	protein_coding	hypothetical protein && - && -	-
B9D02_06550	218.781	356.967	502.342	735.091	787.664	767.781	359.363	763.512	-1.08882	0.011716	0.0338169	-	NC_999999999.1	1338738	1339181	+	444	protein_coding	NADH-quinone oxidoreductase subunit A && - && PF00507:NADH-ubiquinone/plastoquinone oxidoreductase, chain 3	-
B9D02_01880	548.358	774.436	1103.03	1645.35	1853.64	1644.49	808.608	1714.49	-1.08499	0.00713792	0.0225194	-	NC_999999999.1	411731	412252	+	522	protein_coding	shikimate kinase I && - && PF01202:Shikimate kinase	SKI
B9D02_06385	125.419	157.307	181.267	323.38	317.691	340.055	154.665	327.042	-1.08277	0.00260581	0.00973517	-	NC_999999999.1	1305221	1306267	-	1047	protein_coding	flagella biosynthesis regulator && - && -	-
B9D02_04565	277.835	431.839	423.279	498.545	846.738	1052.05	377.651	799.11	-1.08229	0.0152276	0.041756	-	NC_999999999.1	960031	960561	-	531	protein_coding	transcriptional repressor MprA && - && PF01047:MarR family	MarR
B9D02_15655	62.9908	78.6537	134.022	187.141	213.982	177.998	91.8889	193.04	-1.07657	0.0175473	0.0465745	mtnN	NC_999999999.1	3275603	3276301	+	699	protein_coding	5'-methylthioadenosine/S-adenosylhomocysteine nucleosidase && - && PF01048:Phosphorylase superfamily	-
B9D02_07220	260.962	427.301	667.218	908.759	960.95	985.629	451.827	951.779	-1.07618	0.0176587	0.0467719	-	NC_999999999.1	1523456	1524424	+	969	protein_coding	glycosyl transferase family 2 && - && PF00535:Glycosyl transferase family 2	Glycos_transf_2
B9D02_08800	55.6794	45.3771	89.6695	148.216	131.277	120.879	63.5753	133.457	-1.07492	0.0175699	0.0466008	-	NC_999999999.1	1851010	1851603	-	594	protein_coding	transcriptional regulator BetI && - && PF13977:Bacterial transcriptional repressor|PF00440:Bacterial regulatory proteins, tetR family	TetR_N
B9D02_04920	688.4	844.771	1036.5	1375.86	1992.79	2023.06	856.558	1797.24	-1.06971	0.00469122	0.0159029	-	NC_999999999.1	1031305	1033104	+	1800	protein_coding	elongation factor 4 && - && -	-
B9D02_19055	109.672	133.862	234.298	362.306	333.444	304.19	159.277	333.313	-1.06858	0.0155894	0.0424716	-	NC_999999999.1	4034637	4036271	+	1635	protein_coding	two-component system sensor histidine kinase DcuS && - && PF02518:Histidine kinase-, DNA gyrase B-, and HSP90-like ATPase|PF14689:Sensor_kinase_SpoOB-type, alpha-helical domain|PF00989:PAS fold|PF14827:Sensory domain of two-component sensor kinase	HATPase_c
B9D02_03780	72.5519	99.8297	138.843	197.621	207.418	244.415	103.742	216.485	-1.06609	0.012151	0.0348325	-	NC_999999999.1	789934	790527	-	594	protein_coding	5-formyltetrahydrofolate cyclo-ligase && - && -	-
B9D02_09420	231.716	324.446	528.375	639.275	829.672	787.706	361.513	752.218	-1.05878	0.0169662	0.0453659	-	NC_999999999.1	1977570	1978739	+	1170	protein_coding	lipopolysaccharide assembly protein LapB && - && -	-
B9D02_08835	98.4232	103.611	134.022	155.702	273.057	266.997	112.019	231.918	-1.05291	0.0133968	0.037593	-	NC_999999999.1	1860999	1862243	-	1245	protein_coding	paraquat-inducible protein A && - && PF04403:Paraquat-inducible protein A	-
B9D02_04485	69.7398	72.6034	67.4932	104.799	181.163	148.774	69.9455	144.912	-1.05186	0.0117629	0.0339122	-	NC_999999999.1	939279	940007	+	729	protein_coding	hypothetical protein && - && -	-
B9D02_04200	81.5506	121.762	138.843	215.587	233.674	257.698	114.052	235.653	-1.05088	0.00886404	0.0269413	queD	NC_999999999.1	882459	882818	-	360	protein_coding	6-carboxytetrahydropterin synthase QueD && - && PF01242:6-pyruvoyl tetrahydropterin synthase	-
B9D02_08215	177.724	274.532	388.568	543.459	665.576	530.008	280.274	579.681	-1.05042	0.0151706	0.041645	-	NC_999999999.1	1731165	1731638	+	474	protein_coding	hypothetical protein && - && PF13987:YedD-like protein	-
B9D02_15535	631.595	550.576	886.089	899.776	1747.3	1629.87	689.42	1425.65	-1.04871	0.0161364	0.0435855	accA	NC_999999999.1	3246105	3247061	-	957	protein_coding	acetyl-CoA carboxylase carboxyl transferase subunit alpha && - && -	-
B9D02_14415	388.068	561.164	746.282	901.273	1358.72	1244.66	565.171	1168.22	-1.04854	0.0123154	0.0352437	-	NC_999999999.1	3023602	3024987	-	1386	protein_coding	cysteine--tRNA ligase && - && PF09190:DALR domain|PF01406:tRNA synthetases class I (C) catalytic domain	tRNA-synt_1e
B9D02_06480	91.6741	102.855	138.843	266.489	195.603	225.818	111.124	229.304	-1.04782	0.00806454	0.0248833	-	NC_999999999.1	1324091	1324780	+	690	protein_coding	amino acid ABC transporter permease && - && PF00528:Binding-protein-dependent transport system inner membrane component	BPD_transp_1
B9D02_14570	67.4902	83.1914	82.9202	106.296	186.414	188.624	77.8672	160.445	-1.0461	0.0158947	0.0430747	-	NC_999999999.1	3056750	3057280	+	531	protein_coding	PriC && - && PF07445:Primosomal replication protein priC	-
B9D02_11460	471.306	508.224	619.009	893.787	1203.81	1200.82	532.846	1099.47	-1.04575	0.00295456	0.0107985	ychF	NC_999999999.1	2410890	2411981	+	1092	protein_coding	GTP-binding protein YchF && - && PF06071:Protein of unknown function (DUF933)|PF01926:50S ribosome-binding GTPase	-
B9D02_08805	105.735	77.8974	81.956	199.118	169.348	180.654	88.5293	183.04	-1.04475	0.00593477	0.0192404	-	NC_999999999.1	1851859	1853889	+	2031	protein_coding	high-affinity choline transporter BetT && - && PF02028:BCCT, betaine/carnitine/choline family transporter	-
B9D02_09340	132.168	125.543	207.3	251.518	342.634	361.309	155.004	318.487	-1.04184	0.0119309	0.0342791	-	NC_999999999.1	1960651	1961535	+	885	protein_coding	phosphatase && - && PF02811:PHP domain	-
B9D02_07020	154.665	133.862	169.697	230.558	347.885	363.966	152.742	314.136	-1.04154	0.00739356	0.0231668	-	NC_999999999.1	1467017	1467703	-	687	protein_coding	GntR family transcriptional regulator && - && PF07729:FCD domain|PF00392:Bacterial regulatory proteins, gntR family	FCD
B9D02_13475	1023.04	1367.36	1766.39	1833.99	3404.02	3307.57	1385.6	2848.53	-1.04006	0.0167861	0.0449319	-	NC_999999999.1	2842680	2843810	+	1131	protein_coding	L%2CD-transpeptidase && - && PF03734:L,D-transpeptidase catalytic domain	-
B9D02_10510	160.289	112.687	109.917	182.65	296.687	306.847	127.631	262.061	-1.03641	0.0146693	0.0404445	-	NC_999999999.1	2214385	2215974	+	1590	protein_coding	PTS sugar transporter subunit IIBC && - && PF00367:phosphotransferase system, EIIB|PF02378:Phosphotransferase system, EIIC	-
B9D02_15740	171.538	157.307	159.091	282.958	362.325	352.01	162.645	332.431	-1.03125	0.0029146	0.0106833	panB	NC_999999999.1	3295596	3296390	+	795	protein_coding	3-methyl-2-oxobutanoate hydroxymethyltransferase && - && PF02548:Ketopantoate hydroxymethyltransferase	-
B9D02_06725	164.226	142.938	195.73	281.461	367.576	374.592	167.631	341.21	-1.02693	0.00542413	0.0179302	-	NC_999999999.1	1404323	1405975	+	1653	protein_coding	multidrug ABC transporter permease/ATP-binding protein && - && PF00005:ABC transporter	ABC_tran
B9D02_14115	463.995	629.986	812.811	1163.27	1379.72	1325.68	635.597	1289.56	-1.02157	0.00697866	0.0220721	lipA	NC_999999999.1	2965807	2966772	+	966	protein_coding	lipoyl synthase && - && PF16881:N-terminal domain of lipoyl synthase of Radical_SAM family|PF04055:Radical SAM superfamily	Radical_SAM
B9D02_00310	133.855	133.862	173.554	306.912	283.559	298.877	147.091	296.449	-1.01294	0.00412714	0.0143273	-	NC_999999999.1	66843	67283	-	441	protein_coding	FMN-binding protein MioC && - && PF00258:Flavodoxin	-
B9D02_00590	143.417	121.762	127.273	233.552	273.057	284.265	130.817	263.625	-1.01033	0.00407027	0.0141594	-	NC_999999999.1	130815	131456	+	642	protein_coding	orotate phosphoribosyltransferase && - && PF00156:Phosphoribosyl transferase domain	Pribosyltran
B9D02_13930	569.167	778.974	1029.75	1211.18	1721.05	1830.45	792.631	1587.56	-1.00278	0.0141032	0.0392913	-	NC_999999999.1	2930433	2932100	-	1668	protein_coding	glutamine--tRNA ligase && - && PF03950:tRNA synthetases class I (E and Q), anti-codon binding domain|PF00749:tRNA synthetases class I (E and Q), catalytic domain	-
B9D02_22195	107.984	152.013	204.408	354.82	319.004	253.713	154.802	309.179	-1.00075	0.0178394	0.0470776	-	NC_999999999.1	4671139	4671966	-	828	protein_coding	RpiR family transcriptional regulator && - && PF01380:SIS domain|PF01418:Helix-turn-helix domain, rpiR family	HTH_6
B9D02_13360	308.205	371.336	549.587	956.667	796.853	701.364	409.709	818.295	-0.999082	0.0125442	0.0357365	-	NC_999999999.1	2811619	2812353	+	735	protein_coding	helix-turn-helix-type transcriptional regulator && - && PF13411:MerR HTH family regulatory protein	-
B9D02_20400	92.2366	68.822	81.956	151.21	196.916	136.819	81.0048	161.648	-0.995869	0.0129899	0.0367104	-	NC_999999999.1	4304247	4304807	+	561	protein_coding	6-phospho-3-hexuloisomerase && - && PF01380:SIS domain	SIS
B9D02_14430	89.4245	85.4602	108.953	142.227	240.237	181.983	94.6127	188.149	-0.994466	0.015615	0.0425182	purE	NC_999999999.1	3026541	3027047	+	507	protein_coding	5-(carboxyamino)imidazole ribonucleotide mutase && - && PF00731:AIR carboxylase	-
B9D02_09385	176.599	226.129	309.504	363.803	468.66	583.142	237.411	471.868	-0.993122	0.0175756	0.0466008	-	NC_999999999.1	1970601	1971575	+	975	protein_coding	LysR family transcriptional regulator CysB && - && PF00126:Bacterial regulatory helix-turn-helix protein, lysR family|PF03466:LysR substrate binding domain	LysR_substrate
B9D02_22850	91.1117	82.4351	117.631	190.136	186.414	201.908	97.0593	192.819	-0.99303	0.00842257	0.0257989	-	NC_999999999.1	4804601	4805512	+	912	protein_coding	N-acetyltransferase && - && -	-
B9D02_21990	150.166	101.342	89.6695	199.118	225.797	253.713	113.726	226.21	-0.988732	0.0153716	0.0420597	-	NC_999999999.1	4631965	4632546	+	582	protein_coding	hypothetical protein && - && PF01656:CobQ/CobB/MinD/ParA nucleotide binding domain	CbiA
B9D02_08990	413.377	487.048	729.89	868.336	1306.21	1048.06	543.438	1074.2	-0.98408	0.0158394	0.0429903	minD	NC_999999999.1	1893018	1893830	-	813	protein_coding	septum site-determining protein MinD && - && PF01656:CobQ/CobB/MinD/ParA nucleotide binding domain	CbiA
B9D02_03795	215.969	274.532	372.177	477.585	636.695	581.814	287.559	565.364	-0.977187	0.0128122	0.0362953	-	NC_999999999.1	791342	791920	+	579	protein_coding	YecA family protein && - && -	-
B9D02_14990	228.342	247.305	296.006	392.248	606.501	516.725	257.218	505.158	-0.97512	0.00900807	0.0273108	-	NC_999999999.1	3142403	3143314	+	912	protein_coding	recombination-associated protein RdgC && - && PF04381:Putative exonuclease, RdgC	-
B9D02_12725	165.913	127.812	137.879	232.055	337.383	272.31	143.868	280.583	-0.962965	0.0107697	0.0317005	-	NC_999999999.1	2667323	2668432	+	1110	protein_coding	hypothetical protein && - && -	-
B9D02_19605	184.473	133.106	161.984	345.837	248.114	341.384	159.854	311.778	-0.962648	0.0112216	0.0326498	-	NC_999999999.1	4150830	4152689	+	1860	protein_coding	hypothetical protein && - && PF01435:Peptidase family M48	Peptidase_M48
B9D02_03675	158.039	202.684	299.862	420.694	442.404	417.099	220.195	426.732	-0.957	0.0176105	0.0466687	-	NC_999999999.1	764471	765202	-	732	protein_coding	16S rRNA (uracil(1498)-N(3))-methyltransferase && - && PF04452:RNA methyltransferase	-
B9D02_13560	93.9238	108.149	132.094	264.992	204.793	177.998	111.389	215.928	-0.956799	0.0158914	0.0430747	-	NC_999999999.1	2858970	2859893	+	924	protein_coding	hypothetical protein && - && -	-
B9D02_18640	827.317	1557.19	1441.46	2278.63	2412.88	2731.07	1275.32	2474.19	-0.956433	0.0162804	0.0438806	rho	NC_999999999.1	3934433	3935692	-	1260	protein_coding	transcription termination factor Rho && - && PF00006:ATP synthase alpha/beta family, nucleotide-binding domain|PF07497:Rho termination factor, RNA-binding domain|PF07498:Rho termination factor, N-terminal domain	ATP-synt_ab
B9D02_04670	93.9238	83.1914	106.061	154.205	207.418	181.983	94.392	181.202	-0.94284	0.0130697	0.0369005	-	NC_999999999.1	983219	984073	-	855	protein_coding	serine protein kinase RIO && - && PF01163:RIO1 family	-
B9D02_20920	131.043	117.98	134.022	205.107	269.118	261.683	127.682	245.303	-0.942819	0.0088702	0.0269413	-	NC_999999999.1	4406745	4407917	-	1173	protein_coding	histidine kinase && - && PF00563:EAL domain	EAL
B9D02_18465	95.6111	140.669	140.771	261.998	262.555	195.266	125.684	239.94	-0.935046	0.0183633	0.0482838	rhtB	NC_999999999.1	3899674	3900297	+	624	protein_coding	homoserine/homoserine lactone efflux protein && - && PF01810:LysE type translocator	-
B9D02_11405	217.656	297.22	336.502	425.185	603.876	592.44	283.793	540.5	-0.931091	0.0160343	0.0433561	-	NC_999999999.1	2401082	2401891	-	810	protein_coding	hypothetical protein && - && PF13369:Transglutaminase-like superfamily|PF13371:Tetratricopeptide repeat	-
B9D02_21915	345.325	242.768	206.336	428.179	563.18	519.381	264.81	503.58	-0.925774	0.0177952	0.0470102	-	NC_999999999.1	4612973	4615954	+	2982	protein_coding	Tn3 family transposase && - && PF01526:Tn3 transposase DDE domain|PF13700:Domain of unknown function (DUF4158)	Transposase_7
B9D02_07205	404.941	524.106	650.827	871.33	1083.04	996.256	526.625	983.541	-0.902196	0.014098	0.0392913	-	NC_999999999.1	1521132	1522019	+	888	protein_coding	NAD(P)-dependent oxidoreductase && - && PF04321:RmlD substrate binding domain	-
B9D02_07320	248.589	251.843	256.474	443.151	475.224	494.143	252.302	470.839	-0.900384	0.00495141	0.0166509	-	NC_999999999.1	1545797	1547053	+	1257	protein_coding	hypothetical protein && - && -	-
B9D02_13895	125.419	91.5105	112.81	205.107	215.295	195.266	109.913	205.223	-0.899839	0.0144517	0.0399974	-	NC_999999999.1	2923661	2924335	+	675	protein_coding	DNA-binding response regulator && - && PF00072:Response regulator receiver domain|PF00486:Transcriptional regulatory protein, C terminal	Response_reg
B9D02_13225	174.912	136.131	190.909	311.403	303.251	309.504	167.318	308.052	-0.881184	0.0131946	0.03717	-	NC_999999999.1	2784430	2784888	-	459	protein_coding	transcriptional regulator MntR && - && PF02742:Iron dependent repressor, metal binding and dimerisation domain|PF01325:Iron dependent repressor, N-terminal DNA binding domain	Fe_dep_repress
B9D02_14045	164.226	136.131	153.306	264.992	259.929	296.22	151.221	273.714	-0.855581	0.0132594	0.0372695	artP	NC_999999999.1	2951822	2952547	+	726	protein_coding	amino acid ABC transporter ATP-binding protein && - && PF07673:Protein of unknown function (DUF1602)|PF00005:ABC transporter	ABC_tran
B9D02_05505	123.732	103.611	134.986	215.587	217.92	215.191	120.776	216.233	-0.841095	0.0184542	0.0484499	-	NC_999999999.1	1149191	1150474	+	1284	protein_coding	uracil permease && - && PF00860:Permease family	-
B9D02_04005	699.648	564.189	554.408	327.872	378.079	345.369	606.082	350.44	0.790618	0.0187036	0.0489491	recC	NC_999999999.1	833337	836714	+	3378	protein_coding	exodeoxyribonuclease V subunit gamma && - && PF04257:Exodeoxyribonuclease V, gamma subunit	-
B9D02_04010	283.459	301.002	317.218	179.656	153.594	181.983	300.559	171.744	0.807247	0.0183595	0.0482838	-	NC_999999999.1	836821	839712	+	2892	protein_coding	pitrilysin && - && PF00675:Insulinase (Peptidase family M16)|PF16187:Middle or third domain of peptidase_M16|PF05193:Peptidase M16 inactive domain	-
B9D02_22020	541.609	508.98	656.612	356.317	308.502	264.34	569.067	309.72	0.877672	0.0128256	0.0363129	-	NC_999999999.1	4639802	4640890	-	1089	protein_coding	sugar ABC transporter ATP-binding protein && - && PF07673:Protein of unknown function (DUF1602)|PF00005:ABC transporter	ABC_tran
Novel00233	353.199	423.52	515.841	197.621	276.995	219.176	430.853	231.264	0.896267	0.0177407	0.0468909	-	NC_999999999.1	3351638	3351909	+	272	-	PF00091:Tubulin/FtsZ family, GTPase domain	-
B9D02_01405	613.598	656.456	866.805	444.648	380.704	321.459	712.286	382.27	0.897708	0.0142257	0.0395453	-	NC_999999999.1	303800	304777	-	978	protein_coding	delta-aminolevulinic acid dehydratase && - && -	-
B9D02_05775	512.363	393.268	358.678	205.107	237.612	233.788	421.436	225.502	0.902721	0.012361	0.0353399	-	NC_999999999.1	1204759	1206777	+	2019	protein_coding	DNA ligase (NAD(+)) LigA && - && PF01653:NAD-dependent DNA ligase adenylation domain|PF12826:Helix-hairpin-helix motif|PF00533:BRCA1 C Terminus (BRCT) domain|PF03119:NAD-dependent DNA ligase C4 zinc finger domain|PF03120:NAD-dependent DNA ligase OB-fold domain	BRCT
B9D02_14100	519.112	767.63	851.378	395.243	392.519	353.339	712.706	380.367	0.905357	0.0153018	0.0418913	-	NC_999999999.1	2963322	2964533	+	1212	protein_coding	serine-type D-Ala-D-Ala carboxypeptidase && - && -	-
B9D02_13955	212.594	268.481	298.898	137.736	145.718	128.849	259.991	137.434	0.918393	0.0126486	0.0359325	-	NC_999999999.1	2937887	2938639	+	753	protein_coding	UMP phosphatase && - && PF13242:HAD-hyrolase-like|PF13344:Haloacid dehalogenase-like hydrolase	-
B9D02_07245	3528.61	5648.69	6302.9	2485.24	2848.72	2841.32	5160.07	2725.09	0.920962	0.0158112	0.0429599	-	NC_999999999.1	1531102	1532511	+	1410	protein_coding	phosphogluconate dehydrogenase (NADP(+)-dependent%2C decarboxylating) && - && PF00393:6-phosphogluconate dehydrogenase, C-terminal domain|PF03446:NAD binding domain of 6-phosphogluconate dehydrogenase	NAD_binding_2
B9D02_06960	355.448	335.791	318.182	224.57	161.471	146.118	336.474	177.386	0.925137	0.0132532	0.0372695	-	NC_999999999.1	1455078	1455968	-	891	protein_coding	cytidine deaminase && - && PF00383:Cytidine and deoxycytidylate deaminase zinc-binding region|PF08211:Cytidine and deoxycytidylate deaminase zinc-binding region	-
B9D02_18560	376.82	335.034	305.648	179.656	170.66	184.639	339.167	178.319	0.928333	0.00658176	0.0210541	-	NC_999999999.1	3920275	3921471	+	1197	protein_coding	protoheme IX biogenesis protein HemY && - && PF13414:TPR repeat|PF07219:HemY protein N-terminus	HemY_N
B9D02_19245	200.783	226.129	294.077	130.25	143.092	104.939	240.33	126.094	0.929161	0.0176972	0.0468482	-	NC_999999999.1	4081312	4082460	+	1149	protein_coding	lactaldehyde reductase && - && PF00465:Iron-containing alcohol dehydrogenase	-
B9D02_17305	362.197	231.423	237.19	163.187	139.154	126.192	276.937	142.845	0.957174	0.017195	0.0458562	-	NC_999999999.1	3633960	3636293	-	2334	protein_coding	aerobic respiration two-component sensor histidine kinase ArcB && - && PF00072:Response regulator receiver domain|PF01627:Hpt domain|PF02518:Histidine kinase-, DNA gyrase B-, and HSP90-like ATPase|PF00989:PAS fold|PF00512:His Kinase A (phospho-acceptor) domain	HATPase_c
B9D02_00745	445.998	654.943	746.282	341.346	304.563	296.22	615.741	314.043	0.970833	0.0105157	0.0310251	-	NC_999999999.1	158323	159702	-	1380	protein_coding	two-component system sensor histidine kinase CpxA && - && PF16527:Two-component sensor protein CpxA, periplasmic domain|PF00512:His Kinase A (phospho-acceptor) domain|PF02518:Histidine kinase-, DNA gyrase B-, and HSP90-like ATPase|PF00672:HAMP domain	HATPase_c
B9D02_15900	1383.55	1536.02	2116.39	754.554	848.051	944.451	1678.65	849.019	0.983052	0.00655863	0.0209956	aceF	NC_999999999.1	3327188	3329092	-	1905	protein_coding	pyruvate dehydrogenase complex dihydrolipoyllysine-residue acetyltransferase && - && PF00198:2-oxoacid dehydrogenases acyltransferase (catalytic domain)|PF00364:Biotin-requiring enzyme|PF02817:e3 binding domain	Biotin_lipoyl
B9D02_17720	167.038	238.986	308.54	130.25	116.837	111.581	238.188	119.556	0.992904	0.0173587	0.0461876	-	NC_999999999.1	3730961	3732316	+	1356	protein_coding	two-component sensor histidine kinase && - && PF00512:His Kinase A (phospho-acceptor) domain|PF02518:Histidine kinase-, DNA gyrase B-, and HSP90-like ATPase	HATPase_c
B9D02_04095	145.104	129.325	113.774	76.3537	63.0131	55.7903	129.401	65.0524	0.995538	0.0140817	0.0392749	-	NC_999999999.1	855651	856406	-	756	protein_coding	flap endonuclease Xni && - && PF02739:5'-3' exonuclease, N-terminal resolvase-like domain|PF01367:5'-3' exonuclease, C-terminal SAM fold	-
B9D02_18625	164.788	198.903	244.904	89.8279	122.088	91.6556	202.865	101.19	1.0009	0.0129679	0.0366746	-	NC_999999999.1	3930852	3931982	-	1131	protein_coding	UDP-N-acetylglucosamine 2-epimerase (non-hydrolyzing) && - && PF02350:UDP-N-acetylglucosamine 2-epimerase	-
B9D02_18160	436.999	813.007	919.835	378.774	375.453	328.1	723.28	360.776	1.00284	0.0185702	0.0487011	purH	NC_999999999.1	3832863	3834452	+	1590	protein_coding	bifunctional phosphoribosylaminoimidazolecarboxamide formyltransferase/inosine monophosphate cyclohydrolase && - && PF02142:MGS-like domain|PF01808:AICARFT/IMPCHase bienzyme	-
B9D02_03190	345.325	383.437	542.838	282.958	183.788	167.371	423.866	211.372	1.004	0.017706	0.0468482	-	NC_999999999.1	662221	662856	+	636	protein_coding	ADP-ribose diphosphatase && - && PF00293:NUDIX domain	NUDIX
B9D02_03145	326.202	375.117	506.199	259.004	158.846	183.311	402.506	200.387	1.00633	0.0144222	0.0399596	-	NC_999999999.1	650269	651579	+	1311	protein_coding	inorganic triphosphatase && - && PF01928:CYTH domain	-
B9D02_01445	237.903	190.584	249.725	98.8107	116.837	116.894	226.07	110.847	1.02715	0.00567281	0.018594	mmsA	NC_999999999.1	314623	316128	+	1506	protein_coding	methylmalonate-semialdehyde dehydrogenase (CoA acylating) && - && PF00171:Aldehyde dehydrogenase family	Aldedh
B9D02_10430	692.337	577.046	508.127	366.797	242.863	252.385	592.503	287.348	1.04528	0.00609964	0.019699	-	NC_999999999.1	2193739	2196702	+	2964	protein_coding	virulence factor SrfB && - && PF07520:Virulence factor SrfB	-
B9D02_00450	342.513	408.394	628.651	229.061	250.74	187.296	459.852	222.366	1.04721	0.0116024	0.0335496	hemN	NC_999999999.1	99582	100955	+	1374	protein_coding	oxygen-independent coproporphyrinogen III oxidase && - && PF06969:HemN C-terminal domain|PF04055:Radical SAM superfamily	Radical_SAM
B9D02_18165	547.233	706.37	873.554	474.591	253.365	294.892	709.053	340.949	1.05659	0.0141873	0.0394821	-	NC_999999999.1	3834472	3835752	+	1281	protein_coding	phosphoribosylamine--glycine ligase && - && PF02844:Phosphoribosylglycinamide synthetase, N domain|PF02843:Phosphoribosylglycinamide synthetase, C domain|PF01071:Phosphoribosylglycinamide synthetase, ATP-grasp (A) domain	-
B9D02_16025	369.509	388.731	452.204	118.273	237.612	221.833	403.481	192.573	1.06542	0.0122719	0.0351591	murG	NC_999999999.1	3356576	3357634	-	1059	protein_coding	undecaprenyldiphospho-muramoylpentapeptide beta-N- acetylglucosaminyltransferase && - && PF03033:Glycosyltransferase family 28 N-terminal domain|PF04101:Glycosyltransferase family 28 C-terminal domain	-
B9D02_16020	561.856	729.815	979.615	226.067	452.907	398.502	757.095	359.159	1.07476	0.0167569	0.0449252	-	NC_999999999.1	3355027	3356505	-	1479	protein_coding	UDP-N-acetylmuramate--L-alanine ligase && - && PF02875:Mur ligase family, glutamate ligase domain|PF01225:Mur ligase family, catalytic domain|PF08245:Mur ligase middle domain	-
B9D02_15435	393.13	560.407	885.125	344.34	296.687	231.131	612.887	290.719	1.07547	0.0178755	0.0471031	-	NC_999999999.1	3227092	3227883	-	792	protein_coding	EEP domain-containing protein && - && PF03372:Endonuclease/Exonuclease/phosphatase family	Exo_endo_phos
B9D02_23465	647.343	393.268	399.174	251.518	198.229	232.46	479.928	227.402	1.07884	0.00704169	0.0222436	-	NC_999999999.1	4930876	4932036	-	1161	protein_coding	C4-dicarboxylate ABC transporter && - && PF03595:Voltage-dependent anion channel	C4dic_mal_tran
B9D02_17240	716.521	995.271	1406.75	522.499	439.779	510.083	1039.51	490.787	1.08231	0.00753649	0.023498	-	NC_999999999.1	3623326	3624141	-	816	protein_coding	phospholipid ABC transporter ATP-binding protein MlaF && - && PF00005:ABC transporter|PF07673:Protein of unknown function (DUF1602)	ABC_tran
B9D02_20960	191.222	161.089	126.309	59.8852	76.1408	88.9989	159.54	75.0083	1.08921	0.00978318	0.0292762	-	NC_999999999.1	4413390	4413830	+	441	protein_coding	N-acetyltransferase && - && PF13673:Acetyltransferase (GNAT) domain	-
B9D02_02685	164.788	204.953	246.832	121.268	69.577	98.2973	205.525	96.3806	1.09275	0.0107949	0.0317374	-	NC_999999999.1	551897	553840	-	1944	protein_coding	2'%2C3'-cyclic-nucleotide 2'-phosphodiesterase && - && PF00149:Calcineurin-like phosphoesterase|PF02872:5'-nucleotidase, C-terminal domain	Metallophos
B9D02_14465	134.418	198.903	247.796	121.268	77.4536	71.7304	193.706	90.1506	1.1035	0.0170997	0.0456525	-	NC_999999999.1	3033686	3034600	+	915	protein_coding	SPFH/Band 7/PHB domain protein && - && PF01145:SPFH domain / Band 7 family	-
B9D02_22030	675.464	692.001	1499.31	425.185	466.034	439.681	955.593	443.634	1.10638	0.0156619	0.0426231	-	NC_999999999.1	4642344	4644005	-	1662	protein_coding	hypothetical protein && - && PF07171:MlrC C-terminus|PF07364:Metallopeptidase family M81	-
sRNA00082	217.656	217.81	151.378	97.3135	86.643	88.9989	195.614	90.9851	1.10647	0.00478059	0.0161733	-	NC_999999999.1	1203957	1204082	-	126	-	-	-
Novel00024	497.178	586.121	807.99	318.889	282.246	269.653	630.429	290.263	1.11849	0.00298531	0.010903	-	NC_999999999.1	335570	335998	-	429	-	-	-
B9D02_07010	277.272	317.64	514.876	233.552	122.088	152.759	369.929	169.467	1.12636	0.0158212	0.0429638	-	NC_999999999.1	1465381	1466178	+	798	protein_coding	hydroxyethylthiazole kinase && - && PF02110:Hydroxyethylthiazole kinase family	-
B9D02_16070	532.047	1074.68	1363.36	456.625	445.03	456.949	990.03	452.868	1.12784	0.013521	0.0378784	-	NC_999999999.1	3367113	3367571	-	459	protein_coding	division/cell wall cluster transcriptional repressor MraZ && - && PF02381:MraZ protein, putative antitoxin-like	-
B9D02_09640	123.17	87.7291	118.595	56.891	61.7003	31.8802	109.831	50.1572	1.13203	0.0167746	0.0449319	-	NC_999999999.1	2027993	2028331	+	339	protein_coding	amine metabolic protein ydbL && - && PF07027:Protein of unknown function (DUF1318)	-
B9D02_19505	102.923	74.8722	63.6364	41.9197	34.1321	34.5369	80.4771	36.8629	1.13224	0.0159613	0.0431818	-	NC_999999999.1	4128257	4129039	+	783	protein_coding	SDR family oxidoreductase && - && PF00106:short chain dehydrogenase	adh_short
B9D02_09700	223.28	285.12	296.006	128.753	122.088	115.566	268.135	122.136	1.13377	0.00184989	0.00728845	-	NC_999999999.1	2043883	2045271	+	1389	protein_coding	NAD(P)(+) transhydrogenase (Re/Si-specific) subunit beta && - && PF02233:NAD(P) transhydrogenase beta subunit	-
B9D02_09515	70.8647	111.174	133.058	56.891	38.0704	47.8203	105.032	47.5939	1.14052	0.0173649	0.0461876	-	NC_999999999.1	2001192	2002187	-	996	protein_coding	ABC transporter ATP-binding protein && - && PF08352:Oligopeptide/dipeptide transporter, C-terminal region|PF00005:ABC transporter|PF07673:Protein of unknown function (DUF1602)	ABC_tran
B9D02_01535	5095.51	5455.84	7073.28	2389.42	2604.54	2979.47	5874.88	2657.81	1.14422	0.000798363	0.00357494	rpoH	NC_999999999.1	335233	336090	+	858	protein_coding	RNA polymerase sigma factor RpoH && - && PF04542:Sigma-70 region 2|PF04545:Sigma-70, region 4	Sigma70_r2
B9D02_16065	794.134	1023.25	1202.34	375.78	466.034	512.74	1006.58	451.518	1.15589	0.00173934	0.00691764	rsmH	NC_999999999.1	3366169	3367110	-	942	protein_coding	16S rRNA (cytosine(1402)-N(4))-methyltransferase && - && PF01795:MraW methylase family	-
B9D02_03150	535.984	479.485	675.896	287.449	231.048	240.43	563.788	252.976	1.15616	0.00128955	0.00539646	-	NC_999999999.1	651613	654465	+	2853	protein_coding	bifunctional glutamine synthetase adenylyltransferase/deadenyltransferase && - && PF08335:GlnD PII-uridylyltransferase|PF03710:Glutamate-ammonia ligase adenylyltransferase	-
B9D02_01730	582.665	810.738	1079.89	264.992	343.946	499.456	824.431	369.465	1.15704	0.00944145	0.0283564	-	NC_999999999.1	379321	380826	-	1506	protein_coding	glycerol-3-phosphate dehydrogenase && - && PF16901:C-terminal domain of alpha-glycerophosphate oxidase|PF01266:FAD dependent oxidoreductase	DAO
B9D02_01300	245.214	282.851	365.427	146.719	115.524	138.148	297.831	133.463	1.15738	0.00254847	0.00955627	-	NC_999999999.1	281530	282660	+	1131	protein_coding	ROK family transcriptional regulator && - && -	-
B9D02_14930	194.597	349.404	376.033	109.291	165.409	135.491	306.678	136.73	1.16318	0.00906742	0.0274578	phoR	NC_999999999.1	3128053	3129366	-	1314	protein_coding	PAS domain-containing sensor histidine kinase && - && PF11808:Domain of unknown function (DUF3329)|PF00989:PAS fold|PF00512:His Kinase A (phospho-acceptor) domain|PF02518:Histidine kinase-, DNA gyrase B-, and HSP90-like ATPase	HATPase_c
B9D02_13425	104.047	92.2668	71.3499	52.3996	31.5065	35.8652	89.2214	39.9238	1.16672	0.0132827	0.0372995	-	NC_999999999.1	2825557	2826432	-	876	protein_coding	DUF2236 domain-containing protein && - && PF09995:Uncharacterized protein conserved in bacteria (DUF2236)	-
B9D02_21470	108.547	96.0482	91.5979	56.891	36.7576	38.5219	98.7309	44.0568	1.16912	0.00813248	0.0250623	-	NC_999999999.1	4522963	4523604	+	642	protein_coding	DUF1109 domain-containing protein && - && -	-
B9D02_05875	248.026	181.508	203.444	68.868	97.1452	114.237	210.993	93.4169	1.17446	0.00446553	0.0153268	-	NC_999999999.1	1222430	1224100	-	1671	protein_coding	sensor histidine kinase && - && PF02518:Histidine kinase-, DNA gyrase B-, and HSP90-like ATPase|PF07694:5TMR of 5TMR-LYT|PF06580:Histidine kinase	His_kinase
B9D02_12955	250.276	219.323	206.336	95.8164	116.837	86.3422	225.312	99.6651	1.17721	0.00173743	0.0069155	-	NC_999999999.1	2729224	2730993	+	1770	protein_coding	cysteine/glutathione ABC transporter permease/ATP-binding protein CydD && - && -	-
B9D02_07260	86.6124	56.7214	63.6364	23.9541	31.5065	35.8652	68.9901	30.442	1.18029	0.0162184	0.0437837	-	NC_999999999.1	1534811	1535287	-	477	protein_coding	hypothetical protein && - && -	-
B9D02_01910	349.824	446.965	588.155	209.598	229.735	171.356	461.648	203.563	1.18039	0.00283365	0.0104397	trpS	NC_999999999.1	416836	417837	+	1002	protein_coding	tryptophan--tRNA ligase && - && PF00579:tRNA synthetases class I (W and Y)	-
B9D02_07015	350.386	310.077	431.956	241.038	129.965	108.924	364.14	159.976	1.18794	0.00979773	0.0293004	thiD	NC_999999999.1	1466165	1466965	+	801	protein_coding	bifunctional hydroxymethylpyrimidine kinase/phosphomethylpyrimidine kinase && - && PF08543:Phosphomethylpyrimidine kinase	-
B9D02_02315	125.419	196.634	286.364	97.3135	80.0791	88.9989	202.806	88.7972	1.18959	0.0108277	0.031797	-	NC_999999999.1	476426	476980	-	555	protein_coding	gamma carbonic anhydrase family protein && - && -	-
B9D02_13025	240.715	341.085	387.604	188.639	124.713	111.581	323.134	141.644	1.19025	0.00553106	0.0181884	-	NC_999999999.1	2744985	2745713	+	729	protein_coding	arginine ABC transporter ATP-binding protein ArtP && - && PF00005:ABC transporter	ABC_tran
B9D02_20850	299.769	433.351	766.53	191.633	245.489	219.176	499.883	218.766	1.19076	0.012082	0.0346541	-	NC_999999999.1	4396144	4397022	+	879	protein_coding	sugar-phosphatase && - && -	-
B9D02_21295	111.921	78.6537	111.846	35.9311	56.4492	39.8502	100.807	44.0769	1.19112	0.0094849	0.028466	-	NC_999999999.1	4484385	4485518	-	1134	protein_coding	DUF4172 domain-containing protein && - && PF13776:Domain of unknown function (DUF4172)|PF02661:Fic/DOC family	Fic
B9D02_03015	501.114	780.486	741.461	423.688	227.11	235.116	674.354	295.305	1.19182	0.0069665	0.0220475	-	NC_999999999.1	619316	622567	-	3252	protein_coding	helicase && - && PF00271:Helicase conserved C-terminal domain|PF00176:SNF2 family N-terminal domain	SNF2_N
B9D02_20825	124.294	139.156	263.223	68.868	86.643	74.3871	175.558	76.6327	1.19242	0.0124694	0.0355636	-	NC_999999999.1	4389670	4391100	-	1431	protein_coding	6-phospho-beta-glucosidase && - && PF00232:Glycosyl hydrolase family 1	Glyco_hydro_1
B9D02_01060	334.076	257.893	249.725	185.644	114.211	69.0738	280.565	122.976	1.19251	0.0142679	0.039619	-	NC_999999999.1	227851	228699	-	849	protein_coding	phenazine biosynthesis protein PhzF family && - && PF02567:Phenazine biosynthesis-like protein	-
B9D02_00750	988.731	1346.94	1710.47	741.08	565.805	462.263	1348.71	589.716	1.19347	0.00344291	0.0122639	-	NC_999999999.1	159699	160394	-	696	protein_coding	DNA-binding response regulator && - && PF00072:Response regulator receiver domain|PF00486:Transcriptional regulatory protein, C terminal	Response_reg
B9D02_15935	186.723	290.414	380.854	137.736	133.903	102.282	285.997	124.64	1.19699	0.00678717	0.0216017	-	NC_999999999.1	3337910	3338461	-	552	protein_coding	N-acetylmuramoyl-L-alanine amidase && - && PF01510:N-acetylmuramoyl-L-alanine amidase	-
Novel00194	168.725	275.288	361.571	118.273	106.335	124.864	268.528	116.491	1.20309	0.00677601	0.0215798	-	NC_999999999.1	2893720	2893855	+	136	-	PF00691:OmpA family	-
B9D02_20020	151.29	173.189	184.16	77.8508	60.3876	82.3572	169.547	73.5318	1.20488	0.00208985	0.00809497	-	NC_999999999.1	4234910	4235881	+	972	protein_coding	chromosome partitioning protein ParB && - && PF08775:ParB family|PF02195:ParB-like nuclease domain	ParBc
B9D02_10060	250.276	189.071	141.736	116.776	53.8237	79.7005	193.694	83.4335	1.21919	0.0118058	0.0340146	-	NC_999999999.1	2120521	2122566	+	2046	protein_coding	fusaric acid resistance protein && - && PF04632:Fusaric acid resistance protein family	-
B9D02_23475	311.58	168.652	151.378	110.788	77.4536	83.6855	210.536	90.6423	1.21928	0.0101173	0.0300425	-	NC_999999999.1	4933441	4934463	+	1023	protein_coding	DNA polymerase V subunit UmuC && - && PF13438:Domain of unknown function (DUF4113)|PF00817:impB/mucB/samB family|PF11799:impB/mucB/samB family C-terminal domain	IMS
B9D02_14725	2661.92	3422.95	4447.8	1765.12	1321.96	1416.01	3510.89	1501.03	1.22584	0.00118349	0.00501492	-	NC_999999999.1	3083926	3086280	-	2355	protein_coding	endopeptidase La && - && -	-
B9D02_17285	107.422	154.282	231.405	82.3422	56.4492	71.7304	164.37	70.174	1.22638	0.0101795	0.0301917	-	NC_999999999.1	3630699	3631178	+	480	protein_coding	PTS IIA-like nitrogen regulatory protein PtsN && - && -	-
B9D02_03615	291.895	348.648	392.425	143.725	157.533	135.491	344.322	145.583	1.24088	0.000535293	0.00258486	-	NC_999999999.1	755214	756299	-	1086	protein_coding	A/G-specific adenine glycosylase && - && PF00730:HhH-GPD superfamily base excision DNA repair protein|PF14815:NUDIX domain|PF00633:Helix-hairpin-helix motif	HhH-GPD
B9D02_00685	96.1735	65.0405	80.9918	26.9484	28.881	46.4919	80.7353	34.1071	1.24209	0.0115114	0.0333553	-	NC_999999999.1	147736	148932	+	1197	protein_coding	glycine C-acetyltransferase && - && PF00155:Aminotransferase class I and II	Aminotran_1_2
B9D02_10435	767.138	456.796	389.532	238.044	212.669	229.803	537.822	226.839	1.24661	0.00307912	0.0112132	-	NC_999999999.1	2196699	2199065	+	2367	protein_coding	SrfC && - && PF10139:Putative bacterial virulence factor	-
B9D02_13140	1207.51	2029.87	2445.18	1131.83	707.585	552.59	1894.19	797.335	1.24838	0.00803581	0.0248101	-	NC_999999999.1	2765330	2765965	-	636	protein_coding	carbonic anhydrase && - && -	-
B9D02_08610	124.294	232.936	230.441	73.3594	106.335	66.4171	195.89	82.037	1.25316	0.00759493	0.023651	-	NC_999999999.1	1819317	1820189	-	873	protein_coding	transcriptional regulator HexR && - && PF01418:Helix-turn-helix domain, rpiR family|PF01380:SIS domain	HTH_6
B9D02_00815	526.423	805.444	963.224	270.981	294.061	393.189	765.03	319.41	1.25922	0.00233403	0.00889079	glpK	NC_999999999.1	171387	172898	-	1512	protein_coding	glycerol kinase && - && -	-
B9D02_19315	116.421	102.099	135.951	68.868	44.6343	34.5369	118.157	49.3464	1.26269	0.00681358	0.0216585	-	NC_999999999.1	4095570	4097048	+	1479	protein_coding	phytoene dehydrogenase && - && PF01593:Flavin containing amine oxidoreductase	Amino_oxidase
B9D02_22860	169.288	301.002	425.207	170.673	98.458	103.611	298.499	124.247	1.26433	0.0126159	0.0358744	-	NC_999999999.1	4806298	4807488	+	1191	protein_coding	cytochrome P450 && - && PF00067:Cytochrome P450	p450
B9D02_17225	271.648	769.898	801.24	230.558	288.81	247.071	614.262	255.48	1.26474	0.013227	0.0372271	-	NC_999999999.1	3621338	3621973	-	636	protein_coding	phospholipid-binding protein MlaC && - && PF05494:MlaC protein	-
B9D02_03735	188.41	193.609	495.593	103.302	140.467	120.879	292.537	121.549	1.26475	0.0164429	0.0442422	-	NC_999999999.1	780254	781273	+	1020	protein_coding	erythrose-4-phosphate dehydrogenase && - && PF00044:Glyceraldehyde 3-phosphate dehydrogenase, NAD binding domain|PF02800:Glyceraldehyde 3-phosphate dehydrogenase, C-terminal domain	-
B9D02_12195	482.555	427.301	320.11	121.268	192.978	195.266	409.989	169.837	1.27108	0.00192394	0.00753902	mviN	NC_999999999.1	2568626	2570164	-	1539	protein_coding	lipid II flippase MurJ && - && PF03023:MviN-like protein	-
B9D02_05020	310.455	211.76	226.584	85.3365	93.2069	131.506	249.6	103.35	1.27216	0.00216467	0.00833364	-	NC_999999999.1	1053878	1055026	+	1149	protein_coding	3-phenylpropionate MFS transporter && - && -	-
B9D02_04310	312.142	221.592	215.978	76.3537	122.088	111.581	249.904	103.341	1.27353	0.00227852	0.00870562	-	NC_999999999.1	905923	909684	+	3762	protein_coding	nitrate reductase subunit alpha && - && PF01568:Molydopterin dinucleotide binding domain|PF14710:Respiratory nitrate reductase alpha N-terminal|PF00384:Molybdopterin oxidoreductase	-
B9D02_10350	762.639	744.941	726.034	417.7	254.678	245.743	744.538	306.04	1.2836	0.000935254	0.00408205	pqqF	NC_999999999.1	2176812	2179088	-	2277	protein_coding	pyrroloquinoline quinone biosynthesis protein PqqF && - && PF00675:Insulinase (Peptidase family M16)|PF05193:Peptidase M16 inactive domain	-
B9D02_01760	461.745	243.524	278.65	218.581	102.396	83.6855	327.973	134.888	1.28448	0.0159565	0.0431818	-	NC_999999999.1	385596	387677	+	2082	protein_coding	4-alpha-glucanotransferase && - && -	-
B9D02_02990	54.5546	124.031	134.022	55.3938	32.8193	39.8502	104.202	42.6878	1.28667	0.0184863	0.0485061	-	NC_999999999.1	616276	616461	-	186	protein_coding	hypothetical protein && - && -	-
Novel00070	233.966	350.16	374.105	190.136	103.709	98.2973	319.41	130.714	1.28998	0.00513397	0.0171506	-	NC_999999999.1	881157	881381	-	225	-	PF00113:Enolase, C-terminal TIM barrel domain	-
B9D02_16115	200.221	136.131	122.452	65.8738	39.3832	82.3572	152.935	62.538	1.29274	0.00758051	0.0236207	-	NC_999999999.1	3378769	3380430	+	1662	protein_coding	transcriptional regulator SgrR && - && PF12793:Sugar transport-related sRNA regulator N-term|PF00496:Bacterial extracellular solute-binding proteins, family 5 Middle	-
B9D02_13745	1034.85	1882.39	2502.07	742.577	745.655	719.961	1806.44	736.064	1.29494	0.00322955	0.0116351	pal	NC_999999999.1	2893559	2894086	-	528	protein_coding	peptidoglycan-associated lipoprotein && - && PF00691:OmpA family	-
B9D02_17180	719.895	958.97	933.334	169.176	438.466	455.621	870.733	354.421	1.29589	0.00790624	0.0245297	-	NC_999999999.1	3613908	3615341	+	1434	protein_coding	serine-type D-Ala-D-Ala carboxypeptidase && - && PF02113:D-Ala-D-Ala carboxypeptidase 3 (S13) family	-
B9D02_18700	157.477	99.0734	96.4188	68.868	45.947	29.2235	117.656	48.0129	1.29903	0.0119856	0.0343974	-	NC_999999999.1	3950758	3952047	-	1290	protein_coding	C4-dicarboxylate transporter DctA && - && PF00375:Sodium:dicarboxylate symporter family	SDF
B9D02_00800	300.331	288.901	471.488	227.564	111.586	91.6556	353.573	143.602	1.30101	0.0101148	0.0300425	-	NC_999999999.1	168078	168824	-	747	protein_coding	ferredoxin--NADP(+) reductase && - && PF00970:Oxidoreductase FAD-binding domain|PF00175:Oxidoreductase NAD-binding domain	NAD_binding_1
B9D02_17860	215.406	199.659	218.871	98.8107	72.2025	86.3422	211.312	85.7851	1.30195	0.000516603	0.00251869	-	NC_999999999.1	3764346	3765995	-	1650	protein_coding	Na+/H+ antiporter && - && PF00999:Sodium/hydrogen exchanger family	Na_H_Exchanger
B9D02_02965	325.078	384.193	564.05	250.021	133.903	127.521	424.44	170.481	1.31655	0.00499468	0.0167629	-	NC_999999999.1	609492	610301	+	810	protein_coding	5'-nucleotidase%2C lipoprotein e(P4) family && - && -	-
B9D02_20950	73.6768	174.702	201.515	77.8508	49.8854	51.8053	149.965	59.8472	1.3245	0.0142615	0.039619	-	NC_999999999.1	4412055	4412603	+	549	protein_coding	RNA polymerase subunit sigma && - && PF04542:Sigma-70 region 2|PF08281:Sigma-70, region 4	Sigma70_r2
B9D02_02575	535.422	535.45	286.364	148.216	203.48	187.296	452.412	179.664	1.33263	0.00195655	0.00764311	-	NC_999999999.1	530367	532232	+	1866	protein_coding	DNA mismatch repair protein MutL && - && PF13589:Histidine kinase-, DNA gyrase B-, and HSP90-like ATPase|PF08676:MutL C terminal dimerisation domain|PF01119:DNA mismatch repair protein, C-terminal domain	-
B9D02_00700	216.531	248.818	340.358	124.262	99.7707	95.6406	268.569	106.558	1.33323	0.00090233	0.0039701	-	NC_999999999.1	150904	152133	-	1230	protein_coding	glycosyltransferase && - && PF13439:Glycosyltransferase Family 4|PF00534:Glycosyl transferases group 1	Glycos_transf_1
sRNA00072	352.074	278.313	154.27	110.788	103.709	96.9689	261.552	103.822	1.33523	0.00358463	0.0126704	-	NC_999999999.1	1076656	1076942	-	287	-	-	-
B9D02_13520	1589.96	1827.94	1961.16	738.086	786.351	604.395	1793.02	709.611	1.33719	6.05982e-05	0.000402739	-	NC_999999999.1	2853040	2853747	-	708	protein_coding	BAX inhibitor (BI)-1/YccA family protein && - && PF01027:Inhibitor of apoptosis-promoting Bax1	-
B9D02_13465	161.414	120.249	58.8155	59.8852	35.4449	39.8502	113.493	45.0601	1.33907	0.0153852	0.0420739	-	NC_999999999.1	2839833	2840414	+	582	protein_coding	DedA family protein && - && PF09335:SNARE associated Golgi protein	-
B9D02_01605	117.545	141.425	168.733	40.4225	65.6386	62.432	142.568	56.1644	1.33918	0.00228513	0.00872427	-	NC_999999999.1	349837	350331	-	495	protein_coding	GNAT family N-acetyltransferase && - && PF13420:Acetyltransferase (GNAT) domain	-
B9D02_16015	316.079	340.328	474.381	79.3479	171.973	193.938	376.929	148.42	1.3424	0.00514353	0.0171711	ddl	NC_999999999.1	3354117	3355037	-	921	protein_coding	D-alanine--D-alanine ligase && - && PF07478:D-ala D-ala ligase C-terminus|PF01820:D-ala D-ala ligase N-terminus	-
B9D02_05400	303.143	238.23	215.014	100.308	103.709	92.9839	252.129	99.0002	1.35009	0.000352957	0.00181362	-	NC_999999999.1	1126760	1129408	+	2649	protein_coding	hypothetical protein && - && PF12708:Pectate lyase superfamily protein	-
B9D02_06630	383.007	234.448	238.154	112.285	90.5813	132.834	285.203	111.9	1.35124	0.00150359	0.00615172	-	NC_999999999.1	1357067	1358263	+	1197	protein_coding	competence/damage-inducible protein A && - && PF00994:Probable molybdopterin binding domain	-
B9D02_09645	382.444	634.523	1049.04	273.975	250.74	284.265	688.668	269.66	1.35186	0.00452748	0.0154934	-	NC_999999999.1	2028395	2028994	-	600	protein_coding	FMN-dependent NADH-azoreductase && - && PF02525:Flavodoxin-like fold	Flavodoxin_2
B9D02_03695	119.233	89.9979	84.8486	50.9025	34.1321	30.5519	98.0264	38.5288	1.35363	0.00392252	0.0137397	-	NC_999999999.1	767952	769175	+	1224	protein_coding	ligase && - && PF13425:O-antigen ligase like membrane protein	-
B9D02_01925	392.005	567.214	735.676	276.969	196.916	188.624	564.965	220.837	1.3551	0.0014131	0.00582183	-	NC_999999999.1	420975	421547	+	573	protein_coding	peptidylprolyl isomerase A && - && PF00160:Cyclophilin type peptidyl-prolyl cis-trans isomerase/CLD	Pro_isomerase
B9D02_13135	253.651	202.684	249.725	154.205	65.6386	55.7903	235.353	91.8778	1.36021	0.00843555	0.025823	-	NC_999999999.1	2764075	2765211	-	1137	protein_coding	oxidoreductase && - && PF07995:Glucose / Sorbosone dehydrogenase	-
B9D02_14625	241.277	431.083	430.992	145.222	133.903	150.103	367.784	143.076	1.36106	0.00103408	0.00446421	-	NC_999999999.1	3066238	3066591	+	354	protein_coding	hypothetical protein && - && -	-
B9D02_21480	290.77	254.112	383.747	70.3652	128.652	160.729	309.543	119.915	1.36572	0.00329531	0.0118299	-	NC_999999999.1	4523995	4524855	-	861	protein_coding	hypothetical protein && - && PF12695:Alpha/beta hydrolase family	-
B9D02_00820	116.421	177.727	304.683	85.3365	70.8897	75.7155	199.61	77.3139	1.36635	0.00621222	0.0199732	-	NC_999999999.1	172929	173780	-	852	protein_coding	aquaporin && - && PF00230:Major intrinsic protein	-
B9D02_07620	63.5532	55.9651	85.8127	17.9656	31.5065	29.2235	68.4437	26.2319	1.37601	0.00729833	0.0229079	-	NC_999999999.1	1615429	1616352	+	924	protein_coding	rhizopine-binding protein && - && PF13407:Periplasmic binding protein domain	-
B9D02_20315	183.348	256.381	543.802	160.193	90.5813	127.521	327.844	126.098	1.37777	0.0110648	0.0323593	-	NC_999999999.1	4289282	4290460	-	1179	protein_coding	DUF4236 domain-containing protein && - && PF14020:Protein of unknown function (DUF4236)	-
B9D02_14460	466.245	686.707	924.656	353.323	242.863	203.236	692.536	266.474	1.37794	0.00213237	0.0082281	-	NC_999999999.1	3032770	3033627	+	858	protein_coding	co-chaperone YbbN && - && PF00085:Thioredoxin|PF14561:Tetratricopeptide repeat|PF14559:Tetratricopeptide repeat	-
B9D02_10950	353.761	629.986	715.428	212.593	217.92	220.505	566.391	217.006	1.38313	0.000981324	0.00426197	-	NC_999999999.1	2299654	2300463	+	810	protein_coding	peptidoglycan endopeptidase && - && -	-
B9D02_22975	204.72	143.694	57.8513	44.9139	64.3259	46.4919	135.422	51.9106	1.38574	0.0163945	0.0441411	-	NC_999999999.1	4836422	4837537	-	1116	protein_coding	metallophosphoesterase && - && PF00149:Calcineurin-like phosphoesterase	Metallophos
B9D02_13815	599.538	908.299	1375.9	640.772	211.356	251.057	961.244	367.728	1.38664	0.0155731	0.0424513	sdhB	NC_999999999.1	2908683	2909399	-	717	protein_coding	succinate dehydrogenase iron-sulfur subunit && - && PF13534:4Fe-4S dicluster domain|PF13085:2Fe-2S iron-sulfur cluster binding domain	-
B9D02_13585	288.52	249.574	127.273	40.4225	111.586	102.282	221.789	84.7635	1.38686	0.0132296	0.0372271	-	NC_999999999.1	2864185	2864940	-	756	protein_coding	malonyl-ACP O-methyltransferase BioC && - && PF08241:Methyltransferase domain	Methyltransf_11
B9D02_07905	50.6176	48.4023	85.8127	25.4512	22.3171	22.5818	61.6109	23.4501	1.38987	0.00848127	0.0259472	-	NC_999999999.1	1679731	1680669	+	939	protein_coding	transcriptional regulator && - && PF13407:Periplasmic binding protein domain	-
B9D02_10615	557.919	505.955	491.736	131.748	224.484	236.445	518.536	197.559	1.39116	0.000470825	0.00234299	-	NC_999999999.1	2236835	2239528	+	2694	protein_coding	electron transport complex subunit RsxC && - && PF01512:Respiratory-chain NADH dehydrogenase 51 Kd subunit|PF12838:4Fe-4S dicluster domain|PF13375:RnfC Barrel sandwich hybrid domain	-
B9D02_06280	243.527	173.189	119.559	29.9426	65.6386	107.596	178.759	67.7256	1.39919	0.0158961	0.0430747	-	NC_999999999.1	1282828	1284786	+	1959	protein_coding	c-type cytochrome biogenesis protein CcmF && - && PF01578:Cytochrome C assembly protein|PF16327:Cytochrome c-type biogenesis protein CcmF C-terminal	-
B9D02_18525	128.794	117.224	181.267	49.4053	57.762	54.462	142.428	53.8764	1.39946	0.00102483	0.00443186	-	NC_999999999.1	3912670	3913374	-	705	protein_coding	DUF484 domain-containing protein && - && PF04340:Protein of unknown function, DUF484	-
B9D02_04255	130.481	88.4854	40.4959	26.9484	28.881	42.5069	86.4874	32.7788	1.40309	0.0181537	0.0478073	-	NC_999999999.1	894029	894346	+	318	protein_coding	cell division protein FtsB && - && PF04977:Septum formation initiator	-
B9D02_07625	132.731	77.8974	53.0303	29.9426	36.7576	33.2085	87.8861	33.3029	1.4039	0.00937472	0.0282023	-	NC_999999999.1	1616385	1617869	+	1485	protein_coding	sugar ABC transporter ATP-binding protein && - && PF00005:ABC transporter	ABC_tran
B9D02_06610	264.336	316.127	450.276	235.05	64.3259	90.3272	343.58	129.901	1.40476	0.0154323	0.0421343	-	NC_999999999.1	1352440	1353897	+	1458	protein_coding	NADH-quinone oxidoreductase subunit N && - && PF00361:Proton-conducting membrane transporter	-
B9D02_14025	275.022	228.398	215.978	98.8107	87.9558	85.0138	239.8	90.5934	1.4062	0.00014934	0.000857178	-	NC_999999999.1	2947089	2948612	+	1524	protein_coding	apolipoprotein N-acyltransferase && - && PF00795:Carbon-nitrogen hydrolase	CN_hydrolase
B9D02_18615	197.971	188.315	113.774	52.3996	48.5726	87.6705	166.687	62.8809	1.40725	0.00341354	0.012185	-	NC_999999999.1	3928708	3929415	-	708	protein_coding	dTDP-4-amino-4%2C6-dideoxy-D-galactose acyltransferase && - && PF13673:Acetyltransferase (GNAT) domain	-
B9D02_01145	384.132	273.775	114.738	85.3365	116.837	88.9989	257.548	97.0574	1.40931	0.00918812	0.0277235	-	NC_999999999.1	247334	248254	-	921	protein_coding	nucleoside hydrolase && - && -	-
B9D02_21305	210.344	125.543	62.6722	41.9197	56.4492	51.8053	132.853	50.0581	1.41066	0.0125178	0.0356814	-	NC_999999999.1	4488220	4489302	-	1083	protein_coding	ABC transporter && - && PF00005:ABC transporter|PF07673:Protein of unknown function (DUF1602)	ABC_tran
B9D02_17295	31.4954	62.0154	44.3527	22.457	14.4405	14.6118	45.9545	17.1697	1.42306	0.0154656	0.0422024	-	NC_999999999.1	3632077	3632349	+	273	protein_coding	HPr family phosphocarrier protein && - && PF00381:PTS HPr component phosphorylation site	PTS-HPr
B9D02_09695	365.009	638.305	861.984	247.027	225.797	221.833	621.766	231.552	1.42432	0.001398	0.00576432	pntA	NC_999999999.1	2042347	2043879	+	1533	protein_coding	NAD(P)(+) transhydrogenase (Re/Si-specific) subunit alpha && - && PF01262:Alanine dehydrogenase/PNT, C-terminal domain|PF12769:4TM region of pyridine nucleotide transhydrogenase, mitoch|PF05222:Alanine dehydrogenase/PNT, N-terminal domain	-
B9D02_03020	198.534	260.918	300.827	164.684	73.5153	45.1636	253.426	94.4544	1.42599	0.0111979	0.0326373	-	NC_999999999.1	622567	624249	-	1683	protein_coding	hypothetical protein && - && PF15611:EH_Signature domain	-
B9D02_13665	1174.89	1636.6	2183.89	910.256	511.981	437.024	1665.13	619.754	1.42604	0.0022531	0.00862183	gpmA	NC_999999999.1	2880156	2880908	+	753	protein_coding	phosphoglyceromutase && - && PF00300:Histidine phosphatase superfamily (branch 1)	-
B9D02_07935	336.326	369.067	681.681	253.015	137.841	124.864	462.358	171.907	1.42775	0.00440464	0.0151449	-	NC_999999999.1	1687472	1688926	-	1455	protein_coding	AMP nucleosidase && - && PF10423:Bacterial AMP nucleoside phosphorylase N-terminus|PF01048:Phosphorylase superfamily	-
B9D02_17855	200.783	104.367	71.3499	43.4168	47.2598	49.1486	125.5	46.6084	1.43245	0.00794701	0.0246109	-	NC_999999999.1	3763399	3764301	+	903	protein_coding	LysR family transcriptional regulator && - && PF03466:LysR substrate binding domain|PF00126:Bacterial regulatory helix-turn-helix protein, lysR family	LysR_substrate
B9D02_17715	461.745	447.721	392.425	217.084	129.965	135.491	433.964	160.846	1.4338	0.000294803	0.00156413	-	NC_999999999.1	3730305	3730964	+	660	protein_coding	DNA-binding response regulator && - && PF00072:Response regulator receiver domain|PF00486:Transcriptional regulatory protein, C terminal	Response_reg
B9D02_11995	219.905	284.363	385.675	91.325	98.458	138.148	296.648	109.31	1.43808	0.000845335	0.00375862	-	NC_999999999.1	2531319	2531861	-	543	protein_coding	hypothetical protein && - && PF05728:Uncharacterised protein family (UPF0227)	-
B9D02_08620	224.405	216.298	335.537	70.3652	102.396	111.581	258.747	94.7807	1.44595	0.000724309	0.00331685	-	NC_999999999.1	1822249	1822887	+	639	protein_coding	keto-deoxy-phosphogluconate aldolase && - && PF01081:KDPG and KHG aldolase	-
B9D02_01770	182.786	147.476	128.237	62.8795	66.9514	38.5219	152.833	56.1176	1.44807	0.00117268	0.00497807	-	NC_999999999.1	388347	389027	-	681	protein_coding	DNA utilization protein GntX && - && PF00156:Phosphoribosyl transferase domain	Pribosyltran
B9D02_03255	210.907	133.862	76.1709	53.8967	49.8854	50.477	140.313	51.4197	1.4522	0.00535651	0.0177764	-	NC_999999999.1	675868	676776	+	909	protein_coding	AraC family transcriptional regulator && - && PF06719:AraC-type transcriptional regulator N-terminus|PF12833:Helix-turn-helix domain	AraC_N
B9D02_11765	277.272	412.932	696.144	269.484	102.396	134.162	462.116	168.681	1.45444	0.009043	0.0274002	treA	NC_999999999.1	2482304	2483989	+	1686	protein_coding	alpha%2Calpha-trehalase && - && PF01204:Trehalase	-
B9D02_05930	99.548	99.8297	85.8127	58.3881	23.6299	22.5818	95.0635	34.8666	1.45496	0.00741999	0.0232352	-	NC_999999999.1	1234925	1235158	+	234	protein_coding	hypothetical protein && - && -	-
B9D02_11420	415.065	428.057	384.711	193.13	124.713	130.177	409.278	149.34	1.45622	0.000120826	0.000713793	prfA	NC_999999999.1	2403141	2404223	-	1083	protein_coding	peptide chain release factor 1 && - && PF00472:RF-1 domain|PF03462:PCRF domain	-
B9D02_09935	1230.57	1389.3	2014.19	760.543	532.986	394.517	1544.69	562.682	1.45706	0.000742998	0.00337232	-	NC_999999999.1	2092836	2093159	-	324	protein_coding	hypothetical protein && - && PF06932:Protein of unknown function (DUF1283)	-
B9D02_17290	161.414	208.735	300.827	110.788	60.3876	73.0588	223.658	81.4113	1.45852	0.00197317	0.00770206	-	NC_999999999.1	3631226	3632080	+	855	protein_coding	RNase adaptor protein RapZ && - && PF03668:P-loop ATPase protein family	ATP_bind_2
B9D02_03045	117.545	200.416	181.267	110.788	43.3215	27.8952	166.409	60.6681	1.45906	0.015729	0.0427596	-	NC_999999999.1	630659	631846	+	1188	protein_coding	hypothetical protein && - && PF14088:Domain of unknown function (DUF4268)	-
B9D02_03455	202.471	281.338	466.667	172.17	74.8281	98.2973	316.825	115.098	1.46132	0.00564295	0.0185202	-	NC_999999999.1	720009	720788	+	780	protein_coding	2-deoxyribose-5-phosphate aldolase && - && PF01791:DeoC/LacD family aldolase	-
B9D02_21230	37.682	46.8897	37.6033	17.9656	7.87664	18.5968	40.725	14.813	1.46381	0.014567	0.0402064	cmtB	NC_999999999.1	4472556	4473005	-	450	protein_coding	PTS mannitol transporter subunit IIA && - && PF00359:Phosphoenolpyruvate-dependent sugar phosphotransferase system, EIIA 2	PTS_EIIA_2
B9D02_02770	266.586	391.756	617.08	284.455	97.1452	81.0288	425.141	154.21	1.46403	0.0167249	0.0448704	-	NC_999999999.1	571986	572372	+	387	protein_coding	cytochrome B562 && - && PF07361:Cytochrome b562	-
B9D02_08335	88.8621	74.8722	38.5675	17.9656	30.1938	25.2385	67.4339	24.4659	1.46409	0.00980355	0.0293004	-	NC_999999999.1	1762001	1763512	-	1512	protein_coding	hypothetical protein && - && -	-
B9D02_04595	269.398	190.584	137.879	76.3537	59.0748	81.0288	199.287	72.1524	1.46855	0.00116883	0.00496951	-	NC_999999999.1	967075	969213	-	2139	protein_coding	ribonucleotide-diphosphate reductase subunit alpha && - && PF00317:Ribonucleotide reductase, all-alpha domain|PF08343:Ribonucleotide reductase N-terminal|PF02867:Ribonucleotide reductase, barrel domain	Ribonuc_red_lgC
Novel00069	233.403	386.462	582.37	226.067	110.273	95.6406	400.745	143.993	1.47721	0.00673299	0.0214564	-	NC_999999999.1	880283	880551	-	269	-	PF03952:Enolase, N-terminal domain	-
Novel00195	62.4284	236.717	234.298	77.8508	63.0131	50.477	177.814	63.7803	1.47817	0.014118	0.0393108	-	NC_999999999.1	2894105	2894231	+	127	-	-	-
B9D02_20845	61.866	37.058	41.4601	11.977	13.1277	25.2385	46.7947	16.7811	1.47912	0.0137924	0.0385957	-	NC_999999999.1	4394681	4395946	-	1266	protein_coding	hypothetical protein && - && PF07350:Protein of unknown function (DUF1479)	-
B9D02_19400	942.05	1123.08	966.116	263.495	399.083	423.741	1010.42	362.106	1.47982	6.9913e-05	0.000454479	-	NC_999999999.1	4108770	4109801	-	1032	protein_coding	5-methyltetrahydropteroyltriglutamate--homocysteine methyltransferase && - && PF01717:Cobalamin-independent synthase, Catalytic domain	-
B9D02_07080	408.878	390.999	317.218	175.164	103.709	120.879	372.365	133.251	1.48485	0.000209439	0.00115615	-	NC_999999999.1	1485499	1486737	-	1239	protein_coding	multidrug transporter subunit MdtA && - && PF13437:HlyD family secretion protein|PF13533:Biotin-lipoyl like	-
B9D02_14325	74.8016	73.3597	31.8182	19.4627	22.3171	22.5818	59.9932	21.4539	1.48759	0.0098983	0.0295486	-	NC_999999999.1	3007480	3008136	-	657	protein_coding	type VI secretion system-associated lipoprotein && - && PF12790:Type VI secretion lipoprotein, VasD, EvfM, TssJ, VC_A0113	-
B9D02_05665	508.988	633.011	622.866	303.918	168.035	156.744	588.288	209.566	1.49023	0.000480352	0.0023857	-	NC_999999999.1	1182825	1183994	-	1170	protein_coding	D-alanyl-D-alanine-carboxypeptidase/endopeptidase AmpH && - && PF00144:Beta-lactamase	Beta-lactamase
B9D02_18620	205.283	211.004	215.014	73.3594	80.0791	70.4021	210.433	74.6136	1.49537	4.12106e-05	0.000288703	-	NC_999999999.1	3929596	3930855	-	1260	protein_coding	UDP-N-acetyl-D-mannosamine dehydrogenase && - && PF03721:UDP-glucose/GDP-mannose dehydrogenase family, NAD binding domain|PF03720:UDP-glucose/GDP-mannose dehydrogenase family, UDP binding domain|PF00984:UDP-glucose/GDP-mannose dehydrogenase family, central domain	-
B9D02_13125	1165.33	1435.43	1792.43	904.267	391.206	263.012	1464.4	519.495	1.49555	0.00582082	0.0189195	-	NC_999999999.1	2761805	2763007	-	1203	protein_coding	serine-type D-Ala-D-Ala carboxypeptidase && - && PF07943:Penicillin-binding protein 5, C-terminal domain|PF00768:D-alanyl-D-alanine carboxypeptidase	-
B9D02_05025	120.92	99.0734	241.047	68.868	43.3215	50.477	153.68	54.2222	1.5024	0.00438961	0.0151138	-	NC_999999999.1	1055008	1056276	-	1269	protein_coding	stationary phase inducible protein CsiE && - && -	-
B9D02_10055	171.538	232.936	553.444	128.753	87.9558	120.879	319.306	112.529	1.50347	0.00660276	0.0210946	-	NC_999999999.1	2119024	2120406	+	1383	protein_coding	Xaa-Pro aminopeptidase && - && PF00557:Metallopeptidase family M24	Peptidase_M24
B9D02_16010	376.82	418.226	419.422	94.3193	157.533	175.341	404.823	142.398	1.50553	0.000199854	0.00110808	-	NC_999999999.1	3353276	3354115	-	840	protein_coding	cell division protein FtsQ && - && PF08478:POTRA domain, FtsQ-type|PF03799:Cell division protein FtsQ	-
B9D02_21215	63.5532	42.352	28.9256	10.4799	23.6299	13.2834	44.9436	15.7977	1.50887	0.0177154	0.0468485	-	NC_999999999.1	4468726	4470288	-	1563	protein_coding	pyridoxal-dependent decarboxylase && - && -	-
B9D02_04625	326.765	275.288	215.014	133.245	73.5153	81.0288	272.356	95.9296	1.5089	0.000621874	0.00291922	-	NC_999999999.1	972487	973422	+	936	protein_coding	homocysteine S-methyltransferase && - && PF02574:Homocysteine S-methyltransferase	-
B9D02_16060	44.431	71.0908	41.4601	20.9598	21.0044	13.2834	52.3273	18.4159	1.50929	0.00742829	0.0232373	ftsL	NC_999999999.1	3365852	3366172	-	321	protein_coding	cell division protein FtsL && - && PF04999:Cell division protein FtsL	-
B9D02_10620	123.732	79.41	109.917	22.457	48.5726	38.5219	104.353	36.5172	1.5109	0.0026269	0.00979223	-	NC_999999999.1	2239529	2240587	+	1059	protein_coding	electron transport complex subunit D && - && PF03116:NQR2, RnfD, RnfE family	-
B9D02_16945	156.352	102.855	33.7466	34.434	38.0704	30.5519	97.6512	34.3521	1.51164	0.0178217	0.0470555	-	NC_999999999.1	3558751	3560157	+	1407	protein_coding	YfcC family protein && - && PF03606:C4-dicarboxylate anaerobic carrier	-
B9D02_21765	236.778	133.106	183.196	77.8508	40.696	75.7155	184.36	64.7541	1.51211	0.00164663	0.00661667	-	NC_999999999.1	4582629	4583642	-	1014	protein_coding	oxidoreductase && - && PF01408:Oxidoreductase family, NAD-binding Rossmann fold	GFO_IDH_MocA
B9D02_01390	61.866	110.418	100.276	22.457	34.1321	38.5219	90.8531	31.7037	1.51255	0.0029482	0.010783	-	NC_999999999.1	300843	301343	-	501	protein_coding	AraC family transcriptional regulator && - && PF12833:Helix-turn-helix domain	-
B9D02_14590	563.543	1356.78	1455.92	423.688	399.083	359.981	1125.41	394.251	1.51294	0.0013598	0.0056298	-	NC_999999999.1	3058522	3059715	+	1194	protein_coding	MexE family multidrug efflux RND transporter periplasmic adaptor subunit && - && PF16576:Barrel-sandwich domain of CusB or HlyD membrane-fusion|PF00529:HlyD membrane-fusion protein of T1SS	HlyD
B9D02_13150	61.3036	50.6711	48.2094	31.4398	14.4405	10.6267	53.3947	18.8357	1.51549	0.0113467	0.0329191	-	NC_999999999.1	2766807	2767712	-	906	protein_coding	glutathione ABC transporter permease GsiD && - && -	-
B9D02_21075	293.02	589.902	841.736	287.449	135.216	177.998	574.886	200.221	1.5218	0.00464858	0.0157968	-	NC_999999999.1	4437475	4437963	+	489	protein_coding	hypothetical protein && - && -	-
B9D02_03570	191.785	142.182	110.882	68.868	47.2598	38.5219	148.283	51.5499	1.52977	0.00124958	0.00525862	-	NC_999999999.1	744958	745989	+	1032	protein_coding	hemin-degrading factor && - && -	-
B9D02_01755	375.695	318.396	290.221	184.147	61.7003	94.3122	328.104	113.387	1.53583	0.00248443	0.0093439	-	NC_999999999.1	383181	385586	+	2406	protein_coding	maltodextrin phosphorylase && - && PF00343:Carbohydrate phosphorylase	-
B9D02_23080	106.297	207.222	231.405	92.8221	49.8854	45.1636	181.641	62.6237	1.5375	0.00367068	0.0129513	-	NC_999999999.1	4859329	4859631	-	303	protein_coding	hypothetical protein && - && -	-
B9D02_17250	254.213	177.727	161.019	100.308	53.8237	50.477	197.653	68.2028	1.53987	0.00131958	0.00550727	-	NC_999999999.1	3625366	3626349	+	984	protein_coding	D-arabinose 5-phosphate isomerase && - && PF01380:SIS domain|PF00571:CBS domain	SIS
B9D02_19960	181.099	276.044	389.532	160.193	65.6386	65.0887	282.225	96.9735	1.54253	0.00510378	0.0170723	-	NC_999999999.1	4221837	4223024	-	1188	protein_coding	N-acyl-L-amino acid amidohydrolase && - && PF01546:Peptidase family M20/M25/M40|PF07687:Peptidase dimerisation domain	Peptidase_M20
B9D02_07300	684.463	744.941	1579.34	386.26	338.695	305.519	1002.91	343.491	1.54548	0.000930628	0.00406978	-	NC_999999999.1	1541537	1542436	-	900	protein_coding	ATP phosphoribosyltransferase && - && PF01634:ATP phosphoribosyltransferase|PF08029:HisG, C-terminal domain	-
B9D02_09005	458.933	1006.62	1220.66	479.082	227.11	213.863	895.404	306.685	1.54607	0.00466251	0.0158204	-	NC_999999999.1	1895324	1895983	+	660	protein_coding	isomerase/hydrolase && - && PF01557:Fumarylacetoacetate (FAA) hydrolase family	FAA_hydrolase
B9D02_16190	358.26	489.317	858.127	91.325	254.678	236.445	568.568	194.149	1.54846	0.00548593	0.0180989	-	NC_999999999.1	3398826	3400709	-	1884	protein_coding	transcriptional initiation protein Tat && - && PF05787:Bacterial protein of unknown function (DUF839)	-
B9D02_11745	614.723	424.276	198.623	187.141	120.775	115.566	412.541	141.161	1.54932	0.00352292	0.012496	-	NC_999999999.1	2478400	2479779	+	1380	protein_coding	acyl-CoA transferase && - && PF02515:CoA-transferase family III	CoA_transf_3
B9D02_10140	235.653	130.081	41.4601	47.9082	36.7576	54.462	135.731	46.3759	1.55292	0.0189546	0.0495035	-	NC_999999999.1	2136286	2137257	-	972	protein_coding	ABC transporter permease && - && PF02653:Branched-chain amino acid transport system / permease component	BPD_transp_2
B9D02_22985	235.653	207.222	235.262	107.793	60.3876	62.432	226.046	76.871	1.5593	0.000262806	0.0014182	-	NC_999999999.1	4840448	4840891	+	444	protein_coding	hypothetical protein && - && -	-
B9D02_15985	1087.72	1250.9	1375.9	437.162	376.766	431.711	1238.17	415.213	1.5762	1.65376e-06	1.72942e-05	-	NC_999999999.1	3346190	3348895	-	2706	protein_coding	preprotein translocase subunit SecA && - && PF07517:SecA DEAD-like domain|PF07516:SecA Wing and Scaffold domain|PF02810:SEC-C motif|PF01043:SecA preprotein cross-linking domain	SEC-C
Novel00281	287.958	169.408	51.102	46.4111	68.2642	55.7903	169.489	56.8219	1.57845	0.01524	0.0417568	-	NC_999999999.1	3918185	3918423	-	239	-	PF03900:Porphobilinogen deaminase, C-terminal domain	-
B9D02_00320	422.938	800.15	929.477	461.116	120.775	138.148	717.522	240.013	1.58072	0.0116833	0.03376	-	NC_999999999.1	68003	70141	-	2139	protein_coding	SAM-dependent methyltransferase && - && PF12867:DinB superfamily|PF03781:Sulfatase-modifying factor enzyme 1|PF12847:Methyltransferase domain	DUF323
B9D02_04020	512.925	374.361	178.375	98.8107	124.713	132.834	355.22	118.786	1.58116	0.00170571	0.00681608	recD	NC_999999999.1	843245	845086	+	1842	protein_coding	exodeoxyribonuclease V subunit alpha && - && PF13604:AAA domain|PF13538:UvrD-like helicase C-terminal domain	-
B9D02_01975	240.715	130.081	51.102	28.4455	51.1981	61.1037	140.633	46.9158	1.58473	0.0154304	0.0421343	-	NC_999999999.1	429462	430478	-	1017	protein_coding	hydrolase && - && PF00561:alpha/beta hydrolase fold	Abhydrolase_1
sRNA00083	50.0552	57.4777	56.8871	14.9713	19.6916	19.9251	54.8067	18.196	1.58564	0.00191714	0.00752405	-	NC_999999999.1	1231434	1231683	+	250	-	-	-
B9D02_10355	302.018	455.284	537.053	208.101	116.837	104.939	431.452	143.292	1.59109	0.000677471	0.00312788	pqqE	NC_999999999.1	2179088	2180230	-	1143	protein_coding	pyrroloquinoline quinone biosynthesis protein PqqE && - && PF04055:Radical SAM superfamily|PF13353:4Fe-4S single cluster domain|PF13186:Iron-sulfur cluster-binding domain	Radical_SAM
B9D02_16810	183.348	120.249	49.1736	16.4684	40.696	59.7754	117.59	38.9799	1.59244	0.0183897	0.0483279	-	NC_999999999.1	3527509	3529080	+	1572	protein_coding	ABC transporter substrate-binding protein && - && PF00496:Bacterial extracellular solute-binding proteins, family 5 Middle	-
B9D02_00695	123.732	80.9225	81.956	35.9311	32.8193	26.5668	95.5368	31.7724	1.59309	0.000796895	0.0035747	-	NC_999999999.1	150000	150911	-	912	protein_coding	hypothetical protein && - && -	-
B9D02_01175	462.87	387.218	330.717	131.748	141.779	116.894	393.602	130.14	1.59758	1.33864e-05	0.000108183	-	NC_999999999.1	252570	253694	+	1125	protein_coding	N-acetyltransferase && - && PF04339:Peptidogalycan biosysnthesis/recognition	-
B9D02_14010	539.359	754.016	1000.83	479.082	140.467	136.819	764.734	252.123	1.60169	0.00769429	0.0239015	-	NC_999999999.1	2944589	2945650	+	1062	protein_coding	PhoH family protein && - && PF02562:PhoH-like protein	-
B9D02_10390	296.957	271.506	107.989	64.3766	70.8897	87.6705	225.484	74.3123	1.60258	0.00205276	0.00797576	-	NC_999999999.1	2185265	2186044	-	780	protein_coding	AraC family transcriptional regulator && - && -	-
B9D02_06175	245.777	93.7794	64.6006	56.891	35.4449	41.1786	134.719	44.5048	1.60333	0.0101128	0.0300425	-	NC_999999999.1	1265827	1268301	+	2475	protein_coding	phage tail tape measure protein && - && PF09718:Lambda phage tail tape-measure protein (Tape_meas_lam_C)	-
B9D02_19950	63.5532	46.8897	43.3885	25.4512	10.5022	14.6118	51.2771	16.8551	1.61787	0.00577997	0.0188353	-	NC_999999999.1	4220235	4220954	-	720	protein_coding	ABC transporter permease && - && -	-
B9D02_16520	146.791	212.516	226.584	85.3365	56.4492	49.1486	195.297	63.6448	1.61898	0.000310522	0.0016321	-	NC_999999999.1	3474066	3474620	+	555	protein_coding	histidine phosphatase family protein && - && PF00300:Histidine phosphatase superfamily (branch 1)	-
B9D02_16055	478.055	693.514	816.667	184.147	215.295	247.071	662.745	215.504	1.61959	4.16192e-05	0.000290568	-	NC_999999999.1	3364069	3365835	-	1767	protein_coding	peptidoglycan glycosyltransferase FtsI && - && PF03717:Penicillin-binding Protein dimerisation domain|PF00905:Penicillin binding protein transpeptidase domain	-
B9D02_08285	114.733	64.2842	34.7108	34.434	24.9427	10.6267	71.2428	23.3345	1.61974	0.0171005	0.0456525	-	NC_999999999.1	1745201	1746277	+	1077	protein_coding	acyltransferase && - && PF01757:Acyltransferase family	-
B9D02_08905	191.222	161.089	237.19	109.291	40.696	41.1786	196.5	63.7217	1.62844	0.00256307	0.00960391	-	NC_999999999.1	1873761	1874606	-	846	protein_coding	PTS mannose transporter subunit IID && - && PF03613:PTS system mannose/fructose/sorbose family IID component	-
B9D02_14175	71.9895	117.224	195.73	32.9369	48.5726	42.5069	128.315	41.3388	1.62851	0.00261906	0.00977744	-	NC_999999999.1	2974888	2975352	-	465	protein_coding	hypothetical protein && - && PF11776:Nickel/cobalt transporter regulator	-
B9D02_20970	199.658	206.466	137.879	58.3881	40.696	75.7155	181.334	58.2665	1.6395	0.000306257	0.00161304	-	NC_999999999.1	4414797	4416221	+	1425	protein_coding	trehalose-6-phosphate synthase && - && PF00982:Glycosyltransferase family 20	-
B9D02_00710	481.43	630.742	611.295	202.113	191.665	158.073	574.489	183.95	1.64298	4.08294e-06	3.72255e-05	-	NC_999999999.1	153143	154444	-	1302	protein_coding	murein hydrolase activator EnvC && - && PF01551:Peptidase family M23	Peptidase_M23
B9D02_01230	975.795	648.136	382.783	257.507	192.978	192.61	668.905	214.365	1.64303	0.000499926	0.00246114	-	NC_999999999.1	265646	268321	+	2676	protein_coding	two-component system sensor histidine kinase KdbD && - && -	-
B9D02_14345	228.342	119.493	65.5648	53.8967	34.1321	43.8353	137.8	43.9547	1.65372	0.00481615	0.0162718	-	NC_999999999.1	3010024	3012012	-	1989	protein_coding	type IV secretion protein Rhs && - && PF05954:Phage late control gene D protein (GPD)	-
B9D02_07025	143.979	137.644	170.661	53.8967	40.696	49.1486	150.761	47.9138	1.65446	5.13531e-05	0.000349105	-	NC_999999999.1	1467791	1469251	-	1461	protein_coding	fructuronate reductase && - && PF01232:Mannitol dehydrogenase Rossmann domain|PF08125:Mannitol dehydrogenase C-terminal domain	Mannitol_dh_C
B9D02_19140	151.29	92.2668	79.0634	23.9541	24.9427	53.1337	107.54	34.0101	1.66107	0.00288732	0.0105987	-	NC_999999999.1	4057345	4059747	+	2403	protein_coding	maltodextrin phosphorylase && - && PF00343:Carbohydrate phosphorylase	-
B9D02_05470	395.38	737.378	1104.96	383.266	170.66	151.431	745.906	235.119	1.66603	0.00339972	0.0121529	ppk1	NC_999999999.1	1139532	1141592	-	2061	protein_coding	RNA degradosome polyphosphate kinase && - && PF13089:Polyphosphate kinase N-terminal domain|PF13090:Polyphosphate kinase C-terminal domain|PF02503:Polyphosphate kinase middle domain	-
B9D02_06290	25.3088	54.4525	45.3168	5.98852	19.6916	13.2834	41.6927	12.9878	1.66924	0.0138865	0.0387856	-	NC_999999999.1	1285334	1285789	+	456	protein_coding	cytochrome c-type biogenesis protein CcmH && - && PF03918:Cytochrome C biogenesis protein	-
B9D02_04015	587.727	465.115	455.097	176.661	160.158	136.819	502.646	157.88	1.6719	3.32403e-06	3.15595e-05	-	NC_999999999.1	839709	843248	+	3540	protein_coding	exodeoxyribonuclease V subunit beta && - && PF13361:UvrD-like helicase C-terminal domain|PF00580:UvrD/REP helicase N-terminal domain	UvrD-helicase
B9D02_04685	295.832	216.298	48.2094	41.9197	84.0175	49.1486	186.78	58.3619	1.67904	0.0146322	0.0403644	-	NC_999999999.1	985605	986567	-	963	protein_coding	ribokinase && - && PF00294:pfkB family carbohydrate kinase	PfkB
B9D02_07630	102.36	41.5957	55.9229	13.4742	19.6916	29.2235	66.6262	20.7964	1.67936	0.00611626	0.0197275	-	NC_999999999.1	1617884	1618918	+	1035	protein_coding	ABC transporter permease && - && PF02653:Branched-chain amino acid transport system / permease component	BPD_transp_2
B9D02_05390	535.984	387.974	440.634	196.124	111.586	118.222	454.864	141.977	1.68189	5.77546e-05	0.000387409	-	NC_999999999.1	1123352	1126117	+	2766	protein_coding	hypothetical protein && - && -	-
B9D02_11950	623.722	1247.11	1480.03	455.128	317.691	270.982	1116.95	347.934	1.68272	0.000406881	0.00205895	pepT	NC_999999999.1	2518597	2519826	-	1230	protein_coding	peptidase T && - && -	-
B9D02_04065	200.221	176.971	53.9945	38.9254	56.4492	38.5219	143.729	44.6322	1.68895	0.00494709	0.0166474	csdE	NC_999999999.1	850737	851192	-	456	protein_coding	cysteine desulfurase sulfur acceptor subunit CsdE && - && PF02657:Fe-S metabolism associated domain	-
B9D02_19345	481.992	431.083	471.488	239.541	98.458	91.6556	461.521	143.218	1.69038	0.000688214	0.00316591	-	NC_999999999.1	4100354	4101322	-	969	protein_coding	thiamine biosynthesis protein ThiF && - && PF00899:ThiF family	-
B9D02_14530	64.1157	77.8974	50.1378	8.98279	21.0044	29.2235	64.0503	19.7369	1.69191	0.00425513	0.0146808	-	NC_999999999.1	3048420	3049304	-	885	protein_coding	hypothetical protein && - && -	-
B9D02_13350	202.471	139.913	61.708	56.891	39.3832	29.2235	134.697	41.8326	1.69286	0.00406062	0.0141567	-	NC_999999999.1	2810392	2810910	-	519	protein_coding	GNAT family N-acetyltransferase && - && PF13508:Acetyltransferase (GNAT) domain	-
B9D02_19990	94.4862	67.3094	82.9202	26.9484	28.881	19.9251	81.5719	25.2515	1.69373	0.000440834	0.00221034	-	NC_999999999.1	4226364	4226702	-	339	protein_coding	hypothetical protein && - && -	-
B9D02_01620	127.106	68.822	20.2479	19.4627	21.0044	26.5668	72.0588	22.3446	1.69381	0.0186336	0.0487913	-	NC_999999999.1	352782	354065	-	1284	protein_coding	HAAAP family serine/threonine permease && - && -	-
B9D02_03345	177.162	147.476	166.805	103.302	24.9427	23.9101	163.814	50.7183	1.69718	0.00855857	0.026149	-	NC_999999999.1	697378	697989	+	612	protein_coding	hypothetical protein && - && PF07883:Cupin domain	Cupin_2
B9D02_01695	200.783	147.476	43.3885	53.8967	42.0087	25.2385	130.549	40.3813	1.69788	0.00969345	0.0290746	-	NC_999999999.1	372798	373415	-	618	protein_coding	malonate decarboxylase holo-ACP synthase && - && PF10620:Phosphoribosyl-dephospho-CoA transferase MdcG	-
Novel00062	223.842	179.24	33.7466	68.868	35.4449	30.5519	145.61	44.9549	1.70048	0.0188492	0.0492791	-	NC_999999999.1	793287	793469	-	183	-	-	-
Novel00010	386.381	792.587	1123.28	338.352	210.044	158.073	767.416	235.489	1.70449	0.00153203	0.00623052	-	NC_999999999.1	160525	160935	-	411	-	PF07813:LTXXQ motif family protein	-
B9D02_19070	801.446	1747.02	5570.11	982.118	695.77	810.288	2706.19	829.392	1.706	0.0112091	0.0326391	-	NC_999999999.1	4038007	4040787	-	2781	protein_coding	flavocytochrome c && - && PF00890:FAD binding domain|PF00724:NADH:flavin oxidoreductase / NADH oxidase family|PF04205:FMN-binding domain	Oxidored_FMN
B9D02_15320	132.731	114.199	34.7108	28.4455	30.1938	27.8952	93.8802	28.8448	1.70652	0.00587158	0.0190478	uraD	NC_999999999.1	3207592	3208086	-	495	protein_coding	OHCU decarboxylase && - && PF09349:OHCU decarboxylase	-
B9D02_13610	777.262	1377.95	1906.2	685.686	311.127	245.743	1353.8	414.185	1.70899	0.00215576	0.00830566	-	NC_999999999.1	2869292	2870293	-	1002	protein_coding	6-phosphogluconolactonase && - && PF10282:Lactonase, 7-bladed beta-propeller	-
B9D02_03450	140.605	242.768	395.317	89.8279	73.5153	74.3871	259.563	79.2434	1.71041	0.000750465	0.00339659	-	NC_999999999.1	718963	719760	+	798	protein_coding	metal-dependent hydrolase && - && PF01026:TatD related DNase	-
B9D02_10370	272.773	484.023	556.337	154.205	124.713	122.207	437.711	133.708	1.7105	9.01545e-05	0.000559423	-	NC_999999999.1	2181258	2182175	-	918	protein_coding	pyrroloquinoline quinone biosynthesis protein PqqB && - && PF12706:Beta-lactamase superfamily domain	-
Novel00132	1173.2	1352.99	1796.28	473.093	466.034	381.234	1440.83	440.121	1.71075	2.61492e-06	2.5821e-05	-	NC_999999999.1	1914667	1915544	+	878	-	PF00044:Glyceraldehyde 3-phosphate dehydrogenase, NAD binding domain|PF02800:Glyceraldehyde 3-phosphate dehydrogenase, C-terminal domain	-
B9D02_00880	206.97	338.816	347.108	86.8336	73.5153	111.581	297.631	90.6432	1.71392	7.25667e-05	0.000467518	metF	NC_999999999.1	186567	187463	+	897	protein_coding	methylenetetrahydrofolate reductase [NAD(P)H] && - && PF02219:Methylenetetrahydrofolate reductase	-
B9D02_06955	1118.65	1658.53	2035.4	601.847	447.656	415.771	1604.19	488.424	1.71568	2.52614e-05	0.000191873	-	NC_999999999.1	1453111	1454808	-	1698	protein_coding	NAD-dependent malic enzyme && - && PF00390:Malic enzyme, N-terminal domain|PF03949:Malic enzyme, NAD binding domain	Malic_M
B9D02_06320	618.66	493.098	499.449	233.552	124.713	131.506	537.069	163.257	1.71996	4.93216e-05	0.000338023	-	NC_999999999.1	1291640	1293736	+	2097	protein_coding	fatty acid oxidation complex subunit alpha FadJ && - && PF02737:3-hydroxyacyl-CoA dehydrogenase, NAD binding domain|PF00725:3-hydroxyacyl-CoA dehydrogenase, C-terminal domain|PF00378:Enoyl-CoA hydratase/isomerase	3HCDH_N
B9D02_14595	2001.08	2542.63	3107.58	709.64	806.043	806.303	2550.43	773.995	1.72006	1.15047e-06	1.25237e-05	-	NC_999999999.1	3059732	3062887	+	3156	protein_coding	hydrophobe/amphiphile efflux-1 family RND transporter && - && PF00873:AcrB/AcrD/AcrF family	ACR_tran
B9D02_13470	482.555	619.398	646.006	293.438	112.898	122.207	582.653	176.181	1.72706	0.000579325	0.00275794	-	NC_999999999.1	2840651	2842465	+	1815	protein_coding	glucoamylase && - && PF00723:Glycosyl hydrolases family 15	-
B9D02_00645	142.292	188.315	242.975	94.3193	35.4449	43.8353	191.194	57.8665	1.72722	0.00117816	0.00499654	-	NC_999999999.1	138861	139994	-	1134	protein_coding	glycosyl transferase family 1 && - && PF13439:Glycosyltransferase Family 4|PF00534:Glycosyl transferases group 1	Glycos_transf_1
B9D02_19545	222.155	208.735	261.295	80.8451	52.5109	75.7155	230.728	69.6905	1.72819	1.77029e-05	0.000139497	lacI	NC_999999999.1	4136855	4137925	-	1071	protein_coding	lac repressor && - && PF00356:Bacterial regulatory proteins, lacI family|PF13377:Periplasmic binding protein-like domain	LacI
B9D02_13105	78.1761	40.0831	44.3527	28.4455	10.5022	10.6267	54.204	16.5248	1.72857	0.00827123	0.0254171	-	NC_999999999.1	2758087	2758452	-	366	protein_coding	hypothetical protein && - && PF11045:Putative inner membrane protein of Enterobacteriaceae	-
B9D02_04190	4710.25	8478.71	10042	3519.76	1658.03	1826.47	7743.66	2334.75	1.7298	0.000461087	0.00229906	-	NC_999999999.1	880248	881543	+	1296	protein_coding	phosphopyruvate hydratase && - && PF00113:Enolase, C-terminal TIM barrel domain|PF03952:Enolase, N-terminal domain	-
B9D02_10905	156.915	248.818	336.502	62.8795	74.8281	85.0138	247.411	74.2405	1.73365	0.000173595	0.000981891	-	NC_999999999.1	2293264	2293731	-	468	protein_coding	hypothetical protein && - && -	-
B9D02_00330	231.154	360.748	292.149	115.279	87.9558	62.432	294.684	88.5556	1.73592	7.17115e-05	0.000464378	-	NC_999999999.1	71670	73166	-	1497	protein_coding	ATPase RavA && - && PF07728:AAA domain (dynein-related subfamily)|PF12592:Protein of unknown function (DUF3763)	AAA_5
B9D02_09520	109.672	79.41	42.4243	19.4627	34.1321	15.9401	77.1686	23.1783	1.73733	0.00403365	0.0140899	-	NC_999999999.1	2002188	2003078	-	891	protein_coding	antimicrobial peptide ABC transporter permease SapC && - && PF12911:N-terminal TM domain of oligopeptide transport permease C|PF00528:Binding-protein-dependent transport system inner membrane component	BPD_transp_1
B9D02_18425	578.728	964.264	1373.97	588.373	126.026	159.401	972.32	291.267	1.73976	0.00886828	0.0269413	-	NC_999999999.1	3889903	3890736	+	834	protein_coding	carboxymethylenebutenolidase && - && PF01738:Dienelactone hydrolase family	-
Novel00284	189.535	92.2668	55.9229	13.4742	31.5065	55.7903	112.575	33.5904	1.74392	0.0114387	0.0331669	-	NC_999999999.1	3949911	3950033	+	123	-	-	-
B9D02_00100	500.552	372.849	174.518	100.308	106.335	106.267	349.306	104.303	1.74503	0.00045876	0.00229198	-	NC_999999999.1	21174	22634	+	1461	protein_coding	PLP-dependent aminotransferase family protein && - && PF00392:Bacterial regulatory proteins, gntR family|PF00155:Aminotransferase class I and II	Aminotran_1_2
B9D02_00420	106.859	178.483	311.433	100.308	39.3832	38.5219	198.925	59.4043	1.74517	0.00441543	0.0151717	-	NC_999999999.1	92092	92367	+	276	protein_coding	DUF1040 domain-containing protein && - && PF06288:Protein of unknown function (DUF1040)	-
B9D02_05925	96.1735	93.0231	294.077	17.9656	53.8237	71.7304	161.091	47.8399	1.74635	0.0116039	0.0335496	-	NC_999999999.1	1233407	1234633	-	1227	protein_coding	MFS transporter && - && PF07690:Major Facilitator Superfamily	MFS_1
B9D02_03515	381.319	529.4	820.524	302.42	118.15	95.6406	577.081	172.07	1.74676	0.0024351	0.00919357	-	NC_999999999.1	734074	734931	-	858	protein_coding	NAD(P)-dependent oxidoreductase && - && PF05368:NmrA-like family	NmrA
B9D02_03910	235.091	194.365	175.482	49.4053	68.2642	62.432	201.646	60.0339	1.74728	1.467e-05	0.000117616	-	NC_999999999.1	816829	818085	+	1257	protein_coding	diaminopimelate decarboxylase && - && PF02784:Pyridoxal-dependent decarboxylase, pyridoxal binding domain|PF00278:Pyridoxal-dependent decarboxylase, C-terminal sheet domain	-
B9D02_22845	113.046	65.7968	38.5675	10.4799	26.2555	27.8952	72.4701	21.5435	1.74904	0.00701896	0.0221857	-	NC_999999999.1	4803913	4804122	-	210	protein_coding	hypothetical protein && - && -	-
sRNA00155	77.0513	64.2842	80.9918	49.4053	9.18941	7.97005	74.1091	22.1883	1.75067	0.0189818	0.0495489	-	NC_999999999.1	2614714	2614916	-	203	-	-	-
B9D02_04650	386.381	315.371	48.2094	40.4225	91.8941	90.3272	249.987	74.2146	1.75214	0.0174519	0.0463701	-	NC_999999999.1	976219	977076	-	858	protein_coding	ABC transporter permease && - && PF00528:Binding-protein-dependent transport system inner membrane component	BPD_transp_1
B9D02_19170	59.6163	35.5454	123.416	20.9598	24.9427	18.5968	72.8593	21.4998	1.75579	0.00550672	0.0181444	lamB	NC_999999999.1	4064382	4065683	-	1302	protein_coding	maltoporin && - && PF02264:LamB porin	-
B9D02_15310	286.271	325.959	249.725	140.73	47.2598	67.7454	287.318	85.2452	1.75654	0.000637797	0.00297801	-	NC_999999999.1	3206481	3207248	+	768	protein_coding	amidohydrolase && - && PF00795:Carbon-nitrogen hydrolase	CN_hydrolase
B9D02_19770	137.792	59.7465	37.6033	20.9598	27.5682	21.2535	78.3808	23.2605	1.75709	0.0061759	0.0198818	arsC	NC_999999999.1	4183494	4183895	-	402	protein_coding	arsenate reductase (glutaredoxin) && - && PF03960:ArsC family	-
B9D02_22855	75.9264	184.534	224.656	86.8336	24.9427	31.8802	161.705	47.8855	1.75837	0.00742985	0.0232373	-	NC_999999999.1	4805730	4806275	+	546	protein_coding	chorismate mutase && - && PF01817:Chorismate mutase type II	-
B9D02_07690	551.17	456.796	86.7769	193.13	59.0748	71.7304	364.914	107.978	1.75925	0.017272	0.0460131	-	NC_999999999.1	1633495	1634826	+	1332	protein_coding	FAD-binding oxidoreductase && - && PF01266:FAD dependent oxidoreductase	DAO
B9D02_13270	326.202	387.218	340.358	127.256	84.0175	98.2973	351.26	103.19	1.76892	3.12401e-06	2.98287e-05	-	NC_999999999.1	2791866	2792498	+	633	protein_coding	flavin reductase family protein && - && PF01613:Flavin reductase like domain	Flavin_Reduct
B9D02_17015	352.636	179.996	139.807	58.3881	61.7003	77.0438	224.146	65.7107	1.77186	0.000496835	0.0024507	-	NC_999999999.1	3580136	3581137	+	1002	protein_coding	transcriptional regulator GalR && - && PF13377:Periplasmic binding protein-like domain|PF00356:Bacterial regulatory proteins, lacI family	LacI
B9D02_06375	246.339	127.812	53.0303	25.4512	28.881	70.4021	142.394	41.5781	1.77681	0.010507	0.0310175	-	NC_999999999.1	1303264	1304688	-	1425	protein_coding	PLP-dependent aminotransferase family protein && - && PF00155:Aminotransferase class I and II|PF00392:Bacterial regulatory proteins, gntR family	Aminotran_1_2
B9D02_13710	779.511	471.922	95.4546	101.805	149.656	140.804	448.963	130.755	1.78027	0.00996301	0.0297067	-	NC_999999999.1	2890038	2891513	+	1476	protein_coding	adenosine deaminase && - && PF02805:Metal binding domain of Ada|PF06029:AlkA N-terminal domain|PF12833:Helix-turn-helix domain	AlkA_N
B9D02_03690	230.029	113.443	98.3472	65.8738	36.7576	26.5668	147.273	43.0661	1.78044	0.00206496	0.00801084	-	NC_999999999.1	766778	767926	+	1149	protein_coding	glycosyl transferase && - && PF00534:Glycosyl transferases group 1|PF13579:Glycosyl transferase 4-like domain	Glycos_transf_1
B9D02_01190	252.526	113.443	73.2783	31.4398	49.8854	46.4919	146.416	42.6057	1.78231	0.00275037	0.0101848	-	NC_999999999.1	256132	257049	-	918	protein_coding	rhizopine-binding protein && - && PF13407:Periplasmic binding protein domain	-
B9D02_01325	1308.75	1630.55	2497.25	926.724	328.193	322.787	1812.18	525.901	1.78525	0.00134686	0.00559455	-	NC_999999999.1	287205	289247	+	2043	protein_coding	oligopeptidase A && - && PF01432:Peptidase family M3	Peptidase_M3
B9D02_10180	151.29	98.3171	248.761	73.3594	31.5065	39.8502	166.123	48.2387	1.78622	0.00158696	0.00640745	-	NC_999999999.1	2148492	2148947	-	456	protein_coding	transcriptional regulator && - && PF01638:HxlR-like helix-turn-helix	DUF24
B9D02_03090	74.8016	41.5957	73.2783	16.4684	19.6916	18.5968	63.2252	18.2523	1.7907	0.00101074	0.00437842	-	NC_999999999.1	639099	639683	+	585	protein_coding	TetR family transcriptional regulator && - && PF00440:Bacterial regulatory proteins, tetR family	TetR_N
B9D02_18355	297.519	164.87	513.912	104.799	84.0175	92.9839	325.434	93.9335	1.79212	0.000587989	0.00278605	-	NC_999999999.1	3875908	3877071	+	1164	protein_coding	acetyl-CoA C-acyltransferase FadA && - && PF00108:Thiolase, N-terminal domain|PF02803:Thiolase, C-terminal domain	Thiolase_N
B9D02_04220	122.607	120.249	146.557	17.9656	38.0704	55.7903	129.804	37.2754	1.79409	0.000648576	0.00301932	-	NC_999999999.1	887435	887719	-	285	protein_coding	hypothetical protein && - && PF03795:YCII-related domain	-
B9D02_00220	155.79	373.605	861.984	113.782	157.533	128.849	463.793	133.388	1.79638	0.00435168	0.0149934	phoU	NC_999999999.1	47910	48644	-	735	protein_coding	phosphate transport system regulator PhoU && - && PF01895:PhoU domain	PhoU
B9D02_10250	82.113	74.116	184.16	55.3938	24.9427	17.2684	113.463	32.535	1.80511	0.00489693	0.0165006	-	NC_999999999.1	2161929	2162567	-	639	protein_coding	hypothetical protein && - && PF12408:Ribose-5-phosphate isomerase|PF02502:Ribose/Galactose Isomerase	LacAB_rpiB
B9D02_01685	173.787	77.1411	56.8871	19.4627	34.1321	34.5369	102.605	29.3772	1.80525	0.00310764	0.0112765	-	NC_999999999.1	370983	371918	+	936	protein_coding	LysR family transcriptional regulator && - && PF00126:Bacterial regulatory helix-turn-helix protein, lysR family|PF03466:LysR substrate binding domain	LysR_substrate
B9D02_10795	185.598	369.067	1017.22	103.302	196.916	148.774	523.961	149.664	1.80617	0.00575043	0.0187654	-	NC_999999999.1	2267394	2268020	-	627	protein_coding	metal-binding protein ZinT && - && PF09223:ZinT (YodA) periplasmic lipocalin-like zinc-recruitment	-
B9D02_07060	258.15	198.903	132.094	64.3766	53.8237	50.477	196.382	56.2258	1.80798	6.84692e-05	0.000447976	-	NC_999999999.1	1476463	1477851	-	1389	protein_coding	two-component system sensor histidine kinase BaeA && - && PF00672:HAMP domain|PF00512:His Kinase A (phospho-acceptor) domain|PF02518:Histidine kinase-, DNA gyrase B-, and HSP90-like ATPase	HATPase_c
B9D02_17680	204.158	270.75	564.05	140.73	68.2642	87.6705	346.319	98.8883	1.8085	0.00102817	0.0044425	-	NC_999999999.1	3720505	3721662	+	1158	protein_coding	oxidoreductase && - && PF01408:Oxidoreductase family, NAD-binding Rossmann fold	GFO_IDH_MocA
B9D02_05305	215.406	122.518	56.8871	38.9254	39.3832	34.5369	131.604	37.6152	1.81076	0.00222695	0.00854087	-	NC_999999999.1	1107007	1108479	+	1473	protein_coding	terminase && - && -	-
B9D02_00430	996.605	1101.15	1467.49	359.311	424.026	232.46	1188.42	338.599	1.81119	1.04047e-05	8.62955e-05	-	NC_999999999.1	93426	94055	+	630	protein_coding	protein disulfide oxidoreductase DsbA && - && PF01323:DSBA-like thioredoxin domain	DSBA
B9D02_07940	343.637	560.407	620.937	205.107	114.211	114.237	508.327	144.519	1.81537	8.49955e-05	0.000532645	-	NC_999999999.1	1689392	1690801	+	1410	protein_coding	FMN/FAD transporter && - && -	-
B9D02_14320	215.406	105.124	54.9587	44.9139	23.6299	38.5219	125.163	35.6886	1.81608	0.00394979	0.0138161	-	NC_999999999.1	3006092	3007483	-	1392	protein_coding	type VI secretion system-associated protein && - && PF05936:Bacterial Type VI secretion, VC_A0110, EvfL, ImpJ, VasE	-
B9D02_07605	164.226	124.031	61.708	44.9139	27.5682	26.5668	116.655	33.0163	1.82823	0.00111935	0.00477924	-	NC_999999999.1	1613243	1613860	+	618	protein_coding	hypothetical protein && - && PF00486:Transcriptional regulatory protein, C terminal	Trans_reg_C
B9D02_17635	300.331	187.559	98.3472	44.9139	82.7047	37.1936	195.412	54.9374	1.83151	0.00170183	0.00680597	-	NC_999999999.1	3710294	3711364	+	1071	protein_coding	tartrate dehydrogenase && - && PF00180:Isocitrate/isopropylmalate dehydrogenase	-
B9D02_23090	80.4258	133.862	171.625	70.3652	22.3171	15.9401	128.638	36.2075	1.83378	0.00569583	0.0186557	-	NC_999999999.1	4860347	4860583	-	237	protein_coding	YgdI/YgdR family lipoprotein && - && PF06004:Bacterial protein of unknown function (DUF903)	-
B9D02_18515	87.1748	95.2919	123.416	32.9369	31.5065	21.2535	101.961	28.5656	1.83547	0.000104095	0.000632714	-	NC_999999999.1	3911055	3911771	-	717	protein_coding	flavin mononucleotide phosphatase && - && PF13419:Haloacid dehalogenase-like hydrolase	-
B9D02_16635	107.422	42.352	23.1405	7.48566	17.066	23.9101	57.6381	16.1539	1.83556	0.0162479	0.0438399	-	NC_999999999.1	3499999	3500859	+	861	protein_coding	ketose-bisphosphate aldolase && - && PF01116:Fructose-bisphosphate aldolase class-II	F_bP_aldolase
B9D02_22615	24.7464	34.7891	27.9615	4.49139	10.5022	9.29839	29.1657	8.09732	1.83612	0.00724831	0.0227965	-	NC_999999999.1	4751046	4751366	-	321	protein_coding	4-amino-4-deoxy-L-arabinose-phospho-UDP flippase && - && PF00892:EamA-like transporter family	DUF6
sRNA00183	242.402	220.835	165.84	46.4111	61.7003	67.7454	209.693	58.6189	1.83814	1.12053e-05	9.21788e-05	-	NC_999999999.1	2893084	2893272	+	189	-	-	-
B9D02_17675	338.013	183.021	97.383	70.3652	56.4492	46.4919	206.139	57.7688	1.83898	0.00119242	0.00504434	-	NC_999999999.1	3719349	3720233	-	885	protein_coding	N-acetylglucosamine kinase && - && -	-
B9D02_04145	101.798	108.149	212.121	73.3594	19.6916	25.2385	140.689	39.4298	1.83921	0.00422317	0.0145905	gudD	NC_999999999.1	866503	867834	+	1332	protein_coding	glucarate dehydratase && - && PF13378:Enolase C-terminal domain-like	-
Novel00235	230.591	130.837	33.7466	16.4684	53.8237	39.8502	131.725	36.7141	1.84283	0.0142223	0.0395453	-	NC_999999999.1	3395820	3395944	-	125	-	-	-
B9D02_13160	372.321	436.377	598.761	251.518	68.2642	73.0588	469.153	130.947	1.84293	0.00221311	0.00849425	-	NC_999999999.1	2768686	2770221	-	1536	protein_coding	glutathione ABC transporter substrate-binding protein GsiB && - && PF00496:Bacterial extracellular solute-binding proteins, family 5 Middle	-
B9D02_21770	47.8055	32.5203	68.4574	14.9713	18.3788	7.97005	49.5944	13.7734	1.84587	0.00336127	0.0120325	-	NC_999999999.1	4583976	4584674	+	699	protein_coding	N-acetylmannosamine-6-phosphate 2-epimerase && - && PF04131:Putative N-acetylmannosamine-6-phosphate epimerase	-
B9D02_08855	2506.7	3006.23	3895.32	709.64	1219.57	684.096	3136.08	871.101	1.84778	1.16039e-05	9.53033e-05	-	NC_999999999.1	1866062	1866943	+	882	protein_coding	zinc metalloprotease HtpX && - && PF01435:Peptidase family M48	Peptidase_M48
B9D02_09090	10027.9	12626.9	15501.3	3359.56	3771.6	3456.34	12718.7	3529.17	1.8495	1.0016e-07	1.43317e-06	gap	NC_999999999.1	1914575	1915573	-	999	protein_coding	aldehyde dehydrogenase && - && PF02800:Glyceraldehyde 3-phosphate dehydrogenase, C-terminal domain|PF00044:Glyceraldehyde 3-phosphate dehydrogenase, NAD binding domain	-
B9D02_01870	330.139	142.938	89.6695	74.8566	47.2598	34.5369	187.582	52.2178	1.84974	0.00287508	0.0105615	-	NC_999999999.1	410096	411367	+	1272	protein_coding	type IV pilus secretin PilQ && - && PF03958:Bacterial type II/III secretion system short domain|PF00263:Bacterial type II and III secretion system protein	-
B9D02_15075	180.536	525.618	724.105	241.038	97.1452	58.447	476.753	132.21	1.85124	0.00687968	0.0218412	-	NC_999999999.1	3157250	3157546	-	297	protein_coding	hypothetical protein && - && PF11720:Peptidase inhibitor I78 family	-
B9D02_13485	316.079	235.961	223.692	61.3824	55.1365	98.2973	258.577	71.6054	1.85254	2.417e-05	0.000184694	-	NC_999999999.1	2845650	2846837	-	1188	protein_coding	MFS transporter && - && PF07690:Major Facilitator Superfamily	MFS_1
B9D02_21555	74.2392	45.3771	57.8513	11.977	14.4405	22.5818	59.1559	16.3331	1.85432	0.00101242	0.00438195	-	NC_999999999.1	4543628	4544608	-	981	protein_coding	cytochrome-c peroxidase && - && -	-
B9D02_10540	104.61	60.5028	57.8513	19.4627	24.9427	17.2684	74.3213	20.5579	1.8573	0.000607639	0.00286572	araG	NC_999999999.1	2221714	2223234	-	1521	protein_coding	L-arabinose ABC transporter ATP-binding protein AraG && - && -	-
B9D02_23335	145.104	83.1914	46.281	28.4455	18.3788	29.2235	91.5254	25.3493	1.85864	0.00201714	0.00786154	-	NC_999999999.1	4908858	4910273	-	1416	protein_coding	DNA helicase && - && PF00580:UvrD/REP helicase N-terminal domain|PF13538:UvrD-like helicase C-terminal domain	UvrD-helicase
B9D02_14705	28.1209	38.5705	127.273	26.9484	13.1277	13.2834	64.6548	17.7865	1.86134	0.01309	0.0369372	-	NC_999999999.1	3080328	3080726	-	399	protein_coding	thioesterase && - && PF13279:Thioesterase-like superfamily	-
B9D02_19680	51.7425	49.1585	44.3527	14.9713	9.18941	15.9401	48.4179	13.3669	1.86184	0.000922384	0.00404073	-	NC_999999999.1	4163332	4164033	+	702	protein_coding	glutathione S-transferase && - && PF13409:Glutathione S-transferase, N-terminal domain|PF13410:Glutathione S-transferase, C-terminal domain	-
B9D02_16270	73.6768	67.3094	61.708	11.977	26.2555	17.2684	67.5647	18.5003	1.86305	0.000477376	0.00237325	-	NC_999999999.1	3421146	3421715	+	570	protein_coding	hypothetical protein && - && PF01184:GPR1/FUN34/yaaH family	-
B9D02_14785	1488.16	1807.52	2135.68	426.682	523.796	540.635	1810.45	497.038	1.86444	1.16155e-07	1.62071e-06	-	NC_999999999.1	3098492	3099856	+	1365	protein_coding	MFS transporter && - && PF07690:Major Facilitator Superfamily	MFS_1
B9D02_13625	314.954	246.549	155.234	55.3938	68.2642	73.0588	238.912	65.5723	1.86601	4.0412e-05	0.000284688	modB	NC_999999999.1	2872326	2873015	-	690	protein_coding	molybdate ABC transporter permease subunit && - && PF00528:Binding-protein-dependent transport system inner membrane component	BPD_transp_1
Novel00127	199.658	372.849	386.639	95.8164	76.1408	90.3272	319.715	87.4281	1.86999	2.4632e-05	0.000187611	-	NC_999999999.1	1820773	1821002	-	230	-	PF00479:Glucose-6-phosphate dehydrogenase, NAD binding domain	-
B9D02_18955	501.677	232.936	63.6364	55.3938	73.5153	88.9989	266.083	72.636	1.8741	0.00760652	0.0236726	-	NC_999999999.1	4013775	4014707	-	933	protein_coding	AraC family transcriptional regulator && - && -	-
B9D02_09890	206.97	142.182	86.7769	61.3824	36.7576	21.2535	145.309	39.7978	1.87508	0.00126784	0.00531883	-	NC_999999999.1	2083229	2084446	+	1218	protein_coding	ROK family transcriptional regulator && - && PF00480:ROK family	ROK
B9D02_04135	109.109	71.8471	87.7411	29.9426	31.5065	11.9551	89.5658	24.4681	1.876	0.000660335	0.00306558	-	NC_999999999.1	863788	865149	+	1362	protein_coding	MFS transporter && - && PF07690:Major Facilitator Superfamily	MFS_1
Novel00022	281.771	195.122	21.2121	43.4168	44.6343	47.8203	166.035	45.2905	1.87616	0.017158	0.0457818	-	NC_999999999.1	285686	285929	+	244	-	-	-
B9D02_08615	3305.89	6061.63	7182.24	1533.06	1564.83	1405.39	5516.59	1501.09	1.87767	7.62124e-06	6.53563e-05	zwf	NC_999999999.1	1820559	1822034	+	1476	protein_coding	glucose-6-phosphate dehydrogenase && - && PF02781:Glucose-6-phosphate dehydrogenase, C-terminal domain|PF00479:Glucose-6-phosphate dehydrogenase, NAD binding domain	G6PD_C
B9D02_00705	70.8647	144.45	103.168	25.4512	23.6299	37.1936	106.161	28.7582	1.8814	0.000298991	0.00158468	-	NC_999999999.1	152237	153109	-	873	protein_coding	hypothetical protein && - && PF04748:Divergent polysaccharide deacetylase	-
B9D02_03545	132.168	391.756	436.777	149.713	51.1981	59.7754	320.234	86.8955	1.88315	0.00307518	0.0112069	-	NC_999999999.1	740090	740284	+	195	protein_coding	hypothetical protein && - && -	-
B9D02_03300	52.8673	37.058	18.3196	16.4684	6.56386	6.64171	36.0816	9.89134	1.88703	0.0110823	0.0323752	-	NC_999999999.1	684876	685853	-	978	protein_coding	fimbrial protein && - && -	-
B9D02_16535	327.89	195.122	72.3141	44.9139	60.3876	55.7903	198.442	53.6973	1.88729	0.00193071	0.00755548	-	NC_999999999.1	3477061	3477978	-	918	protein_coding	LysR family transcriptional regulator && - && PF00126:Bacterial regulatory helix-turn-helix protein, lysR family|PF03466:LysR substrate binding domain	LysR_substrate
B9D02_17425	310.455	230.667	163.912	44.9139	74.8281	70.4021	235.011	63.3814	1.88997	4.84474e-05	0.000332936	dipZ	NC_999999999.1	3662482	3664182	+	1701	protein_coding	protein-disulfide reductase DsbD && - && PF02683:Cytochrome C biogenesis protein transmembrane region|PF11412:Disulphide bond corrector protein DsbC|PF13098:Thioredoxin-like domain	-
B9D02_00385	197.971	235.205	176.446	31.4398	52.5109	79.7005	203.207	54.5504	1.89417	8.94852e-05	0.000556638	-	NC_999999999.1	83898	85298	-	1401	protein_coding	MFS transporter && - && PF07690:Major Facilitator Superfamily	MFS_1
B9D02_21540	356.573	224.617	101.24	85.3365	57.762	39.8502	227.477	60.9829	1.90326	0.0012727	0.00533479	-	NC_999999999.1	4540201	4541829	+	1629	protein_coding	MFS transporter && - && PF05977:Transmembrane secretion effector	-
B9D02_15570	1031.47	1206.27	1595.73	315.895	346.572	359.981	1277.83	340.816	1.90608	1.2263e-07	1.69236e-06	-	NC_999999999.1	3254788	3255285	-	498	protein_coding	molecular chaperone && - && PF03938:Outer membrane protein (OmpH-like)	-
B9D02_19940	132.168	86.9728	66.529	17.9656	23.6299	34.5369	95.2233	25.3775	1.90762	0.000423678	0.00213786	-	NC_999999999.1	4218739	4219542	-	804	protein_coding	histidine/lysine/arginine/ornithine ABC transporter ATP-binding protein HisP && - && PF07673:Protein of unknown function (DUF1602)|PF00005:ABC transporter	ABC_tran
B9D02_19100	183.911	96.0482	24.1047	16.4684	40.696	23.9101	101.355	27.0248	1.90785	0.0124404	0.0355008	-	NC_999999999.1	4048048	4049490	+	1443	protein_coding	sugar porter family MFS transporter && - && PF00083:Sugar (and other) transporter	Sugar_tr
B9D02_15680	1189.51	770.655	110.882	184.147	160.158	205.893	690.35	183.399	1.91294	0.00840596	0.0257793	-	NC_999999999.1	3279371	3281350	-	1980	protein_coding	Fe3+-hydroxamate ABC transporter permease FhuB && - && PF01032:FecCD transport family	-
B9D02_20000	412.815	761.579	1561.98	396.74	194.29	134.162	912.126	241.731	1.91613	0.00226737	0.00866955	-	NC_999999999.1	4228147	4229325	+	1179	protein_coding	FAD-binding oxidoreductase && - && PF01266:FAD dependent oxidoreductase	DAO
B9D02_10575	150.728	76.3848	25.0689	17.9656	23.6299	25.2385	84.0606	22.278	1.91902	0.00691254	0.0219153	-	NC_999999999.1	2230540	2231556	-	1017	protein_coding	ABC transporter permease && - && -	-
Novel00144	604.599	715.446	1088.57	275.472	199.541	160.729	802.871	211.914	1.92198	1.01105e-05	8.41321e-05	-	NC_999999999.1	2289051	2289460	-	410	-	PF05433:Glycine zipper 2TM domain	-
B9D02_13775	73.6768	85.4602	85.8127	20.9598	21.0044	22.5818	81.6499	21.5153	1.92228	4.10163e-05	0.000287741	-	NC_999999999.1	2898619	2898912	-	294	protein_coding	cyd operon protein YbgE && - && -	-
Novel00226	267.149	195.122	30.854	13.4742	60.3876	55.7903	164.375	43.2174	1.92638	0.0183054	0.0481816	-	NC_999999999.1	3284981	3285209	+	229	-	-	-
B9D02_02910	82.6755	49.1585	96.4188	13.4742	17.066	29.2235	76.0843	19.9212	1.9275	0.000793575	0.00356615	-	NC_999999999.1	594694	596109	+	1416	protein_coding	glucuronate isomerase && - && PF02614:Glucuronate isomerase	-
B9D02_18760	1243.51	710.908	188.017	176.661	206.105	180.654	714.144	187.807	1.92754	0.00269881	0.0100086	-	NC_999999999.1	3968831	3972646	-	3816	protein_coding	hypothetical protein && - && PF14559:Tetratricopeptide repeat|PF05420:Cellulose synthase operon protein C C-terminus (BCSC_C)|PF13432:Tetratricopeptide repeat	-
B9D02_13375	264.336	196.634	73.2783	74.8566	24.9427	41.1786	178.083	46.9926	1.92763	0.00269722	0.0100086	-	NC_999999999.1	2814189	2815364	-	1176	protein_coding	osmoprotectant uptake system permease && - && PF00528:Binding-protein-dependent transport system inner membrane component	BPD_transp_1
B9D02_12960	293.02	232.18	172.59	61.3824	60.3876	61.1037	232.596	60.9579	1.93387	3.69388e-06	3.42344e-05	-	NC_999999999.1	2730993	2732723	+	1731	protein_coding	cysteine/glutathione ABC transporter ATP-binding protein/permease CydC && - && PF00005:ABC transporter|PF00664:ABC transporter transmembrane region	ABC_tran
B9D02_10410	342.513	258.65	304.683	101.805	48.5726	86.3422	301.949	78.9066	1.93862	1.20775e-05	9.87138e-05	-	NC_999999999.1	2189836	2190261	-	426	protein_coding	MarR family transcriptional regulator && - && PF12802:MarR family	-
B9D02_06850	169.85	103.611	183.196	47.9082	30.1938	41.1786	152.219	39.7602	1.93894	4.50474e-05	0.000311264	-	NC_999999999.1	1430568	1431506	+	939	protein_coding	1-phosphofructokinase && - && PF00294:pfkB family carbohydrate kinase	PfkB
B9D02_13660	206.97	321.421	415.565	154.205	53.8237	38.5219	314.652	82.1834	1.93927	0.00162679	0.00655478	galM	NC_999999999.1	2878970	2880004	+	1035	protein_coding	galactose-1-epimerase && - && PF01263:Aldose 1-epimerase	Aldose_epim
Novel00077	114.171	392.512	638.293	200.616	51.1981	46.4919	381.658	99.4352	1.94164	0.0112343	0.0326681	-	NC_999999999.1	936846	937170	+	325	-	PF02482:Sigma 54 modulation protein / S30EA ribosomal protein	-
B9D02_21460	493.803	728.303	1282.37	284.455	219.233	146.118	834.825	216.602	1.94645	0.00013386	0.000780748	-	NC_999999999.1	4521109	4522350	+	1242	protein_coding	cytochrome C biogenesis protein && - && PF02683:Cytochrome C biogenesis protein transmembrane region|PF13899:Thioredoxin-like	-
B9D02_12135	230.591	111.93	59.7797	47.9082	27.5682	29.2235	134.1	34.9	1.9485	0.00182738	0.00721666	flgJ	NC_999999999.1	2559434	2560396	-	963	protein_coding	flagellar assembly peptidoglycan hydrolase FlgJ && - && PF10135:Rod binding protein|PF01832:Mannosyl-glycoprotein endo-beta-N-acetylglucosaminidase	-
B9D02_01610	107.984	101.342	122.452	20.9598	38.0704	26.5668	110.593	28.5324	1.94911	3.22827e-05	0.000234957	-	NC_999999999.1	350832	351275	+	444	protein_coding	XRE family transcriptional regulator && - && PF01381:Helix-turn-helix	HTH_3
B9D02_12325	367.821	259.406	34.7108	50.9025	49.8854	70.4021	220.646	57.0633	1.95244	0.00940496	0.0282764	-	NC_999999999.1	2594567	2595727	-	1161	protein_coding	beta-ketoacyl-[acyl-carrier-protein] synthase II && - && PF02801:Beta-ketoacyl synthase, C-terminal domain|PF00109:Beta-ketoacyl synthase, N-terminal domain	Ketoacyl-synt_C
B9D02_19945	64.1157	46.8897	53.9945	14.9713	13.1277	14.6118	55	14.2369	1.95302	0.000285082	0.00151733	-	NC_999999999.1	4219539	4220225	-	687	protein_coding	ABC transporter permease && - && PF00528:Binding-protein-dependent transport system inner membrane component	BPD_transp_1
B9D02_13810	2900.39	4816.78	6294.22	2362.47	606.501	649.559	4670.46	1206.18	1.9533	0.0019218	0.0075365	sucA	NC_999999999.1	2905675	2908482	-	2808	protein_coding	2-oxoglutarate dehydrogenase subunit E1 && - && PF16078:2-oxoglutarate dehydrogenase N-terminus|PF00676:Dehydrogenase E1 component|PF02779:Transketolase, pyrimidine binding domain|PF16870:2-oxoglutarate dehydrogenase C-terminal	-
B9D02_20245	218.781	676.875	1016.25	284.455	115.524	92.9839	637.303	164.321	1.95601	0.00349738	0.0124307	-	NC_999999999.1	4277763	4278059	-	297	protein_coding	hypothetical protein && - && -	-
B9D02_13805	1559.02	2912.45	3546.28	1274.06	376.766	414.443	2672.59	688.422	1.95717	0.00114196	0.00485934	-	NC_999999999.1	2904436	2905659	-	1224	protein_coding	dihydrolipoyllysine-residue succinyltransferase && - && PF00364:Biotin-requiring enzyme|PF02817:e3 binding domain|PF00198:2-oxoacid dehydrogenases acyltransferase (catalytic domain)	Biotin_lipoyl
Novel00183	1095.59	1564.75	1905.24	546.453	343.946	282.937	1521.86	391.112	1.96053	9.15401e-06	7.71901e-05	-	NC_999999999.1	2785627	2786104	+	478	-	PF13505:Outer membrane protein beta-barrel domain	-
B9D02_10895	224.967	130.837	73.2783	26.9484	43.3215	39.8502	143.028	36.7067	1.96297	0.000565326	0.00270148	-	NC_999999999.1	2290409	2291266	+	858	protein_coding	HlyD family secretion protein && - && PF13533:Biotin-lipoyl like|PF13437:HlyD family secretion protein	-
B9D02_23100	15.7477	15.882	27.9615	5.98852	3.93832	5.31337	19.8637	5.08007	1.96397	0.0145501	0.0402039	-	NC_999999999.1	4862932	4863156	+	225	protein_coding	iron transporter && - && PF04023:FeoA domain	FeoA
B9D02_03540	209.22	265.456	406.887	76.3537	73.5153	75.7155	293.854	75.1948	1.9648	6.5041e-06	5.66418e-05	-	NC_999999999.1	739002	739871	+	870	protein_coding	AraC family transcriptional regulator && - && PF12833:Helix-turn-helix domain	-
B9D02_16580	219.343	96.8045	32.7824	43.4168	17.066	29.2235	116.31	29.9021	1.96636	0.00803588	0.0248101	-	NC_999999999.1	3487073	3488185	+	1113	protein_coding	FAD-dependent oxidoreductase && - && PF01266:FAD dependent oxidoreductase	DAO
B9D02_15845	217.093	145.207	41.4601	37.4283	47.2598	18.5968	134.587	34.4283	1.97005	0.00446666	0.0153268	-	NC_999999999.1	3316024	3317220	+	1197	protein_coding	glycosyl hydrolase && - && PF13088:BNR repeat-like domain	-
B9D02_15390	273.898	127.812	28.9256	35.9311	38.0704	35.8652	143.545	36.6223	1.97357	0.00800884	0.0247849	-	NC_999999999.1	3219403	3220134	-	732	protein_coding	Asp/Glu racemase && - && PF01177:Asp/Glu/Hydantoin racemase	Asp_Glu_race
B9D02_14440	556.794	403.856	242.011	62.8795	119.462	123.536	400.887	101.959	1.97459	8.78591e-05	0.000547872	-	NC_999999999.1	3028192	3030609	-	2418	protein_coding	ABC transporter permease && - && PF02687:FtsX-like permease family	-
B9D02_19275	69.1774	94.5357	99.3114	31.4398	18.3788	17.2684	87.6748	22.3623	1.97582	0.000119961	0.000710342	-	NC_999999999.1	4088043	4088462	+	420	protein_coding	DUF2946 domain-containing protein && - && PF11162:Protein of unknown function (DUF2946)	-
B9D02_03575	192.909	116.468	28.9256	37.4283	24.9427	23.9101	112.768	28.7604	1.97709	0.00545317	0.0180144	-	NC_999999999.1	745986	746807	+	822	protein_coding	hemin ABC transporter substrate-binding protein && - && -	-
B9D02_18715	303.143	230.667	206.336	95.8164	39.3832	53.1337	246.716	62.7777	1.97944	5.17411e-05	0.000351269	-	NC_999999999.1	3957856	3960141	-	2286	protein_coding	cellulose synthase regulator BcsB && - && -	-
B9D02_16395	197.971	96.8045	34.7108	35.9311	21.0044	26.5668	109.829	27.8341	1.9868	0.00417176	0.0144623	-	NC_999999999.1	3450222	3451235	-	1014	protein_coding	DUF4432 domain-containing protein && - && -	-
B9D02_23085	480.305	517.299	577.549	149.713	102.396	144.789	525.051	132.3	1.98919	7.43334e-08	1.10105e-06	-	NC_999999999.1	4859743	4860285	-	543	protein_coding	porin && - && PF07437:YfaZ precursor	-
B9D02_13020	393.13	724.521	1077	323.38	123.401	106.267	731.55	184.349	1.98935	0.000905512	0.00398063	-	NC_999999999.1	2744222	2744761	+	540	protein_coding	lipoprotein && - && PF12883:Protein of unknown function (DUF3828)	-
B9D02_20740	191.785	192.096	175.482	52.3996	28.881	59.7754	186.454	47.0187	1.98949	9.81016e-06	8.19027e-05	-	NC_999999999.1	4372796	4373140	-	345	protein_coding	hypothetical protein && - && -	-
B9D02_03585	227.217	93.7794	27.9615	41.9197	27.5682	18.5968	116.319	29.3616	1.99231	0.00917295	0.0277109	-	NC_999999999.1	747798	748574	+	777	protein_coding	heme ABC transporter ATP-binding protein && - && PF00005:ABC transporter	ABC_tran
B9D02_15060	462.308	298.733	183.196	85.3365	56.4492	95.6406	314.745	79.1421	1.99376	8.02024e-05	0.000508923	-	NC_999999999.1	3154803	3156074	-	1272	protein_coding	multidrug transporter subunit MdtG && - && PF07690:Major Facilitator Superfamily	MFS_1
B9D02_08915	251.401	332.009	619.009	178.159	57.762	65.0887	400.806	100.336	1.99964	0.00094533	0.00411981	-	NC_999999999.1	1875486	1876448	-	963	protein_coding	PTS mannose transporter subunit EIIAB && - && PF03830:PTS system sorbose subfamily IIB component|PF03610:PTS system fructose IIA component	PTSIIB_sorb
B9D02_00355	24.184	31.764	32.7824	7.48566	7.87664	6.64171	29.5768	7.33467	2.00809	0.00271189	0.0100497	-	NC_999999999.1	78108	78527	+	420	protein_coding	D-ribose pyranase && - && PF05025:RbsD / FucU transport protein family	-
B9D02_00120	57.9291	49.1585	60.7438	19.4627	15.7533	6.64171	55.9438	13.9526	2.01048	0.000686576	0.00316126	-	NC_999999999.1	26325	27284	-	960	protein_coding	2-dehydro-3-deoxygluconokinase && - && -	-
B9D02_06285	41.6189	44.6208	35.675	8.98279	7.87664	13.2834	40.6382	10.0476	2.01561	0.000887307	0.00392108	-	NC_999999999.1	1284783	1285340	+	558	protein_coding	DsbE family thiol:disulfide interchange protein && - && PF08534:Redoxin	-
B9D02_12610	1812.11	3437.32	4099.73	1127.34	745.655	431.711	3116.39	768.235	2.02039	0.000102722	0.000627384	-	NC_999999999.1	2643767	2644420	+	654	protein_coding	BAX inhibitor protein && - && PF01027:Inhibitor of apoptosis-promoting Bax1	-
B9D02_10420	303.143	185.29	28.9256	16.4684	55.1365	55.7903	172.453	42.4651	2.0213	0.0131177	0.0369947	-	NC_999999999.1	2191007	2192179	+	1173	protein_coding	hypothetical protein && - && PF03594:Benzoate membrane transport protein	-
B9D02_11000	1668.13	2507.84	2863.64	1071.95	270.431	391.861	2346.54	578.079	2.02162	0.000557749	0.00267539	-	NC_999999999.1	2308773	2310185	+	1413	protein_coding	pyruvate kinase && - && PF02887:Pyruvate kinase, alpha/beta domain|PF00224:Pyruvate kinase, barrel domain	PK
B9D02_01905	195.721	277.557	263.223	82.3422	42.0087	57.1187	245.501	60.4899	2.02355	6.05462e-06	5.30936e-05	-	NC_999999999.1	416142	416819	+	678	protein_coding	phosphoglycolate phosphatase && - && PF13419:Haloacid dehalogenase-like hydrolase	-
B9D02_11315	880.184	547.551	65.5648	158.696	108.96	99.6256	497.767	122.427	2.02476	0.00870168	0.0265251	-	NC_999999999.1	2376846	2379464	-	2619	protein_coding	nitrate reductase && - && PF04879:Molybdopterin oxidoreductase Fe4S4 domain|PF00384:Molybdopterin oxidoreductase|PF04324:BFD-like [2Fe-2S] binding domain|PF01568:Molydopterin dinucleotide binding domain	-
B9D02_12770	277.835	146.719	31.8182	28.4455	39.3832	43.8353	152.124	37.2213	2.03249	0.00577501	0.0188312	-	NC_999999999.1	2676882	2677670	+	789	protein_coding	aliphatic sulfonates ABC transporter ATP-binding protein && - && PF00005:ABC transporter	ABC_tran
B9D02_16895	186.16	152.77	50.1378	34.434	27.5682	33.2085	129.689	31.7369	2.03493	0.000725721	0.0033203	-	NC_999999999.1	3547254	3547712	+	459	protein_coding	DNA polymerase III subunit chi && - && -	-
B9D02_04590	79.8634	66.5531	56.8871	17.9656	17.066	14.6118	67.7679	16.5478	2.03882	7.55544e-05	0.000483027	nrdF	NC_999999999.1	966107	967066	-	960	protein_coding	class 1b ribonucleoside-diphosphate reductase subunit beta && - && PF00268:Ribonucleotide reductase, small chain	-
B9D02_00360	110.234	72.6034	27.9615	8.98279	18.3788	23.9101	70.2663	17.0906	2.03886	0.00346824	0.0123367	-	NC_999999999.1	78535	80043	+	1509	protein_coding	ribose ABC transporter ATP-binding protein RbsA && - && PF07673:Protein of unknown function (DUF1602)|PF00005:ABC transporter	ABC_tran
sRNA00021	45.5559	123.274	144.628	29.9426	22.3171	23.9101	104.486	25.39	2.03938	0.000626894	0.00294006	-	NC_999999999.1	335047	335232	+	186	-	-	-
Novel00229	337.451	192.096	56.8871	71.8623	39.3832	30.5519	195.478	47.2658	2.0528	0.00311988	0.0112883	-	NC_999999999.1	3304274	3304534	+	261	-	-	-
B9D02_00660	106.297	230.667	289.256	106.296	23.6299	21.2535	208.74	50.3932	2.0541	0.00452102	0.0154818	-	NC_999999999.1	142448	143452	-	1005	protein_coding	sugar glycosyltransferase && - && PF08437:Glycosyl transferase family 8 C-terminal|PF01501:Glycosyl transferase family 8	Glyco_transf_8
B9D02_03230	193.472	206.466	200.551	62.8795	30.1938	51.8053	200.163	48.2929	2.0548	3.85629e-06	3.54792e-05	-	NC_999999999.1	669052	669921	+	870	protein_coding	ArtI protein && - && PF00497:Bacterial extracellular solute-binding proteins, family 3	-
B9D02_14120	1375.67	2430.7	2741.19	815.936	309.814	448.979	2182.52	524.91	2.05619	6.00223e-05	0.000399437	-	NC_999999999.1	2966895	2967098	-	204	protein_coding	twin-arginine translocase subunit TatA && - && PF02416:mttA/Hcf106 family	-
B9D02_13285	236.216	170.92	23.1405	37.4283	21.0044	45.1636	143.426	34.5321	2.05726	0.00860139	0.0262511	-	NC_999999999.1	2794803	2795543	-	741	protein_coding	ABC transporter permease && - && PF00528:Binding-protein-dependent transport system inner membrane component	BPD_transp_1
B9D02_10900	476.931	274.532	85.8127	35.9311	93.2069	71.7304	279.092	66.9562	2.05918	0.00237169	0.00900029	-	NC_999999999.1	2291263	2293263	+	2001	protein_coding	FUSC family protein && - && PF04632:Fusaric acid resistance protein family	-
B9D02_03305	359.948	163.358	33.7466	35.9311	40.696	57.1187	185.684	44.5819	2.05978	0.00694584	0.0219959	-	NC_999999999.1	685850	688297	-	2448	protein_coding	fimbrial assembly protein && - && -	-
B9D02_14445	349.262	357.723	249.725	74.8566	77.4536	77.0438	318.903	76.4513	2.06127	8.33768e-08	1.22423e-06	-	NC_999999999.1	3030606	3031292	-	687	protein_coding	ABC transporter ATP-binding protein && - && PF00005:ABC transporter|PF07673:Protein of unknown function (DUF1602)	ABC_tran
B9D02_22025	1209.2	1116.28	1914.88	456.625	305.876	251.057	1413.45	337.853	2.06512	2.39067e-06	2.39114e-05	-	NC_999999999.1	4640959	4642329	-	1371	protein_coding	Xaa-Pro aminopeptidase && - && -	-
B9D02_20755	352.074	739.647	888.017	167.679	139.154	166.043	659.913	157.625	2.06525	1.11895e-05	9.21788e-05	-	NC_999999999.1	4375147	4375887	+	741	protein_coding	NADPH-dependent oxidoreductase && - && -	-
B9D02_10285	115.858	56.7214	18.3196	19.4627	10.5022	15.9401	63.633	15.3017	2.06568	0.00662379	0.021135	-	NC_999999999.1	2167083	2167892	+	810	protein_coding	molybdenum ABC transporter substrate-binding protein && - && PF13531:Bacterial extracellular solute-binding protein	-
B9D02_19980	160.289	134.619	62.6722	28.4455	26.2555	30.5519	119.193	28.4176	2.07205	0.000125754	0.00073773	-	NC_999999999.1	4225035	4225688	-	654	protein_coding	branched-chain amino acid ABC transporter permease && - && PF03591:AzlC protein	-
B9D02_20815	226.092	191.34	90.6337	52.3996	26.2555	42.5069	169.355	40.3873	2.07325	0.000145234	0.000837415	-	NC_999999999.1	4387955	4388695	-	741	protein_coding	nitrate/sulfonate/bicarbonate ABC transporter ATP-binding protein && - && PF00005:ABC transporter	ABC_tran
B9D02_02805	230.591	143.694	60.7438	38.9254	34.1321	30.5519	145.01	34.5365	2.07433	0.000483874	0.00239894	-	NC_999999999.1	576389	577510	+	1122	protein_coding	SelA-like pyridoxal phosphate-dependent enzyme && - && PF03841:L-seryl-tRNA selenium transferase	-
B9D02_07385	41.6189	37.058	26.0331	10.4799	3.93832	10.6267	34.9033	8.34832	2.07553	0.00253464	0.00951857	-	NC_999999999.1	1560273	1561058	+	786	protein_coding	hydroxypyruvate isomerase && - && PF01261:Xylose isomerase-like TIM barrel	-
B9D02_10550	343.637	221.592	20.2479	35.9311	49.8854	53.1337	195.159	46.3167	2.07596	0.0117164	0.0338169	-	NC_999999999.1	2224683	2226386	+	1704	protein_coding	ribulokinase && - && PF00370:FGGY family of carbohydrate kinases, N-terminal domain|PF02782:FGGY family of carbohydrate kinases, C-terminal domain	FGGY_N
B9D02_01640	290.208	141.425	29.8898	28.4455	48.5726	31.8802	153.841	36.2994	2.08479	0.00608741	0.0196721	-	NC_999999999.1	357037	358377	+	1341	protein_coding	gluconate transporter && - && PF02447:GntP family permease	-
B9D02_06855	424.626	263.944	345.179	71.8623	73.5153	96.9689	344.583	80.7822	2.0925	3.31023e-07	4.09803e-06	-	NC_999999999.1	1431523	1433235	+	1713	protein_coding	PTS fructose transporter subunit IIBC && - && PF02378:Phosphotransferase system, EIIC|PF02302:PTS system, Lactose/Cellobiose specific IIB subunit	PTS_IIB
B9D02_01330	196.846	116.468	139.807	38.9254	24.9427	42.5069	151.041	35.4583	2.09389	1.26856e-05	0.00010318	-	NC_999999999.1	289256	290002	+	747	protein_coding	16S rRNA (guanine(1516)-N(2))-methyltransferase && - && PF04445:Putative SAM-dependent methyltransferase	-
B9D02_16130	293.02	165.626	33.7466	37.4283	35.4449	42.5069	164.131	38.46	2.09586	0.00387638	0.0136064	-	NC_999999999.1	3383171	3383872	+	702	protein_coding	thiamine ABC transporter ATP-binding protein && - && PF00005:ABC transporter|PF07673:Protein of unknown function (DUF1602)	ABC_tran
B9D02_10330	142.292	62.7717	44.3527	13.4742	26.2555	18.5968	83.1387	19.4421	2.09712	0.00118575	0.00502031	-	NC_999999999.1	2173003	2174370	-	1368	protein_coding	PTS ascorbate transporter subunit IIC && - && PF03611:PTS system sugar-specific permease component	-
B9D02_10195	200.221	267.725	398.21	40.4225	59.0748	102.282	288.718	67.2599	2.09836	5.96961e-05	0.00039779	-	NC_999999999.1	2150815	2151447	-	633	protein_coding	acetyltransferase && - && PF00132:Bacterial transferase hexapeptide (six repeats)	Hexapep
B9D02_00180	339.138	164.87	46.281	50.9025	39.3832	38.5219	183.43	42.9358	2.09844	0.00268435	0.00999165	-	NC_999999999.1	37478	38662	-	1185	protein_coding	sugar ABC transporter permease && - && PF02653:Branched-chain amino acid transport system / permease component	BPD_transp_2
B9D02_13650	120.92	75.6285	117.631	29.9426	24.9427	18.5968	104.726	24.494	2.09984	2.46632e-05	0.000187611	galT	NC_999999999.1	2876785	2877831	+	1047	protein_coding	galactose-1-phosphate uridylyltransferase && - && PF02744:Galactose-1-phosphate uridyl transferase, C-terminal domain|PF01087:Galactose-1-phosphate uridyl transferase, N-terminal domain	-
B9D02_10880	6062.87	7314.03	10397.8	2471.76	1581.89	1465.16	7924.9	1839.61	2.10707	5.23505e-07	6.2071e-06	-	NC_999999999.1	2289071	2289538	+	468	protein_coding	glycine zipper 2TM domain-containing protein && - && PF05433:Glycine zipper 2TM domain	-
B9D02_04155	125.982	80.9225	94.4904	22.457	24.9427	22.5818	100.465	23.3272	2.10794	1.12017e-05	9.21788e-05	-	NC_999999999.1	868670	869554	+	885	protein_coding	2-hydroxy-3-oxopropionate reductase && - && PF14833:NAD-binding of NADP-dependent 3-hydroxyisobutyrate dehydrogenase|PF03446:NAD binding domain of 6-phosphogluconate dehydrogenase	NAD_binding_2
B9D02_19865	75.9264	40.0831	14.4628	11.977	6.56386	11.9551	43.4908	10.1653	2.10849	0.00714743	0.0225222	-	NC_999999999.1	4203353	4204384	-	1032	protein_coding	phage portal protein && - && PF04860:Phage portal protein	-
B9D02_22620	607.412	667.044	430.028	83.8393	156.22	152.759	568.161	130.94	2.11616	1.25503e-06	1.35452e-05	-	NC_999999999.1	4751367	4753034	-	1668	protein_coding	4-amino-4-deoxy-L-arabinose lipid A transferase && - && PF02366:Dolichyl-phosphate-mannose-protein mannosyltransferase	-
B9D02_02915	65.2405	31.764	31.8182	4.49139	11.815	13.2834	42.9409	9.86325	2.11721	0.00249225	0.00936632	-	NC_999999999.1	596112	597560	+	1449	protein_coding	altronate oxidoreductase && - && PF01232:Mannitol dehydrogenase Rossmann domain|PF08125:Mannitol dehydrogenase C-terminal domain	Mannitol_dh_C
B9D02_03370	269.961	129.325	76.1709	43.4168	30.1938	35.8652	158.485	36.4919	2.12352	0.000337165	0.00175208	-	NC_999999999.1	703762	706125	+	2364	protein_coding	alpha-glucosidase && - && PF01055:Glycosyl hydrolases family 31|PF13802:Galactose mutarotase-like	Glyco_hydro_31
B9D02_05630	579.291	777.461	688.43	122.765	178.537	167.371	681.727	156.224	2.12422	1.23223e-08	2.17045e-07	-	NC_999999999.1	1172805	1175921	-	3117	protein_coding	aminoglycoside/multidrug transporter subunit AcrD && - && PF00873:AcrB/AcrD/AcrF family	ACR_tran
B9D02_23460	672.652	554.357	117.631	85.3365	110.273	111.581	448.213	102.397	2.13049	0.00084722	0.00376368	-	NC_999999999.1	4930280	4930879	-	600	protein_coding	uracil-DNA glycosylase && - && PF03167:Uracil DNA glycosylase superfamily	UDG
B9D02_16125	541.046	310.077	59.7797	38.9254	84.0175	85.0138	303.634	69.3189	2.13099	0.00410399	0.0142567	thiP	NC_999999999.1	3381577	3383184	+	1608	protein_coding	thiamine/thiamine pyrophosphate ABC transporter permease ThiP && - && PF00528:Binding-protein-dependent transport system inner membrane component	BPD_transp_1
B9D02_02800	165.351	68.0657	15.427	22.457	26.2555	7.97005	82.9479	18.8942	2.13963	0.0124242	0.0354746	-	NC_999999999.1	575275	576405	+	1131	protein_coding	amidohydrolase/deacetylase family metallohydrolase && - && PF01979:Amidohydrolase family	Amidohydro_1
B9D02_04140	107.422	74.8722	113.774	34.434	11.815	21.2535	98.6894	22.5008	2.14083	0.000121029	0.000714155	-	NC_999999999.1	865146	866492	+	1347	protein_coding	glucarate dehydratase && - && PF13378:Enolase C-terminal domain-like|PF02746:Mandelate racemase / muconate lactonizing enzyme, N-terminal domain	MR_MLE_N
B9D02_17600	295.832	145.207	57.8513	41.9197	48.5726	22.5818	166.297	37.6914	2.14465	0.00143198	0.00589	-	NC_999999999.1	3703287	3704312	-	1026	protein_coding	LacI family transcriptional regulator && - && -	-
B9D02_01810	1590.52	1559.46	1642.01	221.575	422.713	438.353	1597.33	360.88	2.14532	1.58869e-07	2.12851e-06	-	NC_999999999.1	396684	398051	+	1368	protein_coding	two-component system sensor histidine kinase EnvZ && - && PF00672:HAMP domain|PF00512:His Kinase A (phospho-acceptor) domain|PF02518:Histidine kinase-, DNA gyrase B-, and HSP90-like ATPase	HATPase_c
B9D02_06310	152.415	191.34	383.747	67.3709	52.5109	43.8353	242.501	54.5724	2.15137	3.6918e-05	0.000263008	-	NC_999999999.1	1289875	1290171	+	297	protein_coding	hypothetical protein && - && -	-
B9D02_21445	145.104	86.2165	11.5703	11.977	10.5022	31.8802	80.9635	18.1198	2.16119	0.0140644	0.0392481	-	NC_999999999.1	4517606	4518700	-	1095	protein_coding	lipoprotein signal peptide && - && PF12695:Alpha/beta hydrolase family	-
B9D02_21560	160.852	110.418	74.2425	29.9426	21.0044	26.5668	115.171	25.8379	2.16232	3.5463e-05	0.000254799	-	NC_999999999.1	4544677	4545738	-	1062	protein_coding	sugar phosphate isomerase/epimerase && - && PF01261:Xylose isomerase-like TIM barrel|PF07582:AP endonuclease family 2 C terminus	-
B9D02_17020	642.281	316.884	110.882	88.3307	60.3876	90.3272	356.682	79.6818	2.16412	0.000796783	0.0035747	-	NC_999999999.1	3581173	3583545	-	2373	protein_coding	beta-N-acetylhexosaminidase && - && PF00728:Glycosyl hydrolase family 20, catalytic domain|PF02838:Glycosyl hydrolase family 20, domain 2	Glyco_hydro_20
B9D02_11170	53.9921	36.3017	13.4986	5.98852	6.56386	10.6267	34.5975	7.72637	2.16752	0.00570445	0.0186614	-	NC_999999999.1	2344979	2345815	+	837	protein_coding	5-dehydro-4-deoxy-D-glucuronate isomerase && - && PF04962:KduI/IolB family	-
B9D02_07270	444.31	506.711	808.954	173.667	118.15	99.6256	586.658	130.481	2.16935	1.40886e-06	1.49499e-05	hisF	NC_999999999.1	1536007	1536783	-	777	protein_coding	imidazole glycerol phosphate synthase cyclase subunit && - && PF00977:Histidine biosynthesis protein	-
Novel00170	262.087	188.315	24.1047	19.4627	38.0704	47.8203	158.169	35.1178	2.17108	0.00647713	0.0207721	-	NC_999999999.1	2608329	2608536	+	208	-	-	-
B9D02_09085	329.015	472.678	496.557	152.707	69.577	65.0887	432.75	95.791	2.17795	1.0103e-05	8.41321e-05	-	NC_999999999.1	1913602	1914501	-	900	protein_coding	D-hexose-6-phosphate mutarotase && - && PF01263:Aldose 1-epimerase	Aldose_epim
sRNA00166	408.316	288.901	22.1763	23.9541	55.1365	79.7005	239.798	52.9303	2.17935	0.0126015	0.0358593	-	NC_999999999.1	2725927	2726264	+	338	-	-	-
B9D02_10365	267.149	322.934	386.639	103.302	64.3259	47.8203	325.574	71.8161	2.18302	1.78345e-06	1.83467e-05	-	NC_999999999.1	2180499	2181254	-	756	protein_coding	pyrroloquinoline quinone biosynthesis protein C && - && PF03070:TENA/THI-4/PQQC family	-
B9D02_00155	91.6741	77.8974	68.4574	32.9369	5.25109	14.6118	79.343	17.5999	2.18591	0.00108079	0.00463026	-	NC_999999999.1	32647	33327	+	681	protein_coding	hypothetical protein && - && -	-
B9D02_07920	65.2405	43.1083	35.675	11.977	7.87664	11.9551	48.0079	10.6029	2.18792	0.000407225	0.00205895	-	NC_999999999.1	1682546	1683277	+	732	protein_coding	NAD(P)-dependent oxidoreductase && - && PF00106:short chain dehydrogenase	adh_short
Novel00213	275.585	109.661	15.427	41.9197	23.6299	22.5818	133.558	29.3771	2.18961	0.0112114	0.0326391	-	NC_999999999.1	3209167	3209398	+	232	-	-	-
B9D02_11295	60.1787	46.1334	30.854	8.98279	14.4405	6.64171	45.7221	10.0217	2.1921	0.000743728	0.00337232	-	NC_999999999.1	2372365	2373300	-	936	protein_coding	ABC transporter substrate-binding protein && - && PF13407:Periplasmic binding protein domain	-
B9D02_01850	290.208	223.104	23.1405	29.9426	36.7576	50.477	178.817	39.0591	2.19559	0.00579093	0.0188467	-	NC_999999999.1	407946	408752	+	807	protein_coding	pilus assembly protein HofM && - && -	-
B9D02_10150	46.6807	24.9574	17.3554	10.4799	6.56386	2.65668	29.6645	6.56682	2.19683	0.00663723	0.0211645	-	NC_999999999.1	2138808	2139848	-	1041	protein_coding	ABC transporter substrate-binding protein && - && -	-
B9D02_12030	82.6755	35.5454	16.3912	16.4684	5.25109	7.97005	44.8707	9.89653	2.19888	0.00725441	0.0228015	-	NC_999999999.1	2537085	2538224	+	1140	protein_coding	glycoside hydrolase 105 family protein && - && PF07470:Glycosyl Hydrolase Family 88	-
B9D02_02640	363.322	218.566	33.7466	26.9484	48.5726	58.447	205.212	44.656	2.20035	0.00455013	0.0155289	-	NC_999999999.1	545313	547244	-	1932	protein_coding	methyl-accepting chemotaxis protein && - && PF00672:HAMP domain|PF00015:Methyl-accepting chemotaxis protein (MCP) signalling domain	HAMP
B9D02_05385	334.639	235.961	109.917	88.3307	35.4449	23.9101	226.839	49.2286	2.20982	0.000670243	0.00310302	-	NC_999999999.1	1121484	1123352	+	1869	protein_coding	hypothetical protein && - && -	-
Novel00142	212.032	99.0734	28.9256	28.4455	31.5065	13.2834	113.344	24.4118	2.2196	0.00342302	0.0122102	-	NC_999999999.1	2196441	2196615	-	175	-	-	-
B9D02_14180	577.041	735.109	867.769	107.793	191.665	166.043	726.64	155.167	2.22563	7.3143e-08	1.0866e-06	-	NC_999999999.1	2975624	2976721	-	1098	protein_coding	ABC transporter substrate-binding protein && - && PF01497:Periplasmic binding protein	Peripla_BP_2
B9D02_01035	1595.02	1733.41	2279.34	419.197	396.457	382.562	1869.25	399.405	2.22643	1.02204e-10	2.75658e-09	-	NC_999999999.1	221300	222775	+	1476	protein_coding	ketol-acid reductoisomerase && - && -	-
B9D02_07030	78.7385	54.4525	53.0303	13.4742	13.1277	13.2834	62.0738	13.2951	2.22715	4.96731e-05	0.000339511	-	NC_999999999.1	1469319	1470602	-	1284	protein_coding	MFS transporter && - && PF07690:Major Facilitator Superfamily	MFS_1
B9D02_17705	252.526	136.888	33.7466	13.4742	34.1321	42.5069	141.053	30.0377	2.23061	0.00358099	0.0126664	-	NC_999999999.1	3728409	3729305	-	897	protein_coding	LysR family transcriptional regulator && - && PF00126:Bacterial regulatory helix-turn-helix protein, lysR family|PF03466:LysR substrate binding domain	LysR_substrate
B9D02_10405	528.673	549.063	616.116	170.673	85.3302	104.939	564.617	120.314	2.23252	1.08703e-07	1.53911e-06	-	NC_999999999.1	2189260	2189820	-	561	protein_coding	hydrolase && - && PF00857:Isochorismatase family	Isochorismatase
B9D02_20350	156.352	88.4854	113.774	29.9426	19.6916	26.5668	119.537	25.4003	2.23952	6.45691e-06	5.63921e-05	-	NC_999999999.1	4295569	4296303	+	735	protein_coding	deoxygluconate dehydrogenase && - && PF00106:short chain dehydrogenase	adh_short
B9D02_12465	82.113	48.4023	10.6061	7.48566	14.4405	7.97005	47.0405	9.9654	2.24173	0.0075215	0.0234803	-	NC_999999999.1	2620008	2620211	+	204	protein_coding	hypothetical protein && - && -	-
B9D02_04690	145.104	68.822	11.5703	10.4799	14.4405	22.5818	75.1654	15.8341	2.24871	0.00866358	0.026425	-	NC_999999999.1	986564	987460	-	897	protein_coding	allose kinase && - && PF00480:ROK family	ROK
B9D02_09445	139.48	60.5028	20.2479	11.977	13.1277	21.2535	73.4101	15.4527	2.25121	0.00354727	0.0125559	kdgT	NC_999999999.1	1981537	1982520	+	984	protein_coding	2-keto-3-deoxygluconate transporter && - && -	-
B9D02_03355	95.0487	61.2591	60.7438	19.4627	17.066	9.29839	72.3505	15.2757	2.25212	7.08984e-05	0.000460293	-	NC_999999999.1	701153	702217	-	1065	protein_coding	LacI family transcriptional regulator && - && PF00356:Bacterial regulatory proteins, lacI family|PF13377:Periplasmic binding protein-like domain	LacI
B9D02_23295	53.4297	25.7137	12.5344	7.48566	3.93832	7.97005	30.5593	6.46467	2.25527	0.00688639	0.0218487	-	NC_999999999.1	4901506	4902087	-	582	protein_coding	hypothetical protein && - && -	-
B9D02_07285	646.781	783.512	1413.5	261.998	173.286	159.401	947.931	198.228	2.25792	1.75056e-06	1.8119e-05	-	NC_999999999.1	1538092	1539159	-	1068	protein_coding	bifunctional imidazole glycerol-phosphate dehydratase/histidinol phosphatase && - && PF13242:HAD-hyrolase-like|PF00475:Imidazoleglycerol-phosphate dehydratase	-
B9D02_19080	693.461	1321.23	1843.53	344.34	234.986	227.146	1286.07	268.824	2.25835	3.43648e-06	3.24614e-05	-	NC_999999999.1	4043042	4044688	+	1647	protein_coding	fumarate hydratase && - && PF05681:Fumarate hydratase (Fumerase)|PF05683:Fumarase C-terminus	-
B9D02_07725	286.271	148.232	54.9587	38.9254	38.0704	25.2385	163.154	34.0781	2.2631	0.000582365	0.0027698	-	NC_999999999.1	1640565	1642610	+	2046	protein_coding	hydantoinase && - && PF01968:Hydantoinase/oxoprolinase|PF05378:Hydantoinase/oxoprolinase N-terminal region	-
B9D02_16940	68.0526	46.1334	27.9615	19.4627	6.56386	3.98502	47.3825	10.0039	2.26539	0.00280436	0.0103544	argF	NC_999999999.1	3557683	3558687	+	1005	protein_coding	ornithine carbamoyltransferase && - && PF00185:Aspartate/ornithine carbamoyltransferase, Asp/Orn binding domain|PF02729:Aspartate/ornithine carbamoyltransferase, carbamoyl-P binding domain	-
B9D02_01090	102.36	96.8045	207.3	44.9139	17.066	22.5818	135.488	28.1873	2.26925	0.000122758	0.000723382	-	NC_999999999.1	236238	236693	-	456	protein_coding	carboxymuconolactone decarboxylase family protein && - && PF02627:Carboxymuconolactone decarboxylase family	CMD
B9D02_19525	158.039	287.388	560.193	73.3594	84.0175	50.477	335.207	69.2846	2.27309	6.63421e-05	0.000435753	-	NC_999999999.1	4131692	4133065	-	1374	protein_coding	esterase-like activity of phytase && - && PF13449:Esterase-like activity of phytase	-
B9D02_18745	384.694	236.717	134.986	76.3537	48.5726	31.8802	252.133	52.2688	2.27479	6.69747e-05	0.000439337	bcsG	NC_999999999.1	3965595	3967256	+	1662	protein_coding	cellulose biosynthesis protein BcsG && - && PF11658:Cellulose biosynthesis protein BcsG	-
B9D02_18720	317.204	205.71	133.058	53.8967	52.5109	29.2235	218.657	45.2104	2.27743	1.43397e-05	0.000115334	bcsA	NC_999999999.1	3960146	3962746	-	2601	protein_coding	UDP-forming cellulose synthase catalytic subunit && - && PF00535:Glycosyl transferase family 2|PF07238:PilZ domain	Glycos_transf_2
B9D02_12630	551.732	868.215	1557.16	347.334	137.841	128.849	992.37	204.675	2.27828	0.000109251	0.000658502	-	NC_999999999.1	2646481	2646798	+	318	protein_coding	heat-shock protein HspQ && - && PF08755:Hemimethylated DNA-binding protein YccV like	-
B9D02_20360	109.109	164.87	416.529	61.3824	39.3832	41.1786	230.17	47.3147	2.28202	0.000181616	0.00102382	-	NC_999999999.1	4297696	4298481	+	786	protein_coding	ABC transporter substrate-binding protein && - && PF00497:Bacterial extracellular solute-binding proteins, family 3	-
B9D02_04320	25.3088	28.7388	32.7824	4.49139	3.93832	9.29839	28.9433	5.90937	2.28338	0.00172774	0.00688235	narJ	NC_999999999.1	911222	911950	+	729	protein_coding	nitrate reductase molybdenum cofactor assembly chaperone && - && PF02613:Nitrate reductase delta subunit	-
Novel00220	237.34	157.307	8.67769	19.4627	34.1321	29.2235	134.442	27.6061	2.28455	0.0119113	0.0342424	-	NC_999999999.1	3242798	3242984	+	187	-	PF01171:PP-loop family	-
B9D02_15830	62.9908	28.7388	20.2479	4.49139	10.5022	7.97005	37.3259	7.65454	2.28506	0.00287365	0.0105615	-	NC_999999999.1	3312483	3313631	+	1149	protein_coding	alcohol dehydrogenase && - && PF00465:Iron-containing alcohol dehydrogenase	-
Novel00064	213.156	117.224	16.3912	8.98279	31.5065	30.5519	115.591	23.6804	2.2861	0.00827275	0.0254171	-	NC_999999999.1	809530	809652	-	123	-	-	-
Novel00012	215.969	163.358	44.3527	31.4398	23.6299	31.8802	141.226	28.9833	2.28851	0.000441643	0.00221034	-	NC_999999999.1	188374	188519	+	146	-	PF00311:Phosphoenolpyruvate carboxylase	-
B9D02_18605	327.327	212.516	54.9587	47.9082	38.0704	35.8652	198.267	40.6146	2.2907	0.000555357	0.00266921	-	NC_999999999.1	3926341	3927591	-	1251	protein_coding	lipid III flippase WzxE && - && PF01943:Polysaccharide biosynthesis protein	-
B9D02_09820	254.213	142.938	80.9918	22.457	39.3832	35.8652	159.381	32.5685	2.29074	8.17512e-05	0.00051745	-	NC_999999999.1	2070133	2071167	+	1035	protein_coding	rhamnose/proton symporter RhaT && - && PF06379:L-rhamnose-proton symport protein (RhaT)	-
B9D02_16935	57.3666	27.9826	7.7135	4.49139	2.62555	11.9551	31.0209	6.35734	2.29153	0.0167788	0.0449319	arcC	NC_999999999.1	3556747	3557670	+	924	protein_coding	carbamate kinase && - && PF00696:Amino acid kinase family	AA_kinase
B9D02_01440	117.545	80.9225	80.9918	10.4799	21.0044	25.2385	93.1532	18.9076	2.29504	2.32136e-05	0.000178737	-	NC_999999999.1	313386	314201	-	816	protein_coding	inosose isomerase && - && PF01261:Xylose isomerase-like TIM barrel	-
B9D02_17740	292.457	183.777	61.708	22.457	55.1365	31.8802	179.314	36.4912	2.29632	0.00058718	0.00278483	-	NC_999999999.1	3735103	3736416	+	1314	protein_coding	peptidase M20 && - && PF01546:Peptidase family M20/M25/M40|PF07687:Peptidase dimerisation domain	Peptidase_M20
B9D02_07750	142.292	52.94	14.4628	16.4684	18.3788	7.97005	69.8982	14.2724	2.2986	0.00655931	0.0209956	-	NC_999999999.1	1647656	1648222	-	567	protein_coding	hypothetical protein && - && -	-
B9D02_16620	136.668	80.9225	15.427	22.457	15.7533	9.29839	77.6724	15.8362	2.30278	0.00451767	0.0154815	-	NC_999999999.1	3496457	3497971	+	1515	protein_coding	transcription antiterminator BglG && - && PF00874:PRD domain|PF05043:Mga helix-turn-helix domain|PF08279:HTH domain	PRD
B9D02_16805	77.6137	116.468	155.234	25.4512	18.3788	26.5668	116.439	23.4656	2.30926	7.90819e-06	6.75876e-05	-	NC_999999999.1	3526091	3526819	-	729	protein_coding	gluconate 2-dehydrogenase && - && PF13618:Gluconate 2-dehydrogenase subunit 3	-
B9D02_10030	79.8634	57.4777	147.521	13.4742	18.3788	25.2385	94.9539	19.0305	2.3114	0.000103355	0.00063049	-	NC_999999999.1	2115418	2116212	+	795	protein_coding	inositol monophosphatase && - && -	-
Novel00032	238.465	132.35	23.1405	23.9541	26.2555	29.2235	131.319	26.4777	2.31256	0.00262374	0.00978768	-	NC_999999999.1	443711	443885	-	175	-	-	-
B9D02_04325	65.2405	50.6711	41.4601	11.977	6.56386	13.2834	52.4572	10.6081	2.31384	0.000137597	0.000797019	narI	NC_999999999.1	911947	912624	+	678	protein_coding	respiratory nitrate reductase subunit gamma && - && PF02665:Nitrate reductase gamma subunit	-
B9D02_09785	305.955	125.543	84.8486	28.4455	42.0087	33.2085	172.116	34.5543	2.3177	0.000135955	0.000788414	-	NC_999999999.1	2063592	2064506	-	915	protein_coding	LysR family transcriptional regulator && - && PF00126:Bacterial regulatory helix-turn-helix protein, lysR family|PF03466:LysR substrate binding domain	LysR_substrate
B9D02_04710	172.1	105.124	24.1047	8.98279	35.4449	15.9401	100.443	20.1226	2.31771	0.0039323	0.0137644	-	NC_999999999.1	990196	991701	-	1506	protein_coding	lipase && - && PF00005:ABC transporter	ABC_tran
B9D02_16795	123.732	96.8045	106.061	16.4684	27.5682	21.2535	108.866	21.7634	2.31853	1.28155e-06	1.37726e-05	-	NC_999999999.1	3523018	3524280	-	1263	protein_coding	alcohol dehydrogenase && - && PF00034:Cytochrome c|PF13442:Cytochrome C oxidase, cbb3-type, subunit III	-
B9D02_06515	877.935	1905.08	2452.89	594.361	217.92	229.803	1745.3	347.361	2.32946	7.11829e-05	0.000461547	-	NC_999999999.1	1330991	1332193	-	1203	protein_coding	acetate kinase && - && PF00871:Acetokinase family	-
B9D02_20205	93.3614	45.3771	26.0331	10.4799	14.4405	7.97005	54.9239	10.9635	2.33035	0.00104177	0.0044936	-	NC_999999999.1	4270807	4271658	+	852	protein_coding	metal ABC transporter permease && - && PF00950:ABC 3 transport family	ABC-3
B9D02_01135	82.6755	45.3771	77.135	23.9541	6.56386	10.6267	68.3959	13.7149	2.33205	0.000332561	0.00173172	-	NC_999999999.1	245256	246158	-	903	protein_coding	GntR family transcriptional regulator && - && PF07729:FCD domain|PF00392:Bacterial regulatory proteins, gntR family	FCD
B9D02_16525	334.639	562.676	871.626	257.507	43.3215	50.477	589.647	117.102	2.3339	0.00153667	0.00624433	-	NC_999999999.1	3474602	3475567	-	966	protein_coding	hypothetical protein && - && -	-
B9D02_09880	266.024	305.539	628.651	89.8279	74.8281	73.0588	400.071	79.2382	2.33543	1.76493e-06	1.82304e-05	-	NC_999999999.1	2080859	2082109	-	1251	protein_coding	MFS transporter && - && PF07690:Major Facilitator Superfamily	MFS_1
B9D02_19210	118.108	45.3771	7.7135	5.98852	13.1277	14.6118	57.0661	11.2427	2.34429	0.0113111	0.0328537	-	NC_999999999.1	4073044	4073832	-	789	protein_coding	ABC transporter && - && PF00005:ABC transporter|PF07673:Protein of unknown function (DUF1602)	ABC_tran
B9D02_02505	2773.85	13080	13622	1169.26	1799.81	2816.08	9825.28	1928.38	2.34901	0.000265735	0.0014279	-	NC_999999999.1	515986	516249	-	264	protein_coding	DUF1471 domain-containing protein && - && PF07338:Protein of unknown function (DUF1471)	-
Novel00139	211.469	106.636	11.5703	20.9598	23.6299	19.9251	109.892	21.505	2.35626	0.00617504	0.0198818	-	NC_999999999.1	2052575	2052694	-	120	-	-	-
B9D02_19280	296.957	383.437	412.673	41.9197	93.2069	77.0438	364.355	70.7234	2.36133	2.02923e-07	2.65979e-06	-	NC_999999999.1	4088508	4090238	+	1731	protein_coding	DUF2534 domain-containing protein && - && PF03929:PepSY-associated TM region|PF10749:Protein of unknown function (DUF2534)	-
B9D02_13235	15299.5	22847.4	29980.5	6373.29	3942.26	2930.32	22709.1	4415.29	2.36272	5.13049e-07	6.11182e-06	ompX	NC_999999999.1	2785569	2786081	-	513	protein_coding	outer membrane protein OmpX && - && PF13505:Outer membrane protein beta-barrel domain	-
B9D02_06910	392.005	255.624	44.3527	55.3938	47.2598	31.8802	230.661	44.8446	2.36549	0.00125037	0.00525862	-	NC_999999999.1	1443601	1444728	+	1128	protein_coding	MFS transporter && - && PF06779:Uncharacterised MFS-type transporter YbfB	-
Novel00063	190.097	111.174	26.9973	13.4742	26.2555	23.9101	109.423	21.2133	2.367	0.00142438	0.00586351	-	NC_999999999.1	794500	794633	-	134	-	-	-
B9D02_14935	412.252	747.966	1099.17	187.141	143.092	107.596	753.131	145.943	2.36768	2.2586e-06	2.27254e-05	phoB	NC_999999999.1	3129381	3130070	-	690	protein_coding	DNA-binding response regulator && - && PF00072:Response regulator receiver domain|PF00486:Transcriptional regulatory protein, C terminal	Response_reg
B9D02_06695	181.661	66.5531	45.3168	25.4512	11.815	19.9251	97.8437	19.0638	2.36816	0.00061925	0.00290961	-	NC_999999999.1	1396873	1399017	+	2145	protein_coding	type I secretion system permease/ATPase && - && PF00664:ABC transporter transmembrane region|PF00005:ABC transporter	ABC_tran
B9D02_09200	2192.87	5586.68	11491.2	3145.47	288.81	297.548	6423.58	1243.94	2.36858	0.0104019	0.0307792	-	NC_999999999.1	1933520	1936207	-	2688	protein_coding	bifunctional acetaldehyde-CoA/alcohol dehydrogenase && - && -	-
B9D02_03930	28.1209	9.83171	19.2838	4.49139	1.31277	5.31337	19.0788	3.70584	2.37642	0.0113247	0.0328741	-	NC_999999999.1	821394	821711	+	318	protein_coding	PTS sugar transporter subunit IIB && - && PF02302:PTS system, Lactose/Cellobiose specific IIB subunit	PTS_IIB
B9D02_17665	387.506	209.491	80.0276	71.8623	23.6299	34.5369	225.675	43.343	2.38582	0.00053308	0.00257664	-	NC_999999999.1	3717040	3718131	+	1092	protein_coding	ABC transporter ATP-binding protein && - && PF00005:ABC transporter|PF08402:TOBE domain|PF07673:Protein of unknown function (DUF1602)	ABC_tran
B9D02_20560	25.3088	39.3268	27.9615	2.99426	3.93832	10.6267	30.8657	5.8531	2.38632	0.00183928	0.00725268	-	NC_999999999.1	4333575	4334009	-	435	protein_coding	DUF305 domain-containing protein && - && PF03713:Domain of unknown function (DUF305)	-
Novel00090	191.222	127.812	22.1763	16.4684	30.1938	18.5968	113.737	21.753	2.3873	0.0019419	0.00759173	-	NC_999999999.1	1146960	1147089	+	130	-	-	-
B9D02_07280	227.217	287.388	480.166	86.8336	43.3215	59.7754	331.59	63.3102	2.39027	1.83375e-06	1.87876e-05	hisH	NC_999999999.1	1537502	1538092	-	591	protein_coding	imidazole glycerol phosphate synthase subunit HisH && - && PF00117:Glutamine amidotransferase class-I	GATase
B9D02_23270	487.054	279.826	71.3499	46.4111	61.7003	51.8053	279.41	53.3056	2.391	0.000387008	0.00196856	-	NC_999999999.1	4896361	4898403	-	2043	protein_coding	DNA topoisomerase III && - && PF01131:DNA topoisomerase|PF01396:Topoisomerase DNA binding C4 zinc finger|PF01751:Toprim domain	Topoisom_bac
Novel00181	269.398	133.862	23.1405	29.9426	26.2555	25.2385	142.134	27.1455	2.39192	0.00229698	0.00875625	-	NC_999999999.1	2773480	2773683	-	204	-	PF03453:MoeA N-terminal region (domain I and II)	-
Novel00316	65.8029	232.18	259.367	35.9311	31.5065	38.5219	185.783	35.3199	2.39312	8.3149e-05	0.000524327	-	NC_999999999.1	4826202	4826347	-	146	-	-	-
B9D02_05565	78.1761	81.6788	162.948	13.4742	23.6299	23.9101	107.601	20.3381	2.3946	2.40735e-05	0.000184235	-	NC_999999999.1	1159966	1160796	+	831	protein_coding	phosphodiesterase && - && PF00149:Calcineurin-like phosphoesterase	Metallophos
B9D02_23165	1412.23	806.2	67.4932	92.8221	166.722	174.013	761.975	144.519	2.39852	0.00415714	0.0144215	-	NC_999999999.1	4879823	4882672	-	2850	protein_coding	conjugative transfer ATPase && - && PF11130:F pilus assembly Type-IV secretion system for plasmid transfer|PF12846:AAA-like domain	-
B9D02_17620	158.039	284.363	579.477	157.199	18.3788	18.5968	340.627	64.7248	2.39857	0.00540092	0.0178768	-	NC_999999999.1	3707672	3707965	+	294	protein_coding	DUF1330 domain-containing protein && - && PF07045:Domain of unknown function (DUF1330)	-
Novel00197	534.297	400.075	34.7108	46.4111	61.7003	75.7155	323.028	61.2756	2.39861	0.00293965	0.0107595	-	NC_999999999.1	3053856	3054335	+	480	-	PF12168:DNA polymerase III subunits tau domain IV DnaB-binding	-
B9D02_03595	407.753	292.682	222.727	77.8508	56.4492	41.1786	307.721	58.4929	2.39929	3.16896e-07	3.95221e-06	-	NC_999999999.1	749192	750175	-	984	protein_coding	oxidoreductase && - && PF00107:Zinc-binding dehydrogenase	ADH_zinc_N
B9D02_06930	452.184	1043.67	1444.35	386.26	56.4492	111.581	980.071	184.763	2.40824	0.00105657	0.00455238	-	NC_999999999.1	1448224	1449219	+	996	protein_coding	methyl-galactoside ABC transporter substrate-binding protein && - && PF13407:Periplasmic binding protein domain	-
B9D02_10125	408.316	604.272	888.017	250.021	56.4492	50.477	633.535	118.982	2.41461	0.000427723	0.00215397	-	NC_999999999.1	2133494	2134525	+	1032	protein_coding	NADP-dependent oxidoreductase && - && PF16884:N-terminal domain of oxidoreductase|PF00107:Zinc-binding dehydrogenase	ADH_zinc_N
B9D02_10300	236.216	189.828	122.452	32.9369	32.8193	37.1936	182.832	34.3166	2.4154	2.58606e-07	3.30689e-06	-	NC_999999999.1	2169349	2170284	+	936	protein_coding	alcohol dehydrogenase && - && PF00107:Zinc-binding dehydrogenase	ADH_zinc_N
B9D02_18520	429.687	310.833	221.763	55.3938	57.762	66.4171	320.761	59.8576	2.42276	3.74703e-08	5.91445e-07	xerC	NC_999999999.1	3911768	3912673	-	906	protein_coding	tyrosine recombinase XerC && - && PF00589:Phage integrase family|PF02899:Phage integrase, N-terminal SAM-like domain	Phage_integrase
B9D02_12155	164.226	99.8297	33.7466	23.9541	22.3171	9.29839	99.2674	18.5232	2.42876	0.000677443	0.00312788	flgF	NC_999999999.1	2563086	2563841	-	756	protein_coding	flagellar biosynthesis protein FlgF && - && PF06429:Flagellar basal body rod FlgEFG protein C-terminal|PF00460:Flagella basal body rod protein	-
B9D02_05680	403.816	490.829	566.943	88.3307	99.7707	82.3572	487.196	90.1529	2.43309	6.55815e-11	1.83012e-09	-	NC_999999999.1	1187603	1188517	-	915	protein_coding	coproporphyrinogen III oxidase && - && PF01218:Coproporphyrinogen III oxidase	-
B9D02_17415	377.383	235.205	51.102	44.9139	32.8193	45.1636	221.23	40.9656	2.43559	0.000486605	0.00240851	-	NC_999999999.1	3660826	3662127	+	1302	protein_coding	C4-dicarboxylate ABC transporter && - && -	-
B9D02_10020	524.736	248.062	13.4986	28.4455	56.4492	59.7754	262.099	48.2234	2.44235	0.0090832	0.0274891	-	NC_999999999.1	2112111	2114336	+	2226	protein_coding	iron ABC transporter permease && - && PF00528:Binding-protein-dependent transport system inner membrane component	BPD_transp_1
Novel00099	92.2366	337.303	1265.98	163.187	74.8281	73.0588	565.173	103.691	2.4466	0.002999	0.010945	-	NC_999999999.1	1232013	1232229	-	217	-	-	-
B9D02_06845	192.909	228.398	386.639	89.8279	17.066	41.1786	269.316	49.3575	2.45173	0.000132573	0.000775028	-	NC_999999999.1	1429441	1430571	+	1131	protein_coding	bifunctional PTS fructose transporter subunit IIA/HPr protein && - && PF00359:Phosphoenolpyruvate-dependent sugar phosphotransferase system, EIIA 2|PF00381:PTS HPr component phosphorylation site	PTS_EIIA_2
B9D02_00670	537.672	505.199	442.562	109.291	72.2025	90.3272	495.144	90.6068	2.45238	8.04562e-11	2.23288e-09	-	NC_999999999.1	144535	145512	-	978	protein_coding	ADP-heptose--LPS heptosyltransferase && - && PF01075:Glycosyltransferase family 9 (heptosyltransferase)	-
B9D02_10185	340.263	148.988	79.0634	28.4455	42.0087	33.2085	189.438	34.5543	2.45589	9.15394e-05	0.00056732	-	NC_999999999.1	2149076	2150278	+	1203	protein_coding	MFS transporter && - && PF07690:Major Facilitator Superfamily	MFS_1
B9D02_14920	687.275	790.318	1115.57	115.279	144.405	211.206	864.386	156.963	2.45985	1.12023e-08	2.02082e-07	-	NC_999999999.1	3125845	3126951	-	1107	protein_coding	5-methyltetrahydropteroyltriglutamate--homocysteine S-methyltransferase && - && PF01717:Cobalamin-independent synthase, Catalytic domain	-
sRNA00116	87.7372	255.624	398.21	92.8221	19.6916	22.5818	247.19	45.0318	2.46004	0.00124932	0.00525862	-	NC_999999999.1	1911684	1911760	-	77	-	-	-
B9D02_21175	652.405	724.521	592.976	101.805	111.586	142.133	656.634	118.508	2.46934	9.43502e-12	3.15605e-10	-	NC_999999999.1	4456374	4457483	+	1110	protein_coding	NAD(P)H-binding protein && - && PF07993:Male sterility protein	NAD_binding_4
B9D02_17035	422.376	282.851	161.984	50.9025	42.0087	63.7604	289.07	52.2239	2.47029	1.31594e-06	1.40822e-05	-	NC_999999999.1	3586388	3587023	-	636	protein_coding	hypothetical protein && - && PF13460:NAD(P)H-binding	-
B9D02_07925	233.966	124.787	64.6006	16.4684	28.881	30.5519	141.118	25.3004	2.47909	6.93344e-05	0.000451299	-	NC_999999999.1	1683314	1684057	-	744	protein_coding	DNA-binding response regulator && - && PF00486:Transcriptional regulatory protein, C terminal|PF00072:Response regulator receiver domain	Response_reg
B9D02_15110	172.1	83.9477	77.135	28.4455	19.6916	11.9551	111.061	20.0307	2.48024	3.20099e-05	0.000233645	lldD	NC_999999999.1	3162794	3163981	-	1188	protein_coding	alpha-hydroxy-acid oxidizing enzyme && - && PF01070:FMN-dependent dehydrogenase	FMN_dh
B9D02_01725	107.984	94.5357	152.342	37.4283	9.18941	17.2684	118.287	21.2954	2.48283	4.39517e-05	0.000304945	mdcA	NC_999999999.1	377306	378961	-	1656	protein_coding	malonate decarboxylase subunit alpha && - && PF16957:Malonate decarboxylase, alpha subunit, transporter	-
B9D02_08475	144.541	80.9225	8.67769	4.49139	11.815	25.2385	78.0472	13.8483	2.49269	0.00920074	0.027745	-	NC_999999999.1	1791837	1792229	+	393	protein_coding	flagellar protein FlhE && - && PF06366:Flagellar protein FlhE	-
Novel00054	299.769	239.742	134.022	61.3824	23.6299	34.5369	224.511	39.8497	2.50067	6.26241e-06	5.48205e-05	-	NC_999999999.1	584638	584879	+	242	-	-	-
B9D02_01375	380.195	651.918	1132.92	324.877	32.8193	23.9101	721.678	127.202	2.50574	0.00537665	0.0178199	-	NC_999999999.1	297831	298508	+	678	protein_coding	short-chain dehydrogenase && - && PF00106:short chain dehydrogenase	adh_short
Novel00001	263.774	151.257	6.74932	13.4742	30.1938	30.5519	140.593	24.7399	2.50632	0.00928562	0.0279676	-	NC_999999999.1	13266	13488	-	223	-	-	-
B9D02_15245	429.687	380.411	161.019	59.8852	39.3832	71.7304	323.706	56.9996	2.50746	2.5754e-06	2.55066e-05	-	NC_999999999.1	3192048	3193049	+	1002	protein_coding	ABC transporter permease && - && PF02653:Branched-chain amino acid transport system / permease component	BPD_transp_2
B9D02_11935	356.573	316.127	607.438	119.77	52.5109	53.1337	426.713	75.1384	2.50817	1.8508e-06	1.89239e-05	-	NC_999999999.1	2515210	2515878	+	669	protein_coding	two-component system response regulator PhoP && - && PF00072:Response regulator receiver domain|PF00486:Transcriptional regulatory protein, C terminal	Response_reg
B9D02_10360	16.3101	31.0077	32.7824	8.98279	2.62555	2.65668	26.7001	4.755	2.5082	0.00290666	0.010662	-	NC_999999999.1	2180217	2180495	-	279	protein_coding	pyrroloquinoline quinone biosynthesis peptide chaperone PqqD && - && PF05402:Coenzyme PQQ synthesis protein D (PqqD)	-
B9D02_16400	71.4271	36.3017	25.0689	8.98279	9.18941	5.31337	44.2659	7.82852	2.50985	0.000532037	0.00257653	fucP	NC_999999999.1	3451232	3452557	-	1326	protein_coding	L-fucose:H+ symporter permease && - && PF07690:Major Facilitator Superfamily	MFS_1
B9D02_07295	818.881	755.529	1260.19	190.136	141.779	164.714	944.868	165.543	2.51313	3.27321e-10	7.72569e-09	hisD	NC_999999999.1	1540229	1541533	-	1305	protein_coding	histidinol dehydrogenase && - && PF00815:Histidinol dehydrogenase	-
B9D02_07035	102.36	33.2766	4.82094	7.48566	5.25109	11.9551	46.8192	8.23061	2.51393	0.0118907	0.0342026	-	NC_999999999.1	1470683	1471693	-	1011	protein_coding	Zn-dependent oxidoreductase && - && PF08240:Alcohol dehydrogenase GroES-like domain|PF00107:Zinc-binding dehydrogenase	ADH_N
B9D02_19580	55.6794	30.2514	8.67769	7.48566	5.25109	3.98502	31.5362	5.57392	2.51719	0.00496663	0.0166909	-	NC_999999999.1	4145849	4147069	-	1221	protein_coding	cyclodextrin-binding protein && - && PF13416:Bacterial extracellular solute-binding protein	-
B9D02_01700	172.662	108.149	53.9945	23.9541	13.1277	21.2535	111.602	19.4451	2.52824	4.067e-05	0.000286106	-	NC_999999999.1	373417	374376	-	960	protein_coding	transporter && - && PF03547:Membrane transport protein	-
B9D02_19335	259.837	359.992	488.843	68.868	48.5726	74.3871	369.557	63.9426	2.53056	1.65189e-08	2.81882e-07	-	NC_999999999.1	4099164	4099706	+	543	protein_coding	thioredoxin && - && PF13462:Thioredoxin	-
B9D02_08365	469.619	844.771	1071.21	194.627	101.084	116.894	795.201	137.535	2.53243	2.7897e-07	3.5404e-06	msrA	NC_999999999.1	1766010	1766543	-	534	protein_coding	peptide-methionine (S)-S-oxide reductase && - && PF01625:Peptide methionine sulfoxide reductase	PMSR
B9D02_01295	140.042	114.199	273.829	20.9598	42.0087	27.8952	176.024	30.2879	2.53314	5.53444e-06	4.89571e-05	-	NC_999999999.1	280456	281229	-	774	protein_coding	SuhB && - && PF00459:Inositol monophosphatase family	-
B9D02_05035	286.271	301.758	403.995	44.9139	66.9514	58.447	330.674	56.7708	2.53883	6.27043e-10	1.42027e-08	-	NC_999999999.1	1057049	1058029	+	981	protein_coding	nickel transporter && - && PF03824:High-affinity nickel-transport protein	-
Novel00190	253.651	173.946	29.8898	16.4684	23.6299	38.5219	152.495	26.2068	2.54059	0.000921121	0.0040387	-	NC_999999999.1	2872522	2872709	+	188	-	PF00528:Binding-protein-dependent transport system inner membrane component	-
Novel00138	953.861	3698.23	4242.43	1275.56	11.815	240.43	2964.84	509.267	2.54171	0.0189088	0.0494095	-	NC_999999999.1	2034281	2034876	+	596	-	-	-
B9D02_00365	189.535	81.6788	29.8898	13.4742	26.2555	11.9551	100.368	17.2282	2.5437	0.000788138	0.00354802	-	NC_999999999.1	80040	81011	+	972	protein_coding	ribose ABC transporter permease && - && PF02653:Branched-chain amino acid transport system / permease component	BPD_transp_2
B9D02_03295	511.238	613.347	619.009	209.598	36.7576	53.1337	581.198	99.8299	2.54433	0.000115178	0.000685216	-	NC_999999999.1	683554	684879	+	1326	protein_coding	citrate-proton symporter && - && PF00083:Sugar (and other) transporter	Sugar_tr
B9D02_20830	76.4889	106.636	210.193	20.9598	19.6916	26.5668	131.106	22.4061	2.54444	9.37226e-06	7.87675e-05	-	NC_999999999.1	4391136	4392584	-	1449	protein_coding	PTS cellobiose/arbutin/salicin transporter subunit IIBC && - && PF00367:phosphotransferase system, EIIB|PF02378:Phosphotransferase system, EIIC	-
B9D02_10345	111.921	224.617	273.829	43.4168	26.2555	34.5369	203.456	34.7364	2.55103	1.27556e-06	1.37374e-05	-	NC_999999999.1	2176112	2176696	-	585	protein_coding	polyisoprenoid-binding protein && - && PF04264:YceI-like domain	-
B9D02_10590	67.4902	62.7717	39.5317	11.977	9.18941	7.97005	56.5979	9.71217	2.55304	2.54925e-05	0.000193337	-	NC_999999999.1	2234319	2234498	+	180	protein_coding	hypothetical protein && - && -	-
Novel00336	534.297	282.851	45.3168	37.4283	57.762	51.8053	287.488	48.9985	2.55312	0.0008574	0.00380556	-	NC_999999999.1	4931116	4931610	+	495	-	PF03595:Voltage-dependent anion channel	-
B9D02_05030	624.284	935.525	1070.25	151.21	118.15	177.998	876.686	149.119	2.55526	4.83287e-10	1.10958e-08	-	NC_999999999.1	1056432	1057058	+	627	protein_coding	DUF1007 domain-containing protein && - && PF06226:Protein of unknown function (DUF1007)	-
B9D02_08130	215.406	89.9979	23.1405	28.4455	17.066	10.6267	109.515	18.7128	2.557	0.00164112	0.00659975	fliI	NC_999999999.1	1719443	1720804	-	1362	protein_coding	flagellum-specific ATP synthase FliI && - && PF00006:ATP synthase alpha/beta family, nucleotide-binding domain	ATP-synt_ab
B9D02_14155	56.2418	93.7794	567.907	95.8164	14.4405	11.9551	239.309	40.7373	2.5571	0.00970817	0.0291015	-	NC_999999999.1	2970727	2970972	+	246	protein_coding	hypothetical protein && - && -	-
B9D02_10340	138.917	79.41	27.9615	7.48566	21.0044	13.2834	82.0962	13.9245	2.55755	0.00055881	0.00267794	-	NC_999999999.1	2174687	2175667	-	981	protein_coding	permease && - && PF00365:Phosphofructokinase	PFK
B9D02_18445	193.472	104.367	30.854	26.9484	13.1277	15.9401	109.564	18.6721	2.56131	0.000493269	0.00243549	-	NC_999999999.1	3895091	3895951	-	861	protein_coding	EamA family transporter && - && PF00892:EamA-like transporter family	DUF6
B9D02_19435	304.831	472.678	655.648	109.291	70.8897	62.432	477.719	80.8708	2.56363	8.56408e-08	1.25383e-06	-	NC_999999999.1	4114762	4115931	-	1170	protein_coding	dienelactone hydrolase && - && PF12695:Alpha/beta hydrolase family	-
B9D02_03460	254.213	210.247	268.044	43.4168	44.6343	35.8652	244.168	41.3054	2.56388	1.75135e-10	4.40103e-09	deoA	NC_999999999.1	720850	722178	+	1329	protein_coding	thymidine phosphorylase && - && PF02885:Glycosyl transferase family, helical bundle domain|PF00591:Glycosyl transferase family, a/b domain|PF07831:Pyrimidine nucleoside phosphorylase C-terminal domain	Glycos_trans_3N
B9D02_11285	185.598	70.3345	26.9973	14.9713	21.0044	11.9551	94.3099	15.9769	2.56487	0.000791297	0.00355907	-	NC_999999999.1	2370165	2371697	-	1533	protein_coding	sugar ABC transporter ATP-binding protein && - && PF00005:ABC transporter	ABC_tran
B9D02_11940	281.771	365.286	381.818	61.3824	47.2598	65.0887	342.959	57.9103	2.56621	1.07265e-10	2.86663e-09	-	NC_999999999.1	2515881	2517341	+	1461	protein_coding	sensor protein PhoQ && - && PF08918:PhoQ Sensor|PF02518:Histidine kinase-, DNA gyrase B-, and HSP90-like ATPase|PF00672:HAMP domain	HATPase_c
B9D02_07090	381.882	579.315	562.122	98.8107	87.9558	70.4021	507.773	85.7228	2.56696	1.51572e-10	3.85438e-09	-	NC_999999999.1	1488183	1489484	+	1302	protein_coding	porin && - && PF04966:Carbohydrate-selective porin, OprB family	-
Novel00335	939.238	634.523	52.0662	55.3938	103.709	114.237	541.943	91.1134	2.57228	0.00191439	0.0075191	-	NC_999999999.1	4930223	4930944	+	722	-	PF03167:Uracil DNA glycosylase superfamily	-
B9D02_00665	110.796	208.735	162.948	23.9541	21.0044	35.8652	160.826	26.9412	2.57513	3.19484e-07	3.97466e-06	-	NC_999999999.1	143462	144538	-	1077	protein_coding	glycosyltransferase && - && PF01075:Glycosyltransferase family 9 (heptosyltransferase)	-
B9D02_06510	1218.2	1757.61	2285.13	543.459	164.097	175.341	1753.64	294.299	2.57586	9.22953e-06	7.76973e-05	-	NC_999999999.1	1328775	1330919	-	2145	protein_coding	phosphate acetyltransferase && - && PF01515:Phosphate acetyl/butaryl transferase|PF13500:AAA domain|PF07085:DRTGG domain	DRTGG
Novel00238	206.407	106.636	6.74932	31.4398	10.5022	11.9551	106.598	17.9657	2.57641	0.00823887	0.0253592	-	NC_999999999.1	3439287	3439436	-	150	-	-	-
B9D02_16625	56.2418	24.2011	9.64188	5.98852	2.62555	6.64171	30.0283	5.08526	2.5769	0.00504991	0.0169145	-	NC_999999999.1	3497987	3498460	+	474	protein_coding	DNA-binding protein && - && PF00359:Phosphoenolpyruvate-dependent sugar phosphotransferase system, EIIA 2	PTS_EIIA_2
B9D02_01580	34.3075	57.4777	72.3141	7.48566	6.56386	13.2834	54.6998	9.11098	2.57726	8.37312e-05	0.000525455	-	NC_999999999.1	344689	345534	+	846	protein_coding	glycerol-3-phosphate transporter && - && PF00528:Binding-protein-dependent transport system inner membrane component	BPD_transp_1
B9D02_20965	71.9895	107.393	98.3472	11.977	19.6916	14.6118	92.5764	15.4268	2.57793	8.51896e-07	9.54086e-06	-	NC_999999999.1	4414133	4414681	+	549	protein_coding	N-acetyltransferase && - && PF13508:Acetyltransferase (GNAT) domain	-
B9D02_11415	269.961	139.156	73.2783	11.977	36.7576	31.8802	160.798	26.8716	2.57841	9.95664e-05	0.000610911	prmC	NC_999999999.1	2402311	2403141	-	831	protein_coding	protein-(glutamine-N5) methyltransferase%2C release factor-specific && - && PF13847:Methyltransferase domain	-
B9D02_16285	1321.12	2655.32	3076.72	720.12	220.546	240.43	2351.05	393.699	2.57871	1.68898e-05	0.000133715	tal	NC_999999999.1	3423892	3424845	-	954	protein_coding	transaldolase && - && PF00923:Transaldolase	-
B9D02_05085	832.379	518.812	50.1378	25.4512	103.709	104.939	467.109	78.0331	2.58093	0.00311042	0.0112765	-	NC_999999999.1	1071079	1073415	+	2337	protein_coding	penicillin-binding protein 1C && - && PF06832:Penicillin-Binding Protein C-terminus Family|PF00912:Transglycosylase|PF00905:Penicillin binding protein transpeptidase domain	-
Novel00265	333.514	189.828	74.2425	38.9254	28.881	31.8802	199.195	33.2289	2.58759	3.13526e-05	0.000229843	-	NC_999999999.1	3730349	3730613	-	265	-	PF00072:Response regulator receiver domain	-
B9D02_04490	2159.12	2786.91	6077.28	627.298	531.673	673.469	3674.44	610.813	2.58859	1.70459e-07	2.27174e-06	clpB	NC_999999999.1	940133	942706	+	2574	protein_coding	ATP-dependent chaperone ClpB && - && PF07724:AAA domain (Cdc48 subfamily)|PF10431:C-terminal, D2-small domain, of ClpB protein|PF00004:ATPase family associated with various cellular activities (AAA)|PF02861:Clp amino terminal domain, pathogenicity island component	AAA
B9D02_21380	208.657	176.971	111.846	26.9484	24.9427	30.5519	165.825	27.481	2.59537	6.34707e-08	9.54139e-07	-	NC_999999999.1	4502360	4503046	-	687	protein_coding	molybdenum ABC transporter substrate-binding protein && - && PF13531:Bacterial extracellular solute-binding protein	-
B9D02_17030	84.9251	52.1837	92.5621	5.98852	13.1277	18.5968	76.557	12.571	2.59544	2.22641e-05	0.000171951	-	NC_999999999.1	3585929	3586396	+	468	protein_coding	anaerobic ribonucleoside-triphosphate reductase activating protein && - && PF13353:4Fe-4S single cluster domain	-
B9D02_18115	150.166	65.7968	326.86	19.4627	36.7576	33.2085	180.941	29.8096	2.59697	9.84174e-05	0.000604752	-	NC_999999999.1	3820958	3822706	-	1749	protein_coding	bifunctional isocitrate dehydrogenase kinase/phosphatase && - && PF06315:Isocitrate dehydrogenase kinase/phosphatase (AceK)	-
Novel00212	214.281	96.8045	8.67769	23.9541	11.815	17.2684	106.588	17.6792	2.59765	0.00486299	0.0164191	-	NC_999999999.1	3207858	3208038	+	181	-	PF09349:OHCU decarboxylase	-
B9D02_12930	526.423	889.391	755.923	137.736	120.775	99.6256	723.913	119.379	2.60074	1.02601e-10	2.75658e-09	-	NC_999999999.1	2721304	2722647	-	1344	protein_coding	recombination factor protein RarA && - && -	-
B9D02_17550	208.095	69.5782	11.5703	13.4742	23.6299	10.6267	96.4144	15.9103	2.60135	0.00419315	0.0145066	-	NC_999999999.1	3688505	3690883	-	2379	protein_coding	type IV secretion protein Rhs && - && PF05954:Phage late control gene D protein (GPD)|PF10106:Uncharacterized protein conserved in bacteria (DUF2345)|PF13296:Putative type VI secretion system Rhs element Vgr	-
B9D02_19445	139.48	78.6537	4.82094	22.457	11.815	2.65668	74.3181	12.3095	2.60355	0.0131359	0.0370254	-	NC_999999999.1	4118287	4118913	-	627	protein_coding	LysE family translocator && - && -	-
Novel00192	290.208	129.325	9.64188	16.4684	31.5065	22.5818	143.058	23.5189	2.60517	0.00494052	0.0166364	-	NC_999999999.1	2890485	2890725	-	241	-	PF06029:AlkA N-terminal domain|PF12833:Helix-turn-helix domain	-
B9D02_03985	87.7372	44.6208	2.89256	8.98279	2.62555	10.6267	45.0835	7.41169	2.61354	0.0138661	0.0387591	-	NC_999999999.1	831554	832024	+	471	protein_coding	prepilin-type cleavage/methylation domain-containing protein && - && -	-
B9D02_18350	334.076	219.323	887.053	107.793	48.5726	78.3721	480.151	78.2461	2.61801	2.86407e-05	0.000213684	-	NC_999999999.1	3873714	3875897	+	2184	protein_coding	fatty acid oxidation complex subunit alpha FadB && - && PF00378:Enoyl-CoA hydratase/isomerase|PF00725:3-hydroxyacyl-CoA dehydrogenase, C-terminal domain|PF02737:3-hydroxyacyl-CoA dehydrogenase, NAD binding domain	3HCDH_N
B9D02_07265	494.928	524.106	805.097	109.291	93.2069	92.9839	608.044	98.4938	2.62609	5.36551e-11	1.53984e-09	-	NC_999999999.1	1535402	1536013	-	612	protein_coding	bifunctional phosphoribosyl-AMP cyclohydrolase/phosphoribosyl-ATP diphosphatase && - && -	-
B9D02_00755	1679.94	4193.6	6059.92	1137.82	426.651	357.324	3977.82	640.598	2.63474	3.43924e-05	0.000247811	cpxP	NC_999999999.1	160543	161052	+	510	protein_coding	stress adaptor protein CpxP && - && PF07813:LTXXQ motif family protein	-
B9D02_14710	11.2484	15.882	24.1047	1.49713	3.93832	2.65668	17.0784	2.69738	2.63715	0.00632506	0.0203231	-	NC_999999999.1	3080827	3081180	-	354	protein_coding	hypothetical protein && - && PF12836:Helix-hairpin-helix motif	-
Novel00080	255.9	157.307	3.85675	19.4627	27.5682	19.9251	139.021	22.3187	2.64006	0.00854088	0.0261138	-	NC_999999999.1	953629	953830	+	202	-	PF13607:Succinyl-CoA ligase like flavodoxin domain	-
B9D02_07290	489.304	573.264	1075.07	166.182	94.5196	82.3572	712.546	114.353	2.6406	2.03263e-07	2.65979e-06	-	NC_999999999.1	1539156	1540232	-	1077	protein_coding	histidinol-phosphate transaminase && - && PF00155:Aminotransferase class I and II	Aminotran_1_2
B9D02_17615	585.477	1165.44	1256.34	351.826	63.0131	67.7454	1002.42	160.861	2.64109	0.000229334	0.00125383	-	NC_999999999.1	3706798	3707661	+	864	protein_coding	thiol:disulfide oxidoreductase && - && -	-
B9D02_07730	343.637	201.172	76.1709	37.4283	39.3832	22.5818	206.993	33.1311	2.64642	3.08121e-05	0.000226538	-	NC_999999999.1	1642612	1644570	+	1959	protein_coding	hydantoin utilization protein B && - && PF02538:Hydantoinase B/oxoprolinase	Hydantoinase_B
Novel00095	231.154	148.232	11.5703	14.9713	28.881	18.5968	130.319	20.8164	2.64652	0.00276032	0.0102142	-	NC_999999999.1	1182216	1182395	-	180	-	PF06674:Protein of unknown function (DUF1176)	-
B9D02_13035	116.421	147.476	171.625	26.9484	19.6916	22.5818	145.174	23.0739	2.65493	1.12812e-08	2.0278e-07	-	NC_999999999.1	2746467	2747183	+	717	protein_coding	arginine transporter permease subunit ArtQ && - && PF00528:Binding-protein-dependent transport system inner membrane component	BPD_transp_1
B9D02_14255	356.573	442.427	553.444	74.8566	64.3259	74.3871	450.815	71.1898	2.66245	1.22178e-11	4.03346e-10	corA	NC_999999999.1	2990976	2991941	-	966	protein_coding	magnesium and cobalt transport protein CorA && - && PF01544:CorA-like Mg2+ transporter protein	-
B9D02_05335	16.3101	10.588	7.7135	1.49713	1.31277	2.65668	11.5372	1.8222	2.66819	0.0178684	0.0471031	-	NC_999999999.1	1111843	1112556	+	714	protein_coding	peptidase && - && -	-
B9D02_14540	2339.66	3052.37	3986.92	491.059	472.598	508.755	3126.31	490.804	2.67108	5.0232e-13	2.28175e-11	-	NC_999999999.1	3050397	3052271	-	1875	protein_coding	molecular chaperone HtpG && - && PF00183:Hsp90 protein|PF02518:Histidine kinase-, DNA gyrase B-, and HSP90-like ATPase	HATPase_c
B9D02_17790	291.333	108.149	3.85675	10.4799	30.1938	22.5818	134.446	21.0852	2.6722	0.0107891	0.0317374	-	NC_999999999.1	3747502	3748689	-	1188	protein_coding	MFS transporter && - && PF07690:Major Facilitator Superfamily	MFS_1
B9D02_01460	307.643	146.719	49.1736	17.9656	27.5682	33.2085	167.845	26.2474	2.67695	0.000144247	0.000832674	iolC	NC_999999999.1	318499	320412	-	1914	protein_coding	5-dehydro-2-deoxygluconokinase && - && PF00294:pfkB family carbohydrate kinase|PF09863:Uncharacterized protein conserved in bacteria (DUF2090)	PfkB
Novel00136	186.723	148.988	16.3912	17.9656	15.7533	21.2535	117.367	18.3241	2.68189	0.000935856	0.00408205	-	NC_999999999.1	2029321	2029459	-	139	-	-	-
Novel00203	224.967	155.038	3.85675	26.9484	18.3788	14.6118	127.954	19.9796	2.68281	0.00752944	0.0234905	-	NC_999999999.1	3138539	3138729	+	191	-	-	-
Novel00030	183.348	100.586	13.4986	10.4799	9.18941	26.5668	99.1443	15.4121	2.68621	0.00240451	0.00909753	-	NC_999999999.1	422590	422705	-	116	-	PF00117:Glutamine amidotransferase class-I	-
Novel00126	166.476	110.418	7.7135	16.4684	13.1277	14.6118	94.869	14.736	2.69081	0.00292171	0.0107016	-	NC_999999999.1	1801946	1802047	-	102	-	-	-
B9D02_17005	967.921	1446.02	1460.74	166.182	181.163	249.728	1291.56	199.024	2.69729	8.30463e-12	2.79645e-10	-	NC_999999999.1	3575655	3577394	-	1740	protein_coding	peptidoglycan synthase && - && PF03717:Penicillin-binding Protein dimerisation domain|PF00905:Penicillin binding protein transpeptidase domain	-
B9D02_01575	27.5585	74.116	118.595	4.49139	13.1277	15.9401	73.4232	11.1864	2.70047	0.00033923	0.001761	-	NC_999999999.1	343805	344692	+	888	protein_coding	glycerol-3-phosphate transporter permease && - && PF00528:Binding-protein-dependent transport system inner membrane component	BPD_transp_1
sRNA00209	191.785	147.476	63.6364	19.4627	21.0044	21.2535	134.299	20.5735	2.70903	2.9592e-06	2.86889e-05	-	NC_999999999.1	3328764	3328890	+	127	-	-	-
sRNA00245	159.727	118.737	7.7135	13.4742	21.0044	9.29839	95.3923	14.5923	2.71051	0.00324818	0.0116939	-	NC_999999999.1	3941909	3941966	+	58	-	-	-
Novel00168	210.907	116.468	5.78513	4.49139	24.9427	21.2535	111.053	16.8958	2.71407	0.00801791	0.0247849	-	NC_999999999.1	2563630	2563774	+	145	-	-	-
B9D02_16040	336.888	391.756	467.631	59.8852	52.5109	69.0738	398.758	60.49	2.71997	3.00886e-12	1.10933e-10	-	NC_999999999.1	3360164	3361246	-	1083	protein_coding	phospho-N-acetylmuramoyl-pentapeptide-transferase && - && PF00953:Glycosyl transferase family 4	Glycos_transf_4
B9D02_07275	398.192	400.075	739.532	107.793	60.3876	65.0887	512.6	77.7566	2.72243	1.40106e-08	2.43188e-07	hisA	NC_999999999.1	1536765	1537502	-	738	protein_coding	1-(5-phosphoribosyl)-5-[(5-phosphoribosylamino)methylideneamino]imidazole-4-carboxamide isomerase && - && PF00977:Histidine biosynthesis protein	-
Novel00205	308.205	521.837	840.772	94.3193	78.7664	79.7005	556.938	84.262	2.72422	3.02493e-08	4.89709e-07	-	NC_999999999.1	3157794	3158144	+	351	-	PF00563:EAL domain	-
B9D02_02905	425.188	235.205	50.1378	26.9484	43.3215	37.1936	236.844	35.8211	2.72531	0.00017695	0.000999745	-	NC_999999999.1	592990	594294	-	1305	protein_coding	MFS transporter && - && PF07690:Major Facilitator Superfamily	MFS_1
Novel00331	477.493	326.715	17.3554	35.9311	59.0748	29.2235	273.855	41.4098	2.72585	0.0023986	0.00908197	-	NC_999999999.1	4926855	4927326	+	472	-	PF00300:Histidine phosphatase superfamily (branch 1)	-
B9D02_00195	170.413	94.5357	43.3885	13.4742	18.3788	14.6118	102.779	15.4883	2.73242	2.98635e-05	0.000221553	xylA	NC_999999999.1	41541	42863	+	1323	protein_coding	xylose isomerase && - && -	-
B9D02_13795	1206.95	1855.92	2586.92	523.996	178.537	147.446	1883.26	283.326	2.73353	4.54006e-06	4.09497e-05	-	NC_999999999.1	2902327	2903202	-	876	protein_coding	succinate--CoA ligase subunit alpha && - && PF00549:CoA-ligase|PF02629:CoA binding domain	CoA_binding
Novel00258	279.522	332.766	506.199	95.8164	38.0704	34.5369	372.829	56.1412	2.73526	6.39155e-07	7.37071e-06	-	NC_999999999.1	3657453	3657719	+	267	-	PF00118:TCP-1/cpn60 chaperonin family	-
B9D02_19830	433.624	773.68	924.656	76.3537	118.15	123.536	710.654	106.013	2.7429	3.39651e-09	6.70148e-08	-	NC_999999999.1	4197004	4198662	-	1659	protein_coding	lipid A phosphoethanolamine transferase && - && PF08019:Domain of unknown function (DUF1705)|PF00884:Sulfatase	Sulfatase
B9D02_02500	4471.22	11890.3	10758.4	640.772	1341.65	2065.57	9039.98	1349.33	2.74391	2.02015e-06	2.05307e-05	-	NC_999999999.1	515634	515900	-	267	protein_coding	DUF1471 domain-containing protein && - && PF07338:Protein of unknown function (DUF1471)	-
B9D02_08860	610.224	583.852	517.769	55.3938	94.5196	104.939	570.615	84.9508	2.74543	2.30877e-11	7.06765e-10	-	NC_999999999.1	1867296	1868666	-	1371	protein_coding	MFS transporter && - && PF07690:Major Facilitator Superfamily	MFS_1
B9D02_15690	183.348	89.2417	26.9973	8.98279	22.3171	13.2834	99.8624	14.8611	2.74723	0.000376898	0.00192294	-	NC_999999999.1	3282239	3283033	-	795	protein_coding	iron-hydroxamate transporter ATP-binding subunit && - && PF00005:ABC transporter	ABC_tran
B9D02_10120	91.1117	76.3848	61.708	7.48566	13.1277	13.2834	76.4015	11.2989	2.75154	9.94512e-07	1.09679e-05	-	NC_999999999.1	2132776	2133174	-	399	protein_coding	prolyl endopeptidase && - && -	-
Novel00278	194.597	214.785	201.515	13.4742	28.881	47.8203	203.632	30.0585	2.75353	2.10761e-07	2.74369e-06	-	NC_999999999.1	3892863	3892947	+	85	-	PF08267:Cobalamin-independent synthase, N-terminal domain	-
B9D02_13600	406.628	224.617	210.193	35.9311	42.0087	46.4919	280.479	41.4773	2.75765	5.67063e-09	1.07678e-07	-	NC_999999999.1	2867193	2868497	+	1305	protein_coding	adenosylmethionine--8-amino-7-oxononanoate aminotransferase BioA && - && -	-
B9D02_10145	249.714	90.7542	21.2121	29.9426	9.18941	14.6118	120.56	17.9146	2.75922	0.0013898	0.00573518	-	NC_999999999.1	2137290	2138792	-	1503	protein_coding	ABC transporter && - && PF00005:ABC transporter	ABC_tran
B9D02_12985	52.3049	108.905	758.816	65.8738	36.7576	33.2085	306.675	45.28	2.75989	0.0017875	0.00708688	cspD	NC_999999999.1	2737068	2737292	+	225	protein_coding	cold shock domain protein CspD && - && PF00313:'Cold-shock' DNA-binding domain	CSD
B9D02_17605	133.293	73.3597	69.4215	8.98279	21.0044	10.6267	92.0248	13.538	2.76099	5.46802e-06	4.85395e-05	-	NC_999999999.1	3704640	3705683	+	1044	protein_coding	gfo/Idh/MocA family oxidoreductase && - && -	-
B9D02_16375	735.08	373.605	19.2838	124.262	18.3788	23.9101	375.99	55.5169	2.76275	0.00767464	0.0238551	urtB	NC_999999999.1	3446088	3447653	+	1566	protein_coding	urea ABC transporter permease subunit UrtB && - && PF13646:HEAT repeats|PF02653:Branched-chain amino acid transport system / permease component	BPD_transp_2
B9D02_01465	276.147	192.853	161.984	37.4283	28.881	26.5668	210.328	30.9587	2.76926	2.2544e-09	4.66679e-08	iolD	NC_999999999.1	320958	322898	+	1941	protein_coding	3D-(3%2C5/4)-trihydroxycyclohexane-1%2C2-dione acylhydrolase (decyclizing) && - && PF02775:Thiamine pyrophosphate enzyme, C-terminal TPP binding domain|PF02776:Thiamine pyrophosphate enzyme, N-terminal TPP binding domain|PF00205:Thiamine pyrophosphate enzyme, central domain	TPP_enzyme_N
Novel00314	261.524	119.493	2.89256	16.4684	7.87664	31.8802	127.97	18.7418	2.77301	0.0104981	0.0310092	-	NC_999999999.1	4743775	4744003	+	229	-	PF06924:Protein of unknown function (DUF1281)	-
B9D02_18080	2195.68	4143.69	5087.06	1097.4	283.559	289.578	3808.81	556.845	2.77442	1.50006e-05	0.000119886	-	NC_999999999.1	3809854	3811500	+	1647	protein_coding	glucose-6-phosphate isomerase && - && PF00342:Phosphoglucose isomerase	-
B9D02_06925	132.168	96.0482	100.276	14.9713	17.066	15.9401	109.497	15.9925	2.77567	1.85332e-08	3.12038e-07	-	NC_999999999.1	1446874	1447914	+	1041	protein_coding	DNA-binding transcriptional regulator GalS && - && PF13377:Periplasmic binding protein-like domain|PF00356:Bacterial regulatory proteins, lacI family	LacI
B9D02_06035	117.545	56.7214	13.4986	8.98279	7.87664	10.6267	62.5885	9.16205	2.77793	0.000877809	0.0038825	-	NC_999999999.1	1248425	1249765	+	1341	protein_coding	chromosome partitioning protein ParB && - && -	-
B9D02_01710	137.23	82.4351	93.5262	19.4627	13.1277	13.2834	104.397	15.2913	2.77977	1.73894e-07	2.31142e-06	-	NC_999999999.1	375312	376145	-	834	protein_coding	biotin-independent malonate decarboxylase subunit beta && - && PF01039:Carboxyl transferase domain	Carboxyl_trans
B9D02_19095	215.969	127.056	31.8182	28.4455	17.066	9.29839	124.948	18.27	2.78213	0.000286225	0.00152181	-	NC_999999999.1	4046826	4047728	+	903	protein_coding	LysR family transcriptional regulator && - && PF03466:LysR substrate binding domain|PF00126:Bacterial regulatory helix-turn-helix protein, lysR family	LysR_substrate
B9D02_12025	189.535	71.0908	10.6061	10.4799	19.6916	9.29839	90.4106	13.1566	2.78213	0.00234165	0.00891309	-	NC_999999999.1	2535483	2537081	+	1599	protein_coding	MFS transporter && - && PF13347:MFS/sugar transport protein	-
Novel00141	228.342	148.232	26.9973	14.9713	19.6916	23.9101	134.524	19.5243	2.78516	0.000241938	0.00131119	-	NC_999999999.1	2177343	2177524	+	182	-	-	-
B9D02_07720	19.6846	21.9323	26.0331	5.98852	1.31277	2.65668	22.55	3.31933	2.78895	0.00152019	0.00619734	-	NC_999999999.1	1640100	1640546	+	447	protein_coding	N-acetyltransferase && - && PF00583:Acetyltransferase (GNAT) family	Acetyltransf_1
B9D02_19180	104.047	53.6963	212.121	14.9713	17.066	21.2535	123.288	17.7636	2.79034	1.57939e-05	0.00012563	-	NC_999999999.1	4067199	4068389	+	1191	protein_coding	maltose ABC transporter substrate-binding protein MalE && - && PF13416:Bacterial extracellular solute-binding protein	-
B9D02_10220	125.419	54.4525	5.78513	2.99426	10.5022	13.2834	61.8856	8.92662	2.79034	0.00540682	0.0178847	-	NC_999999999.1	2155432	2156586	+	1155	protein_coding	enolase && - && PF02746:Mandelate racemase / muconate lactonizing enzyme, N-terminal domain|PF13378:Enolase C-terminal domain-like	MR_MLE_N
B9D02_05010	413.94	654.943	1042.29	214.09	34.1321	57.1187	703.723	101.78	2.79172	8.37441e-05	0.000525455	-	NC_999999999.1	1050985	1052169	-	1185	protein_coding	nitric oxide dioxygenase && - && PF00042:Globin|PF00970:Oxidoreductase FAD-binding domain|PF00175:Oxidoreductase NAD-binding domain	NAD_binding_1
B9D02_15130	415.065	217.054	18.3196	35.9311	28.881	29.2235	216.813	31.3452	2.79241	0.00123289	0.00520243	-	NC_999999999.1	3167873	3168733	+	861	protein_coding	LysR family transcriptional regulator && - && PF03466:LysR substrate binding domain|PF00126:Bacterial regulatory helix-turn-helix protein, lysR family	HTH_1
B9D02_07405	159.164	122.518	137.879	17.9656	27.5682	14.6118	139.854	20.0485	2.80035	9.40424e-09	1.74635e-07	-	NC_999999999.1	1566020	1567078	+	1059	protein_coding	FUSC family protein && - && PF13515:Fusaric acid resistance protein-like	-
B9D02_07065	134.418	84.7039	56.8871	10.4799	19.6916	9.29839	92.003	13.1566	2.80506	5.64407e-06	4.98395e-05	-	NC_999999999.1	1477848	1479254	-	1407	protein_coding	multidrug transporter subunit MdtD && - && PF07690:Major Facilitator Superfamily	MFS_1
B9D02_08725	259.275	148.232	14.4628	19.4627	15.7533	25.2385	140.656	20.1515	2.80549	0.00112274	0.00478964	-	NC_999999999.1	1838074	1840300	-	2227	protein_coding	replication protein && - && PF05840:Bacteriophage replication gene A protein (GPA)	-
B9D02_20410	91.1117	54.4525	26.9973	8.98279	7.87664	7.97005	57.5205	8.27649	2.80552	7.22663e-05	0.000466774	-	NC_999999999.1	4306610	4307590	-	981	protein_coding	LacI family transcriptional regulator && - && PF13407:Periplasmic binding protein domain	-
B9D02_05420	25.3088	18.9071	3.85675	2.99426	1.31277	2.65668	16.0242	2.32124	2.80933	0.0127509	0.036162	-	NC_999999999.1	1132023	1132580	+	558	protein_coding	hypothetical protein && - && PF00959:Phage lysozyme	-
B9D02_20805	167.038	229.154	275.758	77.8508	10.5022	7.97005	223.983	32.1077	2.80968	0.000483967	0.00239894	-	NC_999999999.1	4386244	4387179	-	936	protein_coding	thiamine biosynthesis protein && - && PF09084:NMT1/THI5 like	-
B9D02_11450	69.7398	53.6963	374.105	28.4455	15.7533	26.5668	165.847	23.5885	2.81284	0.00039199	0.00199189	-	NC_999999999.1	2409663	2409938	-	276	protein_coding	hypothetical protein && - && -	-
B9D02_10095	98.9856	49.1585	7.7135	10.4799	7.87664	3.98502	51.9525	7.44719	2.81447	0.00259888	0.00971647	-	NC_999999999.1	2128579	2129328	+	750	protein_coding	oxidoreductase && - && PF00106:short chain dehydrogenase	adh_short
B9D02_15865	168.163	265.456	544.766	71.8623	34.1321	33.2085	326.128	46.401	2.81547	2.81805e-06	2.75318e-05	-	NC_999999999.1	3321705	3322214	-	510	protein_coding	phenolic acid decarboxylase && - && PF05870:Phenolic acid decarboxylase (PAD)	-
B9D02_01225	429.125	424.276	118.595	50.9025	57.762	29.2235	323.999	45.9627	2.81911	3.64604e-06	3.39781e-05	-	NC_999999999.1	265063	265629	+	567	protein_coding	potassium-transporting ATPase subunit C && - && PF02669:K+-transporting ATPase, c chain	-
B9D02_07075	440.373	344.866	245.868	40.4225	59.0748	46.4919	343.702	48.6631	2.81947	2.01106e-10	4.97934e-09	-	NC_999999999.1	1482377	1485499	-	3123	protein_coding	multidrug transporter subunit MdtB && - && PF00873:AcrB/AcrD/AcrF family	ACR_tran
B9D02_20810	151.853	117.224	43.3885	19.4627	19.6916	5.31337	104.155	14.8226	2.81969	6.7809e-05	0.000444232	-	NC_999999999.1	4387203	4387958	-	756	protein_coding	ABC transporter permease && - && PF00528:Binding-protein-dependent transport system inner membrane component	BPD_transp_1
B9D02_09835	171.538	92.2668	4.82094	8.98279	17.066	11.9551	89.5417	12.668	2.82172	0.00398568	0.013932	-	NC_999999999.1	2073468	2074940	+	1473	protein_coding	rhamnulokinase && - && PF02782:FGGY family of carbohydrate kinases, C-terminal domain|PF00370:FGGY family of carbohydrate kinases, N-terminal domain	FGGY_N
Novel00031	246.902	167.895	1.92838	5.98852	22.3171	30.5519	138.908	19.6192	2.8221	0.0118471	0.0340967	-	NC_999999999.1	434575	434780	-	206	-	PF00528:Binding-protein-dependent transport system inner membrane component	-
B9D02_01805	2627.05	3233.88	3151.93	431.174	445.03	395.846	3004.29	424.016	2.82478	1.63617e-18	2.17482e-16	-	NC_999999999.1	395968	396687	+	720	protein_coding	DNA-binding response regulator && - && PF00072:Response regulator receiver domain|PF00486:Transcriptional regulatory protein, C terminal	Response_reg
B9D02_01420	235.091	150.501	201.515	41.9197	13.1277	27.8952	195.702	27.6475	2.83098	1.54832e-07	2.08548e-06	uxuA	NC_999999999.1	308732	309916	-	1185	protein_coding	mannonate dehydratase && - && PF03786:D-mannonate dehydratase (UxuA)	UxuA
Novel00338	799.758	477.216	16.3912	26.9484	72.2025	82.3572	431.122	60.5027	2.83252	0.00361241	0.0127596	-	NC_999999999.1	4945789	4946458	+	670	-	PF07511:Protein of unknown function (DUF1525)|PF06834:TraU protein	-
B9D02_17070	137.792	139.156	190.909	16.4684	32.8193	15.9401	155.953	21.7426	2.83624	2.71514e-08	4.46716e-07	-	NC_999999999.1	3590741	3591619	+	879	protein_coding	U32 family peptidase && - && PF01136:Peptidase family U32	-
B9D02_13800	1530.34	2669.69	3307.17	688.68	178.537	183.311	2502.4	350.176	2.83787	7.37895e-06	6.36025e-05	-	NC_999999999.1	2903202	2904368	-	1167	protein_coding	succinate--CoA ligase subunit beta && - && PF00549:CoA-ligase|PF08442:ATP-grasp domain	-
Novel00091	172.662	120.249	5.78513	5.98852	13.1277	22.5818	99.5656	13.8994	2.83875	0.00407036	0.0141594	-	NC_999999999.1	1157536	1157638	-	103	-	-	-
Novel00210	234.528	173.189	16.3912	7.48566	18.3788	33.2085	141.37	19.691	2.84168	0.00146928	0.00603853	-	NC_999999999.1	3192763	3192944	-	182	-	PF02653:Branched-chain amino acid transport system / permease component	-
B9D02_18765	622.034	381.924	113.774	74.8566	35.4449	45.1636	372.578	51.8217	2.84934	1.62886e-05	0.000129158	-	NC_999999999.1	3972655	3975558	-	2904	protein_coding	cellulose synthase regulator BcsB && - && PF03170:Bacterial cellulose synthase subunit	-
B9D02_21250	192.347	103.611	13.4986	17.9656	13.1277	11.9551	103.152	14.3495	2.85164	0.000831267	0.00370258	-	NC_999999999.1	4476854	4478167	+	1314	protein_coding	LLM class flavin-dependent oxidoreductase && - && PF00296:Luciferase-like monooxygenase	-
B9D02_09660	4768.74	17493.6	16224.4	4373.12	47.2598	908.586	12828.9	1776.32	2.8525	0.00691606	0.0219153	-	NC_999999999.1	2034314	2034844	-	531	protein_coding	acid-shock protein && - && -	-
B9D02_06865	211.469	89.9979	119.559	10.4799	23.6299	23.9101	140.342	19.34	2.85432	1.13938e-06	1.24298e-05	-	NC_999999999.1	1434298	1435353	-	1056	protein_coding	hypothetical protein && - && PF03601:Conserved hypothetical protein 698	-
Novel00027	286.271	344.866	356.75	47.9082	40.696	47.8203	329.295	45.4748	2.8565	1.68276e-13	8.17272e-12	-	NC_999999999.1	396022	396249	-	228	-	PF00072:Response regulator receiver domain	-
B9D02_14200	109.672	151.257	272.865	17.9656	32.8193	22.5818	177.931	24.4556	2.85667	3.06386e-07	3.83058e-06	-	NC_999999999.1	2980607	2980813	-	207	protein_coding	hypothetical protein && - && -	-
B9D02_23190	46.6807	30.2514	1.92838	2.99426	5.25109	2.65668	26.2868	3.63401	2.85871	0.0110705	0.0323593	-	NC_999999999.1	4886207	4886572	-	366	protein_coding	DUF3487 domain-containing protein && - && -	-
B9D02_01140	417.877	222.348	15.427	14.9713	36.7576	38.5219	218.55	30.0836	2.86006	0.00179592	0.00710909	-	NC_999999999.1	246296	247324	+	1029	protein_coding	galactonate oxidoreductase && - && -	-
B9D02_16030	465.12	602.759	673.967	104.799	65.6386	69.0738	580.616	79.8372	2.8645	2.98126e-12	1.10743e-10	-	NC_999999999.1	3357631	3358845	-	1215	protein_coding	cell division protein FtsW && - && PF01098:Cell cycle protein	-
B9D02_06125	72.5519	37.058	2.89256	8.98279	2.62555	3.98502	37.5008	5.19779	2.87009	0.0079227	0.0245657	-	NC_999999999.1	1260697	1261365	+	669	protein_coding	prohead protease && - && -	-
B9D02_07895	147.916	77.1411	33.7466	5.98852	17.066	11.9551	86.2679	11.6699	2.88226	8.29606e-05	0.000523993	-	NC_999999999.1	1677135	1678649	+	1515	protein_coding	D-xylose ABC transporter ATP-binding protein && - && PF00005:ABC transporter	ABC_tran
B9D02_18710	1159.71	734.353	256.474	124.262	89.2686	78.3721	716.844	97.3009	2.88273	1.2194e-06	1.32083e-05	-	NC_999999999.1	3954396	3957863	-	3468	protein_coding	cellulose biosynthesis protein BcsC && - && -	-
B9D02_17555	704.147	368.311	32.7824	32.9369	66.9514	49.1486	368.414	49.679	2.89043	0.000739695	0.00336292	clpV	NC_999999999.1	3690880	3693537	-	2658	protein_coding	ClpV1 family T6SS ATPase && - && PF07724:AAA domain (Cdc48 subfamily)|PF10431:C-terminal, D2-small domain, of ClpB protein|PF00004:ATPase family associated with various cellular activities (AAA)	AAA
B9D02_05555	64.6781	43.8645	35.675	10.4799	5.25109	3.98502	48.0725	6.57201	2.89232	3.45511e-05	0.000248601	-	NC_999999999.1	1158160	1158975	+	816	protein_coding	ABC transporter permease && - && PF00528:Binding-protein-dependent transport system inner membrane component	BPD_transp_1
B9D02_10280	120.92	49.9148	10.6061	5.98852	10.5022	7.97005	60.4803	8.15359	2.89237	0.00120413	0.00508533	-	NC_999999999.1	2165765	2167072	+	1308	protein_coding	citrate-proton symporter && - && PF07690:Major Facilitator Superfamily	MFS_1
B9D02_15125	532.61	383.437	32.7824	38.9254	49.8854	38.5219	316.276	42.4442	2.8982	0.000368668	0.00188476	-	NC_999999999.1	3166613	3167785	-	1173	protein_coding	MFS transporter && - && PF07690:Major Facilitator Superfamily	MFS_1
Novel00224	325.64	176.214	16.3912	40.4225	15.7533	13.2834	172.749	23.1531	2.90555	0.00135034	0.00560043	-	NC_999999999.1	3280127	3280402	+	276	-	-	-
Novel00096	185.036	125.543	42.4243	19.4627	14.4405	13.2834	117.668	15.7289	2.91024	1.29558e-05	0.000104871	-	NC_999999999.1	1188329	1188419	+	91	-	PF01218:Coproporphyrinogen III oxidase	-
Novel00242	321.703	195.878	8.67769	34.434	15.7533	19.9251	175.42	23.3708	2.91215	0.00224332	0.00859714	-	NC_999999999.1	3443836	3444078	-	243	-	PF00364:Biotin-requiring enzyme	-
B9D02_05895	196.846	97.5608	12.5344	8.98279	11.815	19.9251	102.314	13.5743	2.91417	0.000990957	0.00429641	-	NC_999999999.1	1227605	1229203	-	1599	protein_coding	EmrB/QacA family drug resistance transporter && - && PF07690:Major Facilitator Superfamily	MFS_1
B9D02_17760	252.526	192.853	269.973	40.4225	26.2555	27.8952	238.45	31.5244	2.92362	3.42573e-11	1.01189e-09	-	NC_999999999.1	3740113	3741522	+	1410	protein_coding	MFS transporter && - && PF00083:Sugar (and other) transporter	Sugar_tr
B9D02_02955	1163.08	853.09	321.075	62.8795	140.467	103.611	779.082	102.319	2.92794	4.97559e-07	5.9413e-06	fadH	NC_999999999.1	606458	608476	-	2019	protein_coding	NADPH-dependent 2%2C4-dienoyl-CoA reductase && - && -	-
B9D02_04250	222.718	345.622	445.455	50.9025	30.1938	51.8053	337.932	44.3005	2.93189	1.17113e-09	2.53879e-08	-	NC_999999999.1	893539	893859	+	321	protein_coding	DUF3561 domain-containing protein && - && PF12084:Protein of unknown function (DUF3561)	-
B9D02_13030	422.938	678.388	837.879	107.793	84.0175	62.432	646.402	84.7476	2.93216	1.3291e-10	3.44272e-09	-	NC_999999999.1	2745729	2746460	+	732	protein_coding	arginine ABC transporter substrate-binding protein && - && PF00497:Bacterial extracellular solute-binding proteins, family 3	-
B9D02_05005	24.184	19.6634	8.67769	2.99426	3.93832	0	17.5084	2.31086	2.93694	0.00680862	0.0216564	-	NC_999999999.1	1050591	1050905	-	315	protein_coding	hypothetical protein && - && -	-
B9D02_15250	508.426	723.765	449.312	104.799	57.762	57.1187	560.501	73.2266	2.93958	1.02214e-10	2.75658e-09	-	NC_999999999.1	3193075	3194142	+	1068	protein_coding	sugar ABC transporter substrate-binding protein && - && PF13407:Periplasmic binding protein domain	-
B9D02_00325	239.59	168.652	112.81	14.9713	30.1938	22.5818	173.684	22.5823	2.93992	4.15029e-08	6.49013e-07	-	NC_999999999.1	70213	71673	-	1461	protein_coding	hypothetical protein && - && PF05762:VWA domain containing CoxE-like protein	-
B9D02_20240	91.1117	205.71	400.138	16.4684	38.0704	35.8652	232.32	30.1347	2.94083	7.16348e-06	6.20621e-05	-	NC_999999999.1	4276972	4277553	+	582	protein_coding	hypothetical protein && - && -	-
Novel00050	478.055	340.328	27.9615	19.4627	55.1365	34.5369	282.115	36.3787	2.9541	0.000573238	0.00273153	-	NC_999999999.1	531323	531740	-	418	-	-	-
Novel00149	305.393	156.551	0	23.9541	13.1277	22.5818	153.981	19.8879	2.95479	0.0169955	0.0454201	-	NC_999999999.1	2381759	2382012	+	254	-	PF07992:Pyridine nucleotide-disulphide oxidoreductase	-
B9D02_13630	332.951	455.284	703.857	55.3938	56.4492	79.7005	497.364	63.8479	2.95967	1.95037e-10	4.85286e-09	-	NC_999999999.1	2873012	2873785	-	774	protein_coding	molybdate ABC transporter substrate-binding protein && - && PF13531:Bacterial extracellular solute-binding protein	-
B9D02_19075	575.354	1098.88	3290.77	254.512	190.352	192.61	1655	212.491	2.96129	4.09073e-06	3.72293e-05	-	NC_999999999.1	4041377	4042885	+	1509	protein_coding	anion permease && - && PF00939:Sodium:sulfate symporter transmembrane region	Na_sulph_symp
B9D02_13785	584.352	577.046	1066.39	95.8164	107.647	81.0288	742.597	94.8309	2.96849	1.24523e-11	4.0842e-10	cydB	NC_999999999.1	2899032	2900171	-	1140	protein_coding	cytochrome d ubiquinol oxidase subunit II && - && PF02322:Cytochrome bd terminal oxidase subunit II	-
B9D02_18470	661.966	886.366	779.064	49.4053	112.898	134.162	775.799	98.8221	2.97021	5.14513e-10	1.17063e-08	-	NC_999999999.1	3900368	3901177	-	810	protein_coding	DUF1460 domain-containing protein && - && PF07313:Protein of unknown function (DUF1460)	-
Novel00066	183.911	94.5357	8.67769	8.98279	21.0044	6.64171	95.708	12.2096	2.97058	0.00181759	0.00718359	-	NC_999999999.1	851299	851390	+	92	-	PF00266:Aminotransferase class-V	-
B9D02_11815	219.905	80.9225	47.2452	5.98852	19.6916	18.5968	116.024	14.759	2.9706	7.29856e-05	0.000469618	-	NC_999999999.1	2494883	2496397	-	1515	protein_coding	sugar ABC transporter ATP-binding protein && - && PF00005:ABC transporter	ABC_tran
Novel00106	200.783	163.358	60.7438	10.4799	24.9427	18.5968	141.628	18.0065	2.97201	3.15837e-06	3.00431e-05	-	NC_999999999.1	1540574	1540716	+	143	-	PF00815:Histidinol dehydrogenase	-
Novel00146	206.407	260.162	319.146	26.9484	32.8193	39.8502	261.905	33.206	2.97537	1.40589e-11	4.49441e-10	-	NC_999999999.1	2349156	2349274	-	119	-	-	-
B9D02_10085	109.672	319.909	403.031	40.4225	27.5682	37.1936	277.537	35.0614	2.98462	3.83491e-07	4.71292e-06	uraH	NC_999999999.1	2127075	2127497	+	423	protein_coding	5-hydroxyisourate hydrolase && - && PF00576:HIUase/Transthyretin family	-
B9D02_00835	1707.5	2042.73	2364.19	333.86	198.229	240.43	2038.14	257.506	2.98533	1.42626e-14	8.78538e-13	hslU	NC_999999999.1	175123	176460	-	1338	protein_coding	HslU--HslV peptidase ATPase subunit && - && PF10431:C-terminal, D2-small domain, of ClpB protein|PF07724:AAA domain (Cdc48 subfamily)|PF00004:ATPase family associated with various cellular activities (AAA)	AAA
B9D02_11890	341.388	492.342	485.951	11.977	73.5153	79.7005	439.893	55.0643	2.9939	3.46985e-06	3.25179e-05	-	NC_999999999.1	2506202	2507263	+	1062	protein_coding	glycosyl transferase family 9 && - && PF01075:Glycosyltransferase family 9 (heptosyltransferase)	-
B9D02_00840	638.907	716.958	932.37	79.3479	106.335	99.6256	762.745	95.1027	3.00181	4.15765e-15	2.87675e-13	-	NC_999999999.1	176471	177001	-	531	protein_coding	ATP-dependent protease subunit HslV && - && PF00227:Proteasome subunit	Proteasome
B9D02_10585	120.92	130.837	296.97	17.9656	18.3788	31.8802	182.909	22.7415	3.00285	2.36706e-07	3.05e-06	-	NC_999999999.1	2233146	2234102	-	957	protein_coding	sugar ABC transporter substrate-binding protein && - && PF13407:Periplasmic binding protein domain	-
B9D02_01335	2388.03	4139.91	8055.79	908.759	498.854	402.487	4861.24	603.367	3.01041	1.3365e-07	1.81959e-06	-	NC_999999999.1	290059	290496	-	438	protein_coding	universal stress global response regulator UspA && - && PF00582:Universal stress protein family	Usp
B9D02_21210	153.54	69.5782	14.4628	16.4684	3.93832	9.29839	79.1937	9.90172	3.01291	0.000783234	0.00352909	-	NC_999999999.1	4467432	4468724	-	1293	protein_coding	alcaligin biosynthesis protein && - && PF13434:L-lysine 6-monooxygenase (NADPH-requiring)	-
B9D02_17395	5893.02	7761	12120.8	1745.65	659.012	773.095	8591.61	1059.25	3.02009	1.19138e-08	2.1189e-07	groL	NC_999999999.1	3656266	3657915	-	1650	protein_coding	molecular chaperone GroEL && - && PF00118:TCP-1/cpn60 chaperonin family	-
B9D02_07005	15.1853	18.1508	23.1405	2.99426	1.31277	2.65668	18.8255	2.32124	3.0262	0.00166732	0.00668914	-	NC_999999999.1	1464741	1464938	-	198	protein_coding	hypothetical protein && - && -	-
Novel00257	656.342	827.376	1283.33	193.13	59.0748	87.6705	922.351	113.292	3.02728	5.45389e-08	8.32254e-07	-	NC_999999999.1	3656456	3657040	+	585	-	PF00118:TCP-1/cpn60 chaperonin family	-
B9D02_01705	87.7372	65.0405	85.8127	13.4742	3.93832	11.9551	79.5302	9.78919	3.03301	6.89436e-07	7.86081e-06	mdcE	NC_999999999.1	374512	375312	-	801	protein_coding	biotin-independent malonate decarboxylase subunit gamma && - && PF06833:Malonate decarboxylase gamma subunit (MdcE)	-
Novel00084	275.022	124.031	15.427	14.9713	15.7533	19.9251	138.16	16.8832	3.03439	0.000459344	0.00229263	-	NC_999999999.1	1069950	1070174	-	225	-	-	-
B9D02_00225	97.2983	335.034	711.571	38.9254	57.762	41.1786	381.301	45.9553	3.05053	1.09002e-05	9.01095e-05	-	NC_999999999.1	48662	49435	-	774	protein_coding	phosphate ABC transporter ATP-binding protein && - && PF00005:ABC transporter|PF07673:Protein of unknown function (DUF1602)	ABC_tran
B9D02_01195	272.21	133.862	13.4986	14.9713	19.6916	15.9401	139.857	16.8677	3.05304	0.000521003	0.00253281	-	NC_999999999.1	257469	258860	+	1392	protein_coding	MFS transporter && - && PF07690:Major Facilitator Superfamily	MFS_1
B9D02_04305	120.357	74.116	91.5979	13.4742	10.5022	10.6267	95.3571	11.5344	3.05377	2.45896e-08	4.05889e-07	-	NC_999999999.1	904430	905821	+	1392	protein_coding	NarK family nitrate/nitrite MFS transporter && - && PF07690:Major Facilitator Superfamily	MFS_1
Novel00300	197.971	296.464	303.719	38.9254	34.1321	22.5818	266.051	31.8798	3.06304	2.62087e-11	7.92697e-10	-	NC_999999999.1	4411688	4411796	-	109	-	-	-
B9D02_21225	44.431	40.8394	29.8898	5.98852	5.25109	2.65668	38.3868	4.6321	3.06374	3.1276e-05	0.000229615	-	NC_999999999.1	4472235	4472507	-	273	protein_coding	PTS mannitol transporter subunit IIB && - && PF02302:PTS system, Lactose/Cellobiose specific IIB subunit	PTS_IIB
B9D02_17670	204.158	104.367	26.9973	13.4742	14.4405	11.9551	111.841	13.2899	3.07679	5.35642e-05	0.000362671	-	NC_999999999.1	3718190	3719308	-	1119	protein_coding	ROK family transcriptional regulator && - && -	-
B9D02_07375	318.891	138.4	33.7466	10.4799	19.6916	27.8952	163.679	19.3556	3.07857	0.00011677	0.000693072	-	NC_999999999.1	1558374	1559636	+	1263	protein_coding	hypothetical protein && - && PF07005:Putative sugar-binding N-terminal domain|PF17042:Putative nucleotide-binding of sugar-metabolising enzyme	-
B9D02_22245	397.63	856.115	1671.9	92.8221	103.709	148.774	975.216	115.102	3.08175	1.23806e-07	1.6993e-06	-	NC_999999999.1	4677822	4678733	+	912	protein_coding	ABC transporter substrate-binding protein && - && PF13531:Bacterial extracellular solute-binding protein	-
B9D02_12915	383.569	418.982	514.876	79.3479	48.5726	27.8952	439.143	51.9386	3.08386	3.48548e-10	8.15053e-09	pflA	NC_999999999.1	2717657	2718397	+	741	protein_coding	pyruvate formate lyase 1-activating protein && - && PF13353:4Fe-4S single cluster domain|PF04055:Radical SAM superfamily	Radical_SAM
B9D02_04705	101.798	67.3094	6.74932	5.98852	2.62555	11.9551	58.6188	6.85638	3.09925	0.00165148	0.00663085	-	NC_999999999.1	989214	990203	-	990	protein_coding	ABC transporter permease && - && PF02653:Branched-chain amino acid transport system / permease component	BPD_transp_2
B9D02_16990	416.752	254.112	71.3499	13.4742	24.9427	47.8203	247.405	28.7457	3.10339	2.17007e-05	0.000167856	-	NC_999999999.1	3570802	3574023	-	3222	protein_coding	multidrug transporter subunit MdtC && - && PF00873:AcrB/AcrD/AcrF family	ACR_tran
B9D02_12760	570.292	390.999	41.4601	34.434	34.1321	47.8203	334.25	38.7955	3.10757	8.82116e-05	0.000549392	ssuD	NC_999999999.1	2674935	2676083	+	1149	protein_coding	alkanesulfonate monooxygenase%2C FMNH(2)-dependent && - && PF00296:Luciferase-like monooxygenase	-
Novel00092	330.702	237.474	4.82094	13.4742	19.6916	33.2085	190.999	22.1248	3.10924	0.00238782	0.0090547	-	NC_999999999.1	1168917	1169196	-	280	-	PF13718:GNAT acetyltransferase 2	-
B9D02_10025	275.022	152.77	110.882	11.977	24.9427	25.2385	179.558	20.7194	3.11147	7.23371e-08	1.0778e-06	-	NC_999999999.1	2114333	2115394	+	1062	protein_coding	ABC transporter ATP-binding protein && - && PF00005:ABC transporter|PF08402:TOBE domain|PF07673:Protein of unknown function (DUF1602)	ABC_tran
[truncated: 308 more rows]
