# Supplementary material for: Transcriptional Profiling and Transposon Mutagenesis Study of the Endophyte Pantoea eucalypti FBS135 Adapting to Nitrogen Starvation
Source: Int J Mol Sci. 2023 Sep 19;24(18):14282. doi: 10.3390/ijms241814282 (PMC10532344; doi:10.3390/ijms241814282)
Supplement: Supplementary file 1 [file ijms-24-14282-s001.zip › Table S2_novel genes.xlsx]

## Sheet: X101SC19100634_Z01_J001_vf27W4A
gene_id	gene_name	gene_chr	gene_start	gene_end	gene_strand	gene_length	gene_biotype	gene_description	gene_tf_family
Novel00001	-	NC_999999999.1	13266	13488	-	223	-	-	-
Novel00002	-	NC_999999999.1	14331	14413	+	83	-	-	-
Novel00003	-	NC_999999999.1	37579	37815	+	237	-	PF02653:Branched-chain amino acid transport system / permease component	-
Novel00004	-	NC_999999999.1	85956	87368	-	1413	-	-	-
Novel00005	-	NC_999999999.1	98548	98729	+	182	-	-	-
Novel00006	-	NC_999999999.1	103635	104991	+	1357	-	PF00120:Glutamine synthetase, catalytic domain|PF03951:Glutamine synthetase, beta-Grasp domain	-
Novel00007	-	NC_999999999.1	125818	126010	+	193	-	PF03279:Bacterial lipid A biosynthesis acyltransferase	-
Novel00008	-	NC_999999999.1	133291	133528	+	238	-	PF02441:Flavoprotein	-
Novel00009	-	NC_999999999.1	134889	135202	-	314	-	PF00830:Ribosomal L28 family	-
Novel00010	-	NC_999999999.1	160525	160935	-	411	-	PF07813:LTXXQ motif family protein	-
Novel00011	-	NC_999999999.1	181781	182102	-	322	-	PF01197:Ribosomal protein L31	-
Novel00012	-	NC_999999999.1	188374	188519	+	146	-	PF00311:Phosphoenolpyruvate carboxylase	-
Novel00013	-	NC_999999999.1	205047	206459	-	1413	-	-	-
Novel00014	-	NC_999999999.1	207194	209775	-	2582	-	-	-
Novel00015	-	NC_999999999.1	241965	242065	-	101	-	-	-
Novel00016	-	NC_999999999.1	248004	248104	+	101	-	-	-
Novel00017	-	NC_999999999.1	263903	264033	-	131	-	-	-
Novel00018	-	NC_999999999.1	265271	265576	-	306	-	PF02669:K+-transporting ATPase, c chain	-
Novel00019	-	NC_999999999.1	266412	266558	-	147	-	-	-
Novel00020	-	NC_999999999.1	267091	267303	-	213	-	-	-
Novel00021	-	NC_999999999.1	270621	270861	-	241	-	-	-
Novel00022	-	NC_999999999.1	285686	285929	+	244	-	-	-
Novel00023	-	NC_999999999.1	327717	328087	+	371	-	PF00702:haloacid dehalogenase-like hydrolase	-
Novel00024	-	NC_999999999.1	335570	335998	-	429	-	-	-
Novel00025	-	NC_999999999.1	345837	346073	-	237	-	PF00005:ABC transporter	-
Novel00026	-	NC_999999999.1	348010	348180	-	171	-	PF01019:Gamma-glutamyltranspeptidase	-
Novel00027	-	NC_999999999.1	396022	396249	-	228	-	PF00072:Response regulator receiver domain	-
Novel00028	-	NC_999999999.1	408515	408622	-	108	-	-	-
Novel00029	-	NC_999999999.1	413801	413985	-	185	-	-	-
Novel00030	-	NC_999999999.1	422590	422705	-	116	-	PF00117:Glutamine amidotransferase class-I	-
Novel00031	-	NC_999999999.1	434575	434780	-	206	-	PF00528:Binding-protein-dependent transport system inner membrane component	-
Novel00032	-	NC_999999999.1	443711	443885	-	175	-	-	-
Novel00033	-	NC_999999999.1	444632	444895	-	264	-	PF00164:Ribosomal protein S12/S23	-
Novel00034	-	NC_999999999.1	445188	446379	-	1192	-	PF00009:Elongation factor Tu GTP binding domain|PF00177:Ribosomal protein S7p/S5e	-
Novel00035	-	NC_999999999.1	446704	447069	-	366	-	PF03144:Elongation factor Tu domain 2|PF14492:Elongation Factor G, domain II	-
Novel00036	-	NC_999999999.1	447232	447545	-	314	-	PF03764:Elongation factor G, domain IV	-
Novel00037	-	NC_999999999.1	447802	448858	-	1057	-	PF00009:Elongation factor Tu GTP binding domain|PF03143:Elongation factor Tu C-terminal domain|PF03144:Elongation factor Tu domain 2	-
Novel00038	-	NC_999999999.1	463609	463745	+	137	-	-	-
Novel00039	-	NC_999999999.1	458022	462299	-	4278	-	PF17136:Ribosomal proteins 50S L24/mitochondrial 39S L24|PF00347:Ribosomal protein L6|PF00281:Ribosomal protein L5|PF00673:ribosomal L5P family C-terminus|PF00828:Ribosomal proteins 50S-L15, 50S-L18e, 60S-L27A|PF00861:Ribosomal L18 of archaea, bacteria, mitoch. and chloroplast|PF00238:Ribosomal protein L14p/L23e|PF03719:Ribosomal protein S5, C-terminal domain|PF00333:Ribosomal protein S5, N-termi…	-
Novel00040	-	NC_999999999.1	462687	462988	-	302	-	PF00344:SecY translocase	-
Novel00041	-	NC_999999999.1	463062	463334	-	273	-	PF00344:SecY translocase	-
Novel00042	-	NC_999999999.1	463526	463634	-	109	-	PF00444:Ribosomal protein L36	-
Novel00043	-	NC_999999999.1	463686	466477	-	2792	-	PF01479:S4 domain|PF00163:Ribosomal protein S4/S9 N-terminal domain|PF03118:Bacterial RNA polymerase, alpha chain C terminal domain|PF01000:RNA polymerase Rpb3/RpoA insert domain|PF01193:RNA polymerase Rpb3/Rpb11 dimerisation domain|PF00411:Ribosomal protein S11|PF00416:Ribosomal protein S13/S18	-
Novel00044	-	NC_999999999.1	477595	479007	-	1413	-	-	-
Novel00045	-	NC_999999999.1	479559	482213	-	2655	-	-	-
Novel00046	-	NC_999999999.1	486240	486457	+	218	-	-	-
Novel00047	-	NC_999999999.1	486919	487222	+	304	-	PF00497:Bacterial extracellular solute-binding proteins, family 3	-
Novel00048	-	NC_999999999.1	488590	488907	+	318	-	PF01207:Dihydrouridine synthase (Dus)	-
Novel00049	-	NC_999999999.1	535020	535169	+	150	-	-	-
Novel00050	-	NC_999999999.1	531323	531740	-	418	-	-	-
Novel00051	-	NC_999999999.1	545587	545798	+	212	-	PF00015:Methyl-accepting chemotaxis protein (MCP) signalling domain	-
Novel00052	-	NC_999999999.1	548746	550232	-	1487	-	PF00436:Single-strand binding protein family|PF01250:Ribosomal protein S6|PF01084:Ribosomal protein S18|PF03948:Ribosomal protein L9, C-terminal domain|PF01281:Ribosomal protein L9, N-terminal domain	-
Novel00053	-	NC_999999999.1	550305	550432	+	128	-	-	-
Novel00054	-	NC_999999999.1	584638	584879	+	242	-	-	-
Novel00055	-	NC_999999999.1	586618	586977	-	360	-	-	-
Novel00056	-	NC_999999999.1	593866	594144	+	279	-	PF07690:Major Facilitator Superfamily	-
Novel00057	-	NC_999999999.1	685871	686010	+	140	-	-	-
Novel00058	-	NC_999999999.1	717784	717913	+	130	-	-	-
Novel00059	-	NC_999999999.1	749750	749899	+	150	-	-	-
Novel00060	-	NC_999999999.1	752976	753136	-	161	-	-	-
Novel00061	-	NC_999999999.1	753435	753548	-	114	-	-	-
Novel00062	-	NC_999999999.1	793287	793469	-	183	-	-	-
Novel00063	-	NC_999999999.1	794500	794633	-	134	-	-	-
Novel00064	-	NC_999999999.1	809530	809652	-	123	-	-	-
Novel00065	-	NC_999999999.1	843716	843959	-	244	-	PF13245:AAA domain	-
Novel00066	-	NC_999999999.1	851299	851390	+	92	-	PF00266:Aminotransferase class-V	-
Novel00067	-	NC_999999999.1	859622	859929	+	308	-	-	-
Novel00068	-	NC_999999999.1	859652	859928	-	277	-	-	-
Novel00069	-	NC_999999999.1	880283	880551	-	269	-	PF03952:Enolase, N-terminal domain	-
Novel00070	-	NC_999999999.1	881157	881381	-	225	-	PF00113:Enolase, C-terminal TIM barrel domain	-
Novel00071	-	NC_999999999.1	889984	890164	-	181	-	PF00590:Tetrapyrrole (Corrin/Porphyrin) Methylases	-
Novel00072	-	NC_999999999.1	898982	899605	-	624	-	PF01551:Peptidase family M23	-
Novel00073	-	NC_999999999.1	899851	900488	-	638	-	PF04542:Sigma-70 region 2|PF04545:Sigma-70, region 4|PF04539:Sigma-70 region 3	-
Novel00074	-	NC_999999999.1	925801	925894	+	94	-	-	-
Novel00075	-	NC_999999999.1	930248	930989	-	742	-	PF00886:Ribosomal protein S16|PF05239:PRC-barrel domain|PF01782:RimM N-terminal domain	-
Novel00076	-	NC_999999999.1	931061	932193	-	1133	-	PF01746:tRNA (Guanine-1)-methyltransferase|PF01245:Ribosomal protein L19	-
Novel00077	-	NC_999999999.1	936846	937170	+	325	-	PF02482:Sigma 54 modulation protein / S30EA ribosomal protein	-
Novel00078	-	NC_999999999.1	943301	944713	-	1413	-	-	-
Novel00079	-	NC_999999999.1	945447	948101	-	2655	-	-	-
Novel00080	-	NC_999999999.1	953629	953830	+	202	-	PF13607:Succinyl-CoA ligase like flavodoxin domain	-
Novel00081	-	NC_999999999.1	976440	976706	+	267	-	PF00528:Binding-protein-dependent transport system inner membrane component	-
Novel00082	-	NC_999999999.1	1018130	1018704	-	575	-	PF03658:RnfH family Ubiquitin|PF03364:Polyketide cyclase / dehydrase and lipid transport	-
Novel00083	-	NC_999999999.1	1023543	1023981	-	439	-	PF01228:Glycine radical	-
Novel00084	-	NC_999999999.1	1069950	1070174	-	225	-	-	-
Novel00085	-	NC_999999999.1	1071557	1071799	-	243	-	PF00912:Transglycosylase	-
Novel00086	-	NC_999999999.1	1072877	1073122	-	246	-	-	-
Novel00087	-	NC_999999999.1	1080222	1080410	-	189	-	PF09976:Tetratricopeptide repeat-like domain	-
Novel00088	-	NC_999999999.1	1121828	1122056	-	229	-	-	-
Novel00089	-	NC_999999999.1	1133599	1133710	-	112	-	-	-
Novel00090	-	NC_999999999.1	1146960	1147089	+	130	-	-	-
Novel00091	-	NC_999999999.1	1157536	1157638	-	103	-	-	-
Novel00092	-	NC_999999999.1	1168917	1169196	-	280	-	PF13718:GNAT acetyltransferase 2	-
Novel00093	-	NC_999999999.1	1169487	1169615	-	129	-	PF17176:tRNA-binding domain	-
Novel00094	-	NC_999999999.1	1178768	1179086	-	319	-	PF07338:Protein of unknown function (DUF1471)	-
Novel00095	-	NC_999999999.1	1182216	1182395	-	180	-	PF06674:Protein of unknown function (DUF1176)	-
Novel00096	-	NC_999999999.1	1188329	1188419	+	91	-	PF01218:Coproporphyrinogen III oxidase	-
Novel00097	-	NC_999999999.1	1201979	1202346	+	368	-	PF00291:Pyridoxal-phosphate dependent enzyme	-
Novel00098	-	NC_999999999.1	1219312	1219484	-	173	-	-	-
Novel00099	-	NC_999999999.1	1232013	1232229	-	217	-	-	-
Novel00100	-	NC_999999999.1	1292474	1292621	-	148	-	-	-
Novel00101	-	NC_999999999.1	1300888	1301070	+	183	-	PF01266:FAD dependent oxidoreductase	-
Novel00102	-	NC_999999999.1	1301351	1301541	+	191	-	-	-
Novel00103	-	NC_999999999.1	1408880	1409111	+	232	-	-	-
Novel00104	-	NC_999999999.1	1413040	1413321	+	282	-	PF01386:Ribosomal L25p family	-
Novel00105	-	NC_999999999.1	1486545	1486629	+	85	-	-	-
Novel00106	-	NC_999999999.1	1540574	1540716	+	143	-	PF00815:Histidinol dehydrogenase	-
Novel00107	-	NC_999999999.1	1554777	1555000	+	224	-	-	-
Novel00108	-	NC_999999999.1	1558990	1559159	-	170	-	-	-
Novel00109	-	NC_999999999.1	1619334	1620229	-	896	-	PF03466:LysR substrate binding domain|PF00126:Bacterial regulatory helix-turn-helix protein, lysR family	-
Novel00110	-	NC_999999999.1	1620404	1620951	+	548	-	-	-
Novel00111	-	NC_999999999.1	1621225	1621516	-	292	-	-	-
Novel00112	-	NC_999999999.1	1626917	1627069	-	153	-	PF01266:FAD dependent oxidoreductase	-
Novel00113	-	NC_999999999.1	1633853	1634120	-	268	-	PF01266:FAD dependent oxidoreductase	-
Novel00114	-	NC_999999999.1	1672951	1673174	-	224	-	-	-
Novel00115	-	NC_999999999.1	1675340	1675501	+	162	-	-	-
Novel00116	-	NC_999999999.1	1676596	1676866	+	271	-	-	-
Novel00117	-	NC_999999999.1	1685878	1686008	-	131	-	-	-
Novel00118	-	NC_999999999.1	1686274	1686457	-	184	-	-	-
Novel00119	-	NC_999999999.1	1686907	1687149	-	243	-	-	-
Novel00120	-	NC_999999999.1	1686235	1686508	+	274	-	-	-
Novel00121	-	NC_999999999.1	1686932	1687229	+	298	-	-	-
Novel00122	-	NC_999999999.1	1709234	1709498	+	265	-	PF10733:Protein of unknown function (DUF2525)	-
Novel00123	-	NC_999999999.1	1747293	1747592	+	300	-	-	-
Novel00124	-	NC_999999999.1	1757653	1757747	-	95	-	-	-
Novel00125	-	NC_999999999.1	1796387	1796612	-	226	-	-	-
Novel00126	-	NC_999999999.1	1801946	1802047	-	102	-	-	-
Novel00127	-	NC_999999999.1	1820773	1821002	-	230	-	PF00479:Glucose-6-phosphate dehydrogenase, NAD binding domain	-
Novel00128	-	NC_999999999.1	1844120	1844379	-	260	-	PF00107:Zinc-binding dehydrogenase	-
Novel00129	-	NC_999999999.1	1863329	1863619	-	291	-	-	-
Novel00130	-	NC_999999999.1	1867274	1867401	+	128	-	-	-
Novel00131	-	NC_999999999.1	1904210	1905116	+	907	-	PF02397:Bacterial sugar transferase	-
Novel00132	-	NC_999999999.1	1914667	1915544	+	878	-	PF00044:Glyceraldehyde 3-phosphate dehydrogenase, NAD binding domain|PF02800:Glyceraldehyde 3-phosphate dehydrogenase, C-terminal domain	-
Novel00133	-	NC_999999999.1	1972420	1972666	+	247	-	-	-
Novel00134	-	NC_999999999.1	1972080	1972327	-	248	-	-	-
Novel00135	-	NC_999999999.1	2008683	2009260	-	578	-	PF04012:PspA/IM30 family	-
Novel00136	-	NC_999999999.1	2029321	2029459	-	139	-	-	-
Novel00137	-	NC_999999999.1	2034037	2034313	-	277	-	-	-
Novel00138	-	NC_999999999.1	2034281	2034876	+	596	-	-	-
Novel00139	-	NC_999999999.1	2052575	2052694	-	120	-	-	-
Novel00140	-	NC_999999999.1	2151573	2151868	-	296	-	-	-
Novel00141	-	NC_999999999.1	2177343	2177524	+	182	-	-	-
Novel00142	-	NC_999999999.1	2196441	2196615	-	175	-	-	-
Novel00143	-	NC_999999999.1	2242977	2243108	-	132	-	PF04982:HPP family	-
Novel00144	-	NC_999999999.1	2289051	2289460	-	410	-	PF05433:Glycine zipper 2TM domain	-
Novel00145	-	NC_999999999.1	2337651	2339019	+	1369	-	PF00453:Ribosomal protein L20|PF00707:Translation initiation factor IF-3, C-terminal domain|PF05198:Translation initiation factor IF-3, N-terminal domain|PF01632:Ribosomal protein L35	-
Novel00146	-	NC_999999999.1	2349156	2349274	-	119	-	-	-
Novel00147	-	NC_999999999.1	2377015	2377309	+	295	-	-	-
Novel00148	-	NC_999999999.1	2379260	2379428	+	169	-	PF04879:Molybdopterin oxidoreductase Fe4S4 domain	-
Novel00149	-	NC_999999999.1	2381759	2382012	+	254	-	PF07992:Pyridine nucleotide-disulphide oxidoreductase	-
Novel00150	-	NC_999999999.1	2385644	2385759	+	116	-	PF13379:NMT1-like family	-
Novel00151	-	NC_999999999.1	2461443	2461564	-	122	-	-	-
Novel00152	-	NC_999999999.1	2414370	2414483	+	114	-	-	-
Novel00153	-	NC_999999999.1	2422679	2422816	+	138	-	-	-
Novel00154	-	NC_999999999.1	2435550	2436282	+	733	-	PF05954:Phage late control gene D protein (GPD)	-
Novel00155	-	NC_999999999.1	2436473	2436792	+	320	-	PF05954:Phage late control gene D protein (GPD)	-
Novel00156	-	NC_999999999.1	2444776	2445513	+	738	-	PF05954:Phage late control gene D protein (GPD)	-
Novel00157	-	NC_999999999.1	2445726	2446046	+	321	-	PF05954:Phage late control gene D protein (GPD)	-
Novel00158	-	NC_999999999.1	2449238	2449672	+	435	-	PF00004:ATPase family associated with various cellular activities (AAA)	-
Novel00159	-	NC_999999999.1	2451122	2451244	+	123	-	-	-
Novel00160	-	NC_999999999.1	2464472	2464568	+	97	-	-	-
Novel00161	-	NC_999999999.1	2468930	2469032	+	103	-	-	-
Novel00162	-	NC_999999999.1	2478738	2478965	-	228	-	-	-
Novel00163	-	NC_999999999.1	2491315	2491442	+	128	-	-	-
Novel00164	-	NC_999999999.1	2528811	2529154	+	344	-	PF05433:Glycine zipper 2TM domain	-
Novel00165	-	NC_999999999.1	2545927	2546027	-	101	-	-	-
Novel00166	-	NC_999999999.1	2545708	2545842	+	135	-	PF00550:Phosphopantetheine attachment site	-
Novel00167	-	NC_999999999.1	2549824	2550466	+	643	-	PF02620:Large ribosomal RNA subunit accumulation protein YceD|PF01783:Ribosomal L32p protein family	-
Novel00168	-	NC_999999999.1	2563630	2563774	+	145	-	-	-
Novel00169	-	NC_999999999.1	2595025	2595177	+	153	-	-	-
Novel00170	-	NC_999999999.1	2608329	2608536	+	208	-	-	-
Novel00171	-	NC_999999999.1	2632537	2632870	-	334	-	PF00296:Luciferase-like monooxygenase	-
Novel00172	-	NC_999999999.1	2654917	2655959	-	1043	-	PF01389:OmpA-like transmembrane domain|PF00691:OmpA family	-
Novel00173	-	NC_999999999.1	2666376	2666586	+	211	-	PF01170:Putative RNA methylase family UPF0020	-
Novel00174	-	NC_999999999.1	2668228	2668410	-	183	-	PF00111:2Fe-2S iron-sulfur cluster binding domain	-
Novel00175	-	NC_999999999.1	2675635	2675900	-	266	-	PF00296:Luciferase-like monooxygenase	-
Novel00176	-	NC_999999999.1	2683706	2683820	-	115	-	-	-
Novel00177	-	NC_999999999.1	2684210	2684397	-	188	-	PF00267:Gram-negative porin	-
Novel00178	-	NC_999999999.1	2706490	2708644	+	2155	-	PF00575:S1 RNA binding domain	-
Novel00179	-	NC_999999999.1	2715207	2715947	-	741	-	PF02901:Pyruvate formate lyase-like	-
Novel00180	-	NC_999999999.1	2716380	2717496	-	1117	-	PF01228:Glycine radical|PF02901:Pyruvate formate lyase-like	-
Novel00181	-	NC_999999999.1	2773480	2773683	-	204	-	PF03453:MoeA N-terminal region (domain I and II)	-
Novel00182	-	NC_999999999.1	2777724	2777926	+	203	-	PF00816:H-NS histone family	-
Novel00183	-	NC_999999999.1	2785627	2786104	+	478	-	PF13505:Outer membrane protein beta-barrel domain	-
Novel00184	-	NC_999999999.1	2787672	2788084	-	413	-	PF00210:Ferritin-like domain	-
Novel00185	-	NC_999999999.1	2799018	2799225	+	208	-	-	-
Novel00186	-	NC_999999999.1	2803466	2803587	-	122	-	PF00221:Aromatic amino acid lyase	-
Novel00187	-	NC_999999999.1	2804537	2804650	-	114	-	PF01175:Urocanase Rossmann-like domain	-
Novel00188	-	NC_999999999.1	2812496	2812783	+	288	-	PF00528:Binding-protein-dependent transport system inner membrane component	-
Novel00189	-	NC_999999999.1	2814394	2814515	+	122	-	PF00528:Binding-protein-dependent transport system inner membrane component	-
Novel00190	-	NC_999999999.1	2872522	2872709	+	188	-	PF00528:Binding-protein-dependent transport system inner membrane component	-
Novel00191	-	NC_999999999.1	2884684	2884884	-	201	-	-	-
Novel00192	-	NC_999999999.1	2890485	2890725	-	241	-	PF06029:AlkA N-terminal domain|PF12833:Helix-turn-helix domain	-
Novel00193	-	NC_999999999.1	2891120	2891244	-	125	-	-	-
Novel00194	-	NC_999999999.1	2893720	2893855	+	136	-	PF00691:OmpA family	-
Novel00195	-	NC_999999999.1	2894105	2894231	+	127	-	-	-
Novel00196	-	NC_999999999.1	2985688	2985846	-	159	-	-	-
Novel00197	-	NC_999999999.1	3053856	3054335	+	480	-	PF12168:DNA polymerase III subunits tau domain IV DnaB-binding	-
Novel00198	-	NC_999999999.1	3070184	3070395	+	212	-	PF00909:Ammonium Transporter Family	-
Novel00199	-	NC_999999999.1	3070893	3071389	+	497	-	PF00543:Nitrogen regulatory protein P-II	-
Novel00200	-	NC_999999999.1	3111434	3111646	+	213	-	PF01872:RibD C-terminal domain	-
Novel00201	-	NC_999999999.1	3121191	3121364	-	174	-	PF00328:Histidine phosphatase superfamily (branch 2)	-
Novel00202	-	NC_999999999.1	3138517	3138640	-	124	-	-	-
Novel00203	-	NC_999999999.1	3138539	3138729	+	191	-	-	-
Novel00204	-	NC_999999999.1	3147328	3147410	+	83	-	-	-
Novel00205	-	NC_999999999.1	3157794	3158144	+	351	-	PF00563:EAL domain	-
Novel00206	-	NC_999999999.1	3166795	3167051	+	257	-	-	-
Novel00207	-	NC_999999999.1	3167262	3167466	+	205	-	-	-
Novel00208	-	NC_999999999.1	3168116	3168271	-	156	-	-	-
Novel00209	-	NC_999999999.1	3176388	3176935	+	548	-	PF00313:'Cold-shock' DNA-binding domain	-
Novel00210	-	NC_999999999.1	3192763	3192944	-	182	-	PF02653:Branched-chain amino acid transport system / permease component	-
Novel00211	-	NC_999999999.1	3202121	3202341	-	221	-	PF01008:Initiation factor 2 subunit family	-
Novel00212	-	NC_999999999.1	3207858	3208038	+	181	-	PF09349:OHCU decarboxylase	-
Novel00213	-	NC_999999999.1	3209167	3209398	+	232	-	-	-
Novel00214	-	NC_999999999.1	3215209	3215301	-	93	-	-	-
Novel00215	-	NC_999999999.1	3216895	3217177	-	283	-	PF01425:Amidase	-
Novel00216	-	NC_999999999.1	3217371	3217489	-	119	-	-	-
Novel00217	-	NC_999999999.1	3229067	3231648	+	2582	-	-	-
Novel00218	-	NC_999999999.1	3232201	3233551	+	1351	-	-	-
Novel00219	-	NC_999999999.1	3262894	3262981	-	88	-	-	-
Novel00220	-	NC_999999999.1	3242798	3242984	+	187	-	PF01171:PP-loop family	-
Novel00221	-	NC_999999999.1	3264061	3264803	+	743	-	PF00889:Elongation factor TS	-
Novel00222	-	NC_999999999.1	3264928	3265736	+	809	-	PF00318:Ribosomal protein S2	-
Novel00223	-	NC_999999999.1	3272472	3273898	+	1427	-	PF13365:Trypsin-like peptidase domain|PF00595:PDZ domain|PF13180:PDZ domain	-
Novel00224	-	NC_999999999.1	3280127	3280402	+	276	-	-	-
Novel00225	-	NC_999999999.1	3280936	3281221	+	286	-	PF01032:FecCD transport family	-
Novel00226	-	NC_999999999.1	3284981	3285209	+	229	-	-	-
Novel00227	-	NC_999999999.1	3292159	3292387	-	229	-	-	-
Novel00228	-	NC_999999999.1	3293181	3293321	-	141	-	PF00749:tRNA synthetases class I (E and Q), catalytic domain	-
Novel00229	-	NC_999999999.1	3304274	3304534	+	261	-	-	-
Novel00230	-	NC_999999999.1	3311624	3312033	+	410	-	PF07005:Sugar-binding N-terminal domain	-
Novel00231	-	NC_999999999.1	3316868	3317040	-	173	-	-	-
Novel00232	-	NC_999999999.1	3349951	3350699	+	749	-	PF03331:UDP-3-O-acyl N-acetylglycosamine deacetylase	-
Novel00233	-	NC_999999999.1	3351638	3351909	+	272	-	PF00091:Tubulin/FtsZ family, GTPase domain	-
Novel00234	-	NC_999999999.1	3382354	3382575	-	222	-	-	-
Novel00235	-	NC_999999999.1	3395820	3395944	-	125	-	-	-
Novel00236	-	NC_999999999.1	3418944	3419692	+	749	-	PF10712:NAD-specific glutamate dehydrogenase|PF00012:Hsp70 protein	-
Novel00237	-	NC_999999999.1	3420330	3420778	+	449	-	PF00012:Hsp70 protein|PF10712:NAD-specific glutamate dehydrogenase	-
Novel00238	-	NC_999999999.1	3439287	3439436	-	150	-	-	-
Novel00239	-	NC_999999999.1	3439787	3439958	-	172	-	-	-
Novel00240	-	NC_999999999.1	3440646	3441114	-	469	-	PF02786:Carbamoyl-phosphate synthase L chain, ATP binding domain	-
Novel00241	-	NC_999999999.1	3441773	3442229	-	457	-	PF02626:Carboxyltransferase domain, subdomain A and B	-
Novel00242	-	NC_999999999.1	3443836	3444078	-	243	-	PF00364:Biotin-requiring enzyme	-
Novel00243	-	NC_999999999.1	3446072	3446270	-	199	-	-	-
Novel00244	-	NC_999999999.1	3447176	3447428	-	253	-	PF02653:Branched-chain amino acid transport system / permease component	-
Novel00245	-	NC_999999999.1	3486324	3486421	-	98	-	-	-
Novel00246	-	NC_999999999.1	3486588	3486797	-	210	-	PF00005:ABC transporter	-
Novel00247	-	NC_999999999.1	3525881	3526021	+	141	-	-	-
Novel00248	-	NC_999999999.1	3535334	3535698	-	365	-	PF00294:pfkB family carbohydrate kinase	-
Novel00249	-	NC_999999999.1	3547413	3547557	-	145	-	PF04364:DNA polymerase III chi subunit, HolC	-
Novel00250	-	NC_999999999.1	3566873	3567085	+	213	-	-	-
Novel00251	-	NC_999999999.1	3570424	3571053	+	630	-	PF00873:AcrB/AcrD/AcrF family	-
Novel00252	-	NC_999999999.1	3586533	3586645	+	113	-	-	-
Novel00253	-	NC_999999999.1	3603768	3604474	+	707	-	-	-
Novel00254	-	NC_999999999.1	3616286	3616381	+	96	-	-	-
Novel00255	-	NC_999999999.1	3616968	3617494	+	527	-	PF00829:Ribosomal prokaryotic L21 protein|PF01016:Ribosomal L27 protein	-
Novel00256	-	NC_999999999.1	3646458	3647044	+	587	-	PF00572:Ribosomal protein L13|PF00380:Ribosomal protein S9/S16	-
Novel00257	-	NC_999999999.1	3656456	3657040	+	585	-	PF00118:TCP-1/cpn60 chaperonin family	-
Novel00258	-	NC_999999999.1	3657453	3657719	+	267	-	PF00118:TCP-1/cpn60 chaperonin family	-
Novel00259	-	NC_999999999.1	3661825	3662007	-	183	-	PF03605:Anaerobic c4-dicarboxylate membrane transporter	-
Novel00260	-	NC_999999999.1	3691604	3691781	+	178	-	-	-
Novel00261	-	NC_999999999.1	3692461	3692640	+	180	-	-	-
Novel00262	-	NC_999999999.1	3699274	3699489	+	216	-	-	-
Novel00263	-	NC_999999999.1	3719937	3720039	+	103	-	-	-
Novel00264	-	NC_999999999.1	3728647	3728799	+	153	-	-	-
Novel00265	-	NC_999999999.1	3730349	3730613	-	265	-	PF00072:Response regulator receiver domain	-
Novel00266	-	NC_999999999.1	3745213	3745389	+	177	-	-	-
Novel00267	-	NC_999999999.1	3769870	3769994	-	125	-	PF15940:Family of unknown function	-
Novel00268	-	NC_999999999.1	3800308	3800658	-	351	-	-	-
Novel00269	-	NC_999999999.1	3827507	3830183	+	2677	-	-	-
Novel00270	-	NC_999999999.1	3830694	3832044	+	1351	-	-	-
Novel00271	-	NC_999999999.1	3858077	3858177	-	101	-	-	-
Novel00272	-	NC_999999999.1	3854462	3855619	+	1158	-	PF00466:Ribosomal protein L10|PF00542:Ribosomal protein L7/L12 C-terminal domain|PF16320:Ribosomal protein L7/L12 dimerisation domain	-
Novel00273	-	NC_999999999.1	3855714	3856918	+	1205	-	PF03946:Ribosomal protein L11, N-terminal domain|PF00298:Ribosomal protein L11, RNA binding domain|PF00687:Ribosomal protein L1p/L10e family	-
Novel00274	-	NC_999999999.1	3858775	3859338	+	564	-	PF00009:Elongation factor Tu GTP binding domain	-
Novel00275	-	NC_999999999.1	3864210	3866863	+	2654	-	-	-
Novel00276	-	NC_999999999.1	3867598	3869010	+	1413	-	-	-
Novel00277	-	NC_999999999.1	3891793	3892007	+	215	-	-	-
Novel00278	-	NC_999999999.1	3892863	3892947	+	85	-	PF08267:Cobalamin-independent synthase, N-terminal domain	-
Novel00279	-	NC_999999999.1	3909517	3909663	+	147	-	-	-
Novel00280	-	NC_999999999.1	3912419	3912567	+	149	-	PF02899:Phage integrase, N-terminal SAM-like domain	-
Novel00281	-	NC_999999999.1	3918185	3918423	-	239	-	PF03900:Porphobilinogen deaminase, C-terminal domain	-
Novel00282	-	NC_999999999.1	3926962	3927139	+	178	-	-	-
Novel00283	-	NC_999999999.1	3928889	3928976	+	88	-	-	-
Novel00284	-	NC_999999999.1	3949911	3950033	+	123	-	-	-
Novel00285	-	NC_999999999.1	3955861	3956136	+	276	-	PF14559:Tetratricopeptide repeat	-
Novel00286	-	NC_999999999.1	3956368	3956550	+	183	-	-	-
Novel00287	-	NC_999999999.1	3957444	3957704	+	261	-	-	-
Novel00288	-	NC_999999999.1	3966089	3966243	-	155	-	-	-
Novel00289	-	NC_999999999.1	3970124	3970414	+	291	-	-	-
Novel00290	-	NC_999999999.1	3972104	3972288	+	185	-	-	-
Novel00291	-	NC_999999999.1	3974814	3975346	+	533	-	-	-
Novel00292	-	NC_999999999.1	3990623	3990889	+	267	-	PF01381:Helix-turn-helix	-
Novel00293	-	NC_999999999.1	4000202	4000571	+	370	-	PF00081:Iron/manganese superoxide dismutases, alpha-hairpin domain|PF02777:Iron/manganese superoxide dismutases, C-terminal domain	-
Novel00294	-	NC_999999999.1	4002615	4002745	-	131	-	-	-
Novel00295	-	NC_999999999.1	4091205	4091296	+	92	-	-	-
Novel00296	-	NC_999999999.1	4276288	4276462	-	175	-	-	-
Novel00297	-	NC_999999999.1	4379662	4380173	+	512	-	-	-
Novel00298	-	NC_999999999.1	4379664	4380168	-	505	-	-	-
Novel00299	-	NC_999999999.1	4388241	4388387	+	147	-	-	-
Novel00300	-	NC_999999999.1	4411688	4411796	-	109	-	-	-
Novel00301	-	NC_999999999.1	4571118	4571686	-	569	-	PF15738:Bacterial toxin of type II toxin-antitoxin system, YafQ|PF04221:RelB antitoxin	-
Novel00302	-	NC_999999999.1	4572102	4572234	+	133	-	-	-
Novel00303	-	NC_999999999.1	4574502	4574820	-	319	-	-	-
Novel00304	-	NC_999999999.1	4577828	4578003	+	176	-	-	-
Novel00305	-	NC_999999999.1	4587521	4587645	-	125	-	PF13683:Integrase core domain	-
Novel00306	-	NC_999999999.1	4642377	4643029	+	653	-	PF07171:MlrC C-terminus	-
Novel00307	-	NC_999999999.1	4644161	4644295	+	135	-	-	-
Novel00308	-	NC_999999999.1	4653553	4653897	+	345	-	-	-
Novel00309	-	NC_999999999.1	4654851	4655687	+	837	-	PF00015:Methyl-accepting chemotaxis protein (MCP) signalling domain	-
Novel00310	-	NC_999999999.1	4666504	4666590	-	87	-	-	-
Novel00311	-	NC_999999999.1	4666695	4667927	-	1233	-	PF00593:TonB dependent receptor	-
Novel00312	-	NC_999999999.1	4689450	4689582	-	133	-	PF13683:Integrase core domain	-
Novel00313	-	NC_999999999.1	4740950	4741202	+	253	-	PF00015:Methyl-accepting chemotaxis protein (MCP) signalling domain	-
Novel00314	-	NC_999999999.1	4743775	4744003	+	229	-	PF06924:Protein of unknown function (DUF1281)	-
Novel00315	-	NC_999999999.1	4752503	4752613	+	111	-	-	-
Novel00316	-	NC_999999999.1	4826202	4826347	-	146	-	-	-
Novel00317	-	NC_999999999.1	4829312	4829714	-	403	-	-	-
Novel00318	-	NC_999999999.1	4880596	4881525	+	930	-	-	-
Novel00319	-	NC_999999999.1	4881714	4882272	+	559	-	PF11130:F pilus assembly Type-IV secretion system for plasmid transfer	-
Novel00320	-	NC_999999999.1	4882727	4883096	+	370	-	-	-
Novel00321	-	NC_999999999.1	4883253	4883668	+	416	-	-	-
Novel00322	-	NC_999999999.1	4883924	4884315	+	392	-	-	-
Novel00323	-	NC_999999999.1	4884532	4885516	+	985	-	PF11920:Protein of unknown function (DUF3438)	-
Novel00324	-	NC_999999999.1	4886723	4887009	+	287	-	PF11190:Protein of unknown function (DUF2976)	-
Novel00325	-	NC_999999999.1	4888835	4889150	+	316	-	-	-
Novel00326	-	NC_999999999.1	4890051	4891060	+	1010	-	-	-
Novel00327	-	NC_999999999.1	4891331	4892480	+	1150	-	PF11072:Protein of unknown function (DUF2859)	-
Novel00328	-	NC_999999999.1	4892626	4893232	+	607	-	-	-
Novel00329	-	NC_999999999.1	4893579	4894858	+	1280	-	-	-
Novel00330	-	NC_999999999.1	4896975	4897095	+	121	-	-	-
Novel00331	-	NC_999999999.1	4926855	4927326	+	472	-	PF00300:Histidine phosphatase superfamily (branch 1)	-
Novel00332	-	NC_999999999.1	4927475	4927725	+	251	-	PF00113:Enolase, C-terminal TIM barrel domain	-
Novel00333	-	NC_999999999.1	4928071	4928762	+	692	-	PF03952:Enolase, N-terminal domain|PF00113:Enolase, C-terminal TIM barrel domain	-
Novel00334	-	NC_999999999.1	4929567	4930054	+	488	-	PF01368:DHH family	-
Novel00335	-	NC_999999999.1	4930223	4930944	+	722	-	PF03167:Uracil DNA glycosylase superfamily	-
Novel00336	-	NC_999999999.1	4931116	4931610	+	495	-	PF03595:Voltage-dependent anion channel	-
Novel00337	-	NC_999999999.1	4942457	4942886	+	430	-	PF07916:TraG-like protein, N-terminal region	-
Novel00338	-	NC_999999999.1	4945789	4946458	+	670	-	PF07511:Protein of unknown function (DUF1525)|PF06834:TraU protein	-
sRNA00004	-	NC_999999999.1	61853	61917	-	65	-	-	-
sRNA00005	-	NC_999999999.1	51625	51695	+	71	-	-	-
sRNA00006	-	NC_999999999.1	61098	61220	+	123	-	PF00430:ATP synthase B/B' CF(0)	-
sRNA00008	-	NC_999999999.1	134818	134920	+	103	-	-	-
sRNA00009	-	NC_999999999.1	153559	153618	+	60	-	-	-
sRNA00013	-	NC_999999999.1	161432	161688	-	257	-	PF10685:Stress-induced bacterial acidophilic repeat motif	-
sRNA00015	-	NC_999999999.1	216793	216848	+	56	-	-	-
sRNA00016	-	NC_999999999.1	237992	238048	-	57	-	-	-
sRNA00017	-	NC_999999999.1	261422	261480	-	59	-	-	-
sRNA00018	-	NC_999999999.1	286956	287093	-	138	-	-	-
sRNA00020	-	NC_999999999.1	328418	328482	+	65	-	-	-
sRNA00021	-	NC_999999999.1	335047	335232	+	186	-	-	-
sRNA00022	-	NC_999999999.1	408190	408251	-	62	-	-	-
sRNA00024	-	NC_999999999.1	440540	440593	+	54	-	-	-
sRNA00030	-	NC_999999999.1	486158	486219	-	62	-	-	-
sRNA00036	-	NC_999999999.1	525196	525256	+	61	-	-	-
sRNA00040	-	NC_999999999.1	574834	574904	-	71	-	-	-
sRNA00041	-	NC_999999999.1	575346	575395	-	50	-	-	-
sRNA00042	-	NC_999999999.1	644238	644342	-	105	-	-	-
sRNA00043	-	NC_999999999.1	644392	644465	+	74	-	-	-
sRNA00046	-	NC_999999999.1	717461	717532	+	72	-	-	-
sRNA00051	-	NC_999999999.1	782524	782593	+	70	-	-	-
sRNA00057	-	NC_999999999.1	921386	921556	+	171	-	-	-
sRNA00060	-	NC_999999999.1	956068	956283	-	216	-	-	-
sRNA00062	-	NC_999999999.1	965969	966024	+	56	-	-	-
sRNA00063	-	NC_999999999.1	979949	980156	+	208	-	-	-
sRNA00064	-	NC_999999999.1	1016866	1017195	+	330	-	-	-
sRNA00066	-	NC_999999999.1	1024003	1024078	+	76	-	-	-
sRNA00067	-	NC_999999999.1	1050090	1050147	+	58	-	-	-
sRNA00069	-	NC_999999999.1	1062980	1063037	+	58	-	-	-
sRNA00070	-	NC_999999999.1	1061257	1061338	-	82	-	PF02082:Transcriptional regulator	-
sRNA00071	-	NC_999999999.1	1081600	1081728	+	129	-	-	-
sRNA00072	-	NC_999999999.1	1076656	1076942	-	287	-	-	-
sRNA00078	-	NC_999999999.1	1187335	1187389	-	55	-	-	-
sRNA00082	-	NC_999999999.1	1203957	1204082	-	126	-	-	-
sRNA00083	-	NC_999999999.1	1231434	1231683	+	250	-	-	-
sRNA00084	-	NC_999999999.1	1235161	1235264	+	104	-	-	-
sRNA00086	-	NC_999999999.1	1316776	1316832	+	57	-	-	-
sRNA00089	-	NC_999999999.1	1356655	1356706	-	52	-	-	-
sRNA00090	-	NC_999999999.1	1375682	1375751	-	70	-	-	-
sRNA00094	-	NC_999999999.1	1413285	1413353	-	69	-	-	-
sRNA00096	-	NC_999999999.1	1485521	1485576	+	56	-	-	-
sRNA00098	-	NC_999999999.1	1506728	1506789	+	62	-	-	-
sRNA00100	-	NC_999999999.1	1509189	1509245	+	57	-	-	-
sRNA00104	-	NC_999999999.1	1530867	1531098	+	232	-	-	-
sRNA00105	-	NC_999999999.1	1567079	1567219	+	141	-	-	-
sRNA00108	-	NC_999999999.1	1713106	1713274	-	169	-	-	-
sRNA00109	-	NC_999999999.1	1712833	1712997	+	165	-	-	-
sRNA00112	-	NC_999999999.1	1765897	1765992	-	96	-	-	-
sRNA00115	-	NC_999999999.1	1905572	1905706	-	135	-	-	-
sRNA00116	-	NC_999999999.1	1911684	1911760	-	77	-	-	-
sRNA00124	-	NC_999999999.1	2112764	2112845	-	82	-	-	-
sRNA00127	-	NC_999999999.1	2238522	2238814	-	293	-	-	-
sRNA00128	-	NC_999999999.1	2290702	2290771	-	70	-	-	-
sRNA00130	-	NC_999999999.1	2308705	2308772	+	68	-	-	-
sRNA00131	-	NC_999999999.1	2338223	2338296	-	74	-	-	-
sRNA00132	-	NC_999999999.1	2332544	2332595	+	52	-	-	-
sRNA00133	-	NC_999999999.1	2341806	2341936	-	131	-	-	-
sRNA00135	-	NC_999999999.1	2354755	2354836	-	82	-	-	-
sRNA00137	-	NC_999999999.1	2376387	2376445	+	59	-	-	-
sRNA00139	-	NC_999999999.1	2438116	2438205	-	90	-	-	-
sRNA00141	-	NC_999999999.1	2473524	2473574	-	51	-	-	-
sRNA00145	-	NC_999999999.1	2464293	2464398	+	106	-	-	-
sRNA00148	-	NC_999999999.1	2522759	2522826	+	68	-	-	-
sRNA00151	-	NC_999999999.1	2545607	2545673	-	67	-	-	-
sRNA00153	-	NC_999999999.1	2597337	2597509	+	173	-	-	-
sRNA00155	-	NC_999999999.1	2614714	2614916	-	203	-	-	-
sRNA00156	-	NC_999999999.1	2619350	2619423	-	74	-	-	-
sRNA00158	-	NC_999999999.1	2644951	2645033	+	83	-	-	-
sRNA00162	-	NC_999999999.1	2675125	2675214	-	90	-	-	-
sRNA00166	-	NC_999999999.1	2725927	2726264	+	338	-	-	-
sRNA00169	-	NC_999999999.1	2736994	2737047	+	54	-	-	-
sRNA00171	-	NC_999999999.1	2785340	2785477	+	138	-	-	-
sRNA00174	-	NC_999999999.1	2838857	2838908	-	52	-	-	-
sRNA00176	-	NC_999999999.1	2844919	2844989	-	71	-	-	-
sRNA00178	-	NC_999999999.1	2863209	2863270	-	62	-	-	-
sRNA00183	-	NC_999999999.1	2893084	2893272	+	189	-	-	-
sRNA00184	-	NC_999999999.1	2929079	2929238	+	160	-	-	-
sRNA00186	-	NC_999999999.1	2940975	2941031	-	57	-	-	-
sRNA00187	-	NC_999999999.1	2946128	2946202	+	75	-	-	-
sRNA00189	-	NC_999999999.1	3058373	3058492	+	120	-	-	-
sRNA00191	-	NC_999999999.1	3066615	3066718	+	104	-	-	-
sRNA00195	-	NC_999999999.1	3087739	3087816	-	78	-	-	-
sRNA00198	-	NC_999999999.1	3127760	3127840	+	81	-	-	-
sRNA00201	-	NC_999999999.1	3168464	3168550	-	87	-	-	-
sRNA00207	-	NC_999999999.1	3291900	3292104	+	205	-	-	-
sRNA00208	-	NC_999999999.1	3321123	3321201	-	79	-	-	-
sRNA00209	-	NC_999999999.1	3328764	3328890	+	127	-	-	-
sRNA00213	-	NC_999999999.1	3466571	3466656	+	86	-	-	-
sRNA00215	-	NC_999999999.1	3511162	3511321	-	160	-	-	-
sRNA00217	-	NC_999999999.1	3566482	3566552	+	71	-	-	-
sRNA00218	-	NC_999999999.1	3567839	3567917	+	79	-	-	-
sRNA00219	-	NC_999999999.1	3596594	3596756	-	163	-	-	-
sRNA00220	-	NC_999999999.1	3600132	3600216	-	85	-	-	-
sRNA00225	-	NC_999999999.1	3616835	3616926	-	92	-	-	-
sRNA00226	-	NC_999999999.1	3630588	3630696	+	109	-	-	-
sRNA00227	-	NC_999999999.1	3651577	3651740	-	164	-	-	-
sRNA00229	-	NC_999999999.1	3704176	3704253	+	78	-	-	-
sRNA00230	-	NC_999999999.1	3735817	3735898	-	82	-	-	-
sRNA00234	-	NC_999999999.1	3811975	3812466	-	492	-	PF11106:Exopolysaccharide production protein YjbE	-
sRNA00235	-	NC_999999999.1	3836790	3836866	-	77	-	-	-
sRNA00237	-	NC_999999999.1	3854816	3854868	-	53	-	-	-
sRNA00238	-	NC_999999999.1	3855367	3855568	-	202	-	-	-
sRNA00241	-	NC_999999999.1	3859651	3859780	-	130	-	-	-
sRNA00243	-	NC_999999999.1	3881753	3882018	+	266	-	-	-
sRNA00245	-	NC_999999999.1	3941909	3941966	+	58	-	-	-
sRNA00246	-	NC_999999999.1	3991048	3991099	+	52	-	-	-
sRNA00248	-	NC_999999999.1	4000642	4000885	-	244	-	-	-
sRNA00249	-	NC_999999999.1	4023249	4023312	-	64	-	-	-
sRNA00250	-	NC_999999999.1	4086980	4087060	+	81	-	-	-
sRNA00252	-	NC_999999999.1	4215016	4215070	+	55	-	-	-
sRNA00253	-	NC_999999999.1	4266339	4266468	-	130	-	-	-
sRNA00255	-	NC_999999999.1	4287747	4287829	-	83	-	PF00015:Methyl-accepting chemotaxis protein (MCP) signalling domain	-
sRNA00256	-	NC_999999999.1	4330940	4331020	-	81	-	-	-
sRNA00261	-	NC_999999999.1	4549809	4549973	-	165	-	-	-
sRNA00263	-	NC_999999999.1	4550452	4550510	-	59	-	-	-
sRNA00266	-	NC_999999999.1	4624154	4624239	+	86	-	-	-
sRNA00267	-	NC_999999999.1	4652276	4652347	-	72	-	-	-
sRNA00275	-	NC_999999999.1	4860287	4860346	-	60	-	-	-
sRNA00276	-	NC_999999999.1	4919331	4919573	-	243	-	-	-
