# Supplementary material for: Transcriptional Profiling and Transposon Mutagenesis Study of the Endophyte Pantoea eucalypti FBS135 Adapting to Nitrogen Starvation
Source: Int J Mol Sci. 2023 Sep 19;24(18):14282. doi: 10.3390/ijms241814282 (PMC10532344; doi:10.3390/ijms241814282)
Supplement: Supplementary file 1 [file ijms-24-14282-s001.zip › Table S3_5UTR_3UTR_sRNA.xlsx]

## Sheet: 5'UTR
UTR	start	stop	strand	length
B9D02_00005.utr5	16	20	+	5
B9D02_00010.utr5	1436	1440	+	5
B9D02_00015.utr5	2555	2761	+	207
B9D02_00020.utr5	3861	3865	+	5
B9D02_00025.utr5	6525	6532	+	8
B9D02_00030.utr5	7548	7554	+	7
B9D02_00050.utr5	11090	11113	+	24
B9D02_00060.utr5	14243	14152	-	92
B9D02_00065.utr5	14414	14422	+	9
B9D02_00070.utr5	16202	16181	-	22
B9D02_00075.utr5	16745	16703	-	43
B9D02_00080.utr5	17551	17546	-	6
B9D02_00095.utr5	21086	21005	-	82
B9D02_00100.utr5	20230	21174	+	945
B9D02_00105.utr5	23897	23881	-	17
B9D02_00115.utr5	26324	26292	-	33
B9D02_00120.utr5	27292	27284	-	9
B9D02_00125.utr5	28049	28043	-	7
B9D02_00130.utr5	29273	29208	-	66
B9D02_00135.utr5	30257	30254	-	4
B9D02_00140.utr5	31065	31053	-	13
B9D02_00145.utr5	31751	31730	-	22
B9D02_00150.utr5	31826	31886	+	61
B9D02_00170.utr5	35008	35014	+	7
B9D02_00175.utr5	37461	37384	-	78
B9D02_00185.utr5	40177	40175	-	3
B9D02_00190.utr5	41518	41196	-	323
B9D02_00195.utr5	41228	41541	+	314
B9D02_00205.utr5	44724	44863	+	140
B9D02_00215.utr5	47909	47805	-	105
B9D02_00235.utr5	51410	51329	-	82
B9D02_00240.utr5	52507	52459	-	49
B9D02_00245.utr5	54468	54454	-	15
B9D02_00250.utr5	55981	55979	-	3
B9D02_00255.utr5	56568	56559	-	10
B9D02_00260.utr5	57994	57981	-	14
B9D02_00270.utr5	60484	60472	-	13
B9D02_00275.utr5	61029	61020	-	10
B9D02_00295.utr5	63180	63165	-	16
B9D02_00300.utr5	64520	64473	-	48
B9D02_00305.utr5	66445	66410	-	36
B9D02_00310.utr5	67287	67283	-	5
B9D02_00315.utr5	67901	67899	-	3
B9D02_00330.utr5	73177	73166	-	12
B9D02_00335.utr5	73356	73458	+	103
B9D02_00345.utr5	77669	77356	-	314
B9D02_00355.utr5	78102	78108	+	7
B9D02_00370.utr5	81012	81037	+	26
B9D02_00380.utr5	82905	82918	+	14
B9D02_00390.utr5	85561	85830	+	270
B9D02_00395.utr5	87422	87463	+	42
B9D02_00405.utr5	90694	90769	+	76
B9D02_00415.utr5	92047	92044	-	4
B9D02_00420.utr5	92080	92092	+	13
B9D02_00425.utr5	92375	92413	+	39
B9D02_00435.utr5	94418	94433	+	16
B9D02_00440.utr5	98275	98272	-	4
B9D02_00445.utr5	98803	98824	+	22
B9D02_00450.utr5	99349	99582	+	234
B9D02_00460.utr5	103579	103463	-	117
B9D02_00465.utr5	105106	105011	-	96
B9D02_00470.utr5	107234	105481	-	1754
B9D02_00475.utr5	105441	105450	+	10
B9D02_00480.utr5	107472	107483	+	12
B9D02_00495.utr5	109435	109446	+	12
B9D02_00500.utr5	112122	112109	-	14
B9D02_00505.utr5	113604	113601	-	4
B9D02_00515.utr5	116481	116479	-	3
B9D02_00525.utr5	118889	118886	-	4
B9D02_00530.utr5	119581	119564	-	18
B9D02_00535.utr5	118142	119805	+	1664
B9D02_00555.utr5	124495	124366	-	130
B9D02_00560.utr5	125648	125645	-	4
B9D02_00565.utr5	126867	126803	-	65
B9D02_00570.utr5	128097	128093	-	5
B9D02_00575.utr5	128243	128250	+	8
B9D02_00580.utr5	129934	129898	-	37
B9D02_00585.utr5	130041	130049	+	9
B9D02_00595.utr5	132102	132088	-	15
B9D02_00605.utr5	133867	133864	-	4
B9D02_00610.utr5	133838	134045	+	208
B9D02_00615.utr5	134921	134943	+	23
B9D02_00620.utr5	135180	135199	+	20
B9D02_00625.utr5	135367	135436	+	70
B9D02_00640.utr5	138836	138768	-	69
B9D02_00650.utr5	141136	141063	-	74
B9D02_00675.utr5	146565	146555	-	11
B9D02_00680.utr5	147539	147505	-	35
B9D02_00685.utr5	147727	147736	+	10
B9D02_00700.utr5	152139	152133	-	7
B9D02_00710.utr5	154516	154444	-	73
B9D02_00715.utr5	154671	154697	+	27
B9D02_00720.utr5	155129	155148	+	20
B9D02_00740.utr5	158288	158287	-	2
B9D02_00750.utr5	160511	160394	-	118
B9D02_00755.utr5	160522	160543	+	22
B9D02_00760.utr5	161448	161507	+	60
B9D02_00770.utr5	162992	163016	+	25
B9D02_00775.utr5	164068	164123	+	56
B9D02_00780.utr5	165267	165274	+	8
B9D02_00785.utr5	166844	166843	-	2
B9D02_00790.utr5	167560	167554	-	7
B9D02_00795.utr5	167648	167653	+	6
B9D02_00800.utr5	168843	168824	-	20
B9D02_00810.utr5	171292	171291	-	2
B9D02_00825.utr5	174135	174186	+	52
B9D02_00830.utr5	174976	174964	-	13
B9D02_00835.utr5	176470	176460	-	11
B9D02_00845.utr5	178255	178103	-	153
B9D02_00850.utr5	179336	179293	-	44
B9D02_00855.utr5	181674	181653	-	22
B9D02_00860.utr5	181776	181879	+	104
B9D02_00865.utr5	182543	182492	-	52
B9D02_00870.utr5	182763	182766	+	4
B9D02_00875.utr5	183927	183929	+	3
B9D02_00880.utr5	186560	186567	+	8
B9D02_00885.utr5	190293	190209	-	85
B9D02_00890.utr5	191941	191711	-	231
B9D02_00895.utr5	191762	191879	+	118
B9D02_00905.utr5	193695	193699	+	5
B9D02_00910.utr5	194917	195008	+	92
B9D02_00915.utr5	196813	196828	+	16
B9D02_00920.utr5	199139	199128	-	12
B9D02_00925.utr5	199311	199321	+	11
B9D02_00940.utr5	201627	201852	+	226
B9D02_00960.utr5	206513	206540	+	28
B9D02_00965.utr5	206623	206759	+	137
B9D02_00975.utr5	209968	210045	+	78
B9D02_00980.utr5	210194	210248	+	55
B9D02_00985.utr5	210325	210332	+	8
B9D02_00990.utr5	211365	211358	-	8
B9D02_00995.utr5	211465	211479	+	15
B9D02_01000.utr5	213501	213364	-	138
B9D02_01005.utr5	213863	213944	+	82
B9D02_01015.utr5	215845	215863	+	19
B9D02_01020.utr5	216849	216855	+	7
B9D02_01030.utr5	223016	221137	-	1880
B9D02_01035.utr5	221299	221300	+	2
B9D02_01050.utr5	226942	226937	-	6
B9D02_01055.utr5	226638	227053	+	416
B9D02_01060.utr5	228733	228699	-	35
B9D02_01065.utr5	228802	228806	+	5
B9D02_01070.utr5	230897	230883	-	15
B9D02_01075.utr5	229430	231018	+	1589
B9D02_01080.utr5	233997	233986	-	12
B9D02_01085.utr5	235871	235726	-	146
B9D02_01090.utr5	236698	236693	-	6
B9D02_01095.utr5	236719	236751	+	33
B9D02_01100.utr5	238548	238425	-	124
B9D02_01105.utr5	238701	238742	+	42
B9D02_01110.utr5	239879	239944	+	66
B9D02_01115.utr5	241072	241066	-	7
B9D02_01135.utr5	246342	246158	-	185
B9D02_01140.utr5	246166	246296	+	131
B9D02_01145.utr5	248500	248254	-	247
B9D02_01150.utr5	248511	248537	+	27
B9D02_01155.utr5	248980	249042	+	63
B9D02_01165.utr5	251500	251424	-	77
B9D02_01170.utr5	252440	252428	-	13
B9D02_01175.utr5	252559	252570	+	12
B9D02_01180.utr5	255606	255523	-	84
B9D02_01185.utr5	255549	255596	+	48
B9D02_01205.utr5	259798	259955	+	158
B9D02_01230.utr5	265631	265646	+	16
B9D02_01235.utr5	268366	268376	+	11
B9D02_01240.utr5	269881	269880	-	2
B9D02_01245.utr5	269971	269974	+	4
B9D02_01250.utr5	271232	271238	+	7
B9D02_01255.utr5	272585	272607	+	23
B9D02_01260.utr5	273046	273119	+	74
B9D02_01270.utr5	276229	276192	-	38
B9D02_01275.utr5	277337	277333	-	5
B9D02_01290.utr5	280455	280200	-	256
B9D02_01295.utr5	281295	281229	-	67
B9D02_01300.utr5	281508	281530	+	23
B9D02_01305.utr5	284076	284070	-	7
B9D02_01310.utr5	284177	284199	+	23
B9D02_01315.utr5	285931	285925	-	7
B9D02_01320.utr5	286861	286774	-	88
B9D02_01325.utr5	287188	287205	+	18
B9D02_01330.utr5	289248	289256	+	9
B9D02_01335.utr5	290619	290496	-	124
B9D02_01340.utr5	290836	290911	+	76
B9D02_01350.utr5	293019	293029	+	11
B9D02_01355.utr5	295223	295207	-	17
B9D02_01360.utr5	295496	295501	+	6
B9D02_01370.utr5	297633	297601	-	33
B9D02_01375.utr5	297820	297831	+	12
B9D02_01385.utr5	300177	300183	+	7
B9D02_01390.utr5	301346	301343	-	4
B9D02_01395.utr5	301670	301683	+	14
B9D02_01400.utr5	303765	303700	-	66
B9D02_01405.utr5	304780	304777	-	4
B9D02_01410.utr5	306470	306410	-	61
B9D02_01415.utr5	308731	308458	-	274
B9D02_01425.utr5	309998	310065	+	68
B9D02_01430.utr5	311792	311786	-	7
B9D02_01435.utr5	311513	312087	+	575
B9D02_01440.utr5	314243	314201	-	43
B9D02_01445.utr5	314573	314623	+	51
B9D02_01455.utr5	318010	318007	-	4
B9D02_01460.utr5	320882	320412	-	471
B9D02_01465.utr5	320500	320958	+	459
B9D02_01470.utr5	322899	322961	+	63
B9D02_01475.utr5	324013	324019	+	7
B9D02_01480.utr5	325527	325519	-	9
B9D02_01485.utr5	326570	326507	-	64
B9D02_01490.utr5	326132	326712	+	581
B9D02_01500.utr5	330052	330027	-	26
B9D02_01505.utr5	330162	330172	+	11
B9D02_01515.utr5	332472	331416	-	1057
B9D02_01520.utr5	331541	331649	+	109
B9D02_01525.utr5	333347	333352	+	6
B9D02_01540.utr5	336549	336546	-	4
B9D02_01545.utr5	336888	336942	+	55
B9D02_01550.utr5	338127	338141	+	15
B9D02_01565.utr5	341100	341101	+	2
B9D02_01570.utr5	342395	342433	+	39
B9D02_01575.utr5	343804	343805	+	2
B9D02_01595.utr5	347660	347627	-	34
B9D02_01605.utr5	350356	350331	-	26
B9D02_01610.utr5	350826	350832	+	7
B9D02_01615.utr5	352781	352721	-	61
B9D02_01625.utr5	354559	354564	+	6
B9D02_01630.utr5	355351	355362	+	12
B9D02_01645.utr5	359057	358719	-	339
B9D02_01650.utr5	360643	359651	-	993
B9D02_01655.utr5	359780	359869	+	90
B9D02_01660.utr5	361159	361338	+	180
B9D02_01670.utr5	365501	365511	+	11
B9D02_01675.utr5	366804	366867	+	64
B9D02_01680.utr5	368301	368320	+	20
B9D02_01685.utr5	370970	370983	+	14
B9D02_01725.utr5	378994	378961	-	34
B9D02_01730.utr5	380829	380826	-	4
B9D02_01735.utr5	373923	380860	+	6938
B9D02_01775.utr5	389059	389062	+	4
B9D02_01780.utr5	390005	390010	+	6
B9D02_01785.utr5	391997	391965	-	33
B9D02_01795.utr5	395091	394997	-	95
B9D02_01800.utr5	395515	395430	-	86
B9D02_01805.utr5	395555	395968	+	414
B9D02_01815.utr5	399861	399709	-	153
B9D02_01820.utr5	400960	400951	-	10
B9D02_01825.utr5	401415	401402	-	14
B9D02_01835.utr5	404425	404253	-	173
B9D02_01840.utr5	404624	404645	+	22
B9D02_01845.utr5	407841	407829	-	13
B9D02_01850.utr5	407933	407946	+	14
B9D02_01875.utr5	412441	411654	-	788
B9D02_01880.utr5	411648	411731	+	84
B9D02_01885.utr5	412253	412291	+	39
B9D02_01890.utr5	413431	413452	+	22
B9D02_01895.utr5	414586	414592	+	7
B9D02_01910.utr5	416820	416836	+	17
B9D02_01915.utr5	418210	418222	+	13
B9D02_01920.utr5	420728	420713	-	16
B9D02_01925.utr5	420956	420975	+	20
B9D02_01930.utr5	421636	421647	+	12
B9D02_01945.utr5	423094	423099	+	6
B9D02_01950.utr5	426453	426396	-	58
B9D02_01955.utr5	427227	427086	-	142
B9D02_01960.utr5	427384	427390	+	7
B9D02_01965.utr5	429181	429177	-	5
B9D02_01970.utr5	429461	429457	-	5
B9D02_01975.utr5	430479	430478	-	2
B9D02_01980.utr5	430526	430536	+	11
B9D02_01985.utr5	432130	432120	-	11
B9D02_01990.utr5	431670	432357	+	688
B9D02_02010.utr5	437742	437706	-	37
B9D02_02015.utr5	437797	437819	+	23
B9D02_02025.utr5	440180	440203	+	24
B9D02_02030.utr5	440594	440595	+	2
B9D02_02035.utr5	441499	441475	-	25
B9D02_02040.utr5	441516	441745	+	230
B9D02_02045.utr5	442693	442757	+	65
B9D02_02060.utr5	444225	444234	+	10
B9D02_02065.utr5	444621	444646	+	26
B9D02_02075.utr5	445588	445675	+	88
B9D02_02080.utr5	447846	447858	+	13
B9D02_02085.utr5	449043	449214	+	172
B9D02_02095.utr5	457445	450741	-	6705
B9D02_02100.utr5	450967	451135	+	169
B9D02_02105.utr5	451468	451479	+	12
B9D02_02110.utr5	452109	452119	+	11
B9D02_02130.utr5	454169	454171	+	3
B9D02_02135.utr5	454504	454521	+	18
B9D02_02140.utr5	455220	455232	+	13
B9D02_02155.utr5	456456	456476	+	21
B9D02_02160.utr5	458056	458077	+	22
B9D02_02165.utr5	458449	458459	+	11
B9D02_02185.utr5	460079	460086	+	8
B9D02_02190.utr5	460620	460629	+	10
B9D02_02215.utr5	463460	463492	+	33
B9D02_02220.utr5	463746	463755	+	10
B9D02_02240.utr5	466215	466227	+	13
B9D02_02255.utr5	467505	467557	+	53
B9D02_02270.utr5	471071	471022	-	50
B9D02_02275.utr5	472022	472016	-	7
B9D02_02280.utr5	472562	472549	-	14
B9D02_02285.utr5	472654	472665	+	12
B9D02_02295.utr5	474235	474259	+	25
B9D02_02300.utr5	474808	474811	+	4
B9D02_02305.utr5	475384	475387	+	4
B9D02_02315.utr5	477034	476980	-	55
B9D02_02320.utr5	476953	477106	+	154
B9D02_02330.utr5	479061	479102	+	42
B9D02_02340.utr5	482333	482515	+	183
B9D02_02345.utr5	482631	482645	+	15
B9D02_02350.utr5	482726	482755	+	30
B9D02_02355.utr5	483862	483854	-	9
B9D02_02370.utr5	487304	487250	-	55
B9D02_02375.utr5	488106	488093	-	14
B9D02_02380.utr5	489096	489082	-	15
B9D02_02385.utr5	490347	490331	-	17
B9D02_02395.utr5	492096	492025	-	72
B9D02_02400.utr5	493454	493446	-	9
B9D02_02410.utr5	494511	494397	-	115
B9D02_02420.utr5	496245	496240	-	6
B9D02_02425.utr5	496493	496525	+	33
B9D02_02435.utr5	499873	499978	+	106
B9D02_02455.utr5	503672	503694	+	23
B9D02_02465.utr5	510085	509994	-	92
B9D02_02470.utr5	510097	510227	+	131
B9D02_02485.utr5	513429	513446	+	18
B9D02_02490.utr5	514945	514955	+	11
B9D02_02495.utr5	515633	515541	-	93
B9D02_02500.utr5	515976	515900	-	77
B9D02_02505.utr5	516294	516249	-	46
B9D02_02510.utr5	517917	517194	-	724
B9D02_02515.utr5	517418	517635	+	218
B9D02_02520.utr5	521966	521952	-	15
B9D02_02530.utr5	524093	524087	-	7
B9D02_02535.utr5	524166	524189	+	24
B9D02_02540.utr5	524874	524892	+	19
B9D02_02550.utr5	525091	525098	+	8
B9D02_02555.utr5	527729	526661	-	1069
B9D02_02560.utr5	526075	526660	+	586
B9D02_02585.utr5	533189	533279	+	91
B9D02_02590.utr5	533613	533665	+	53
B9D02_02605.utr5	537417	537473	+	57
B9D02_02615.utr5	539137	539355	+	219
B9D02_02625.utr5	542369	542373	+	5
B9D02_02635.utr5	545265	545256	-	10
B9D02_02645.utr5	547246	547404	+	159
B9D02_02650.utr5	548453	548409	-	45
B9D02_02655.utr5	548740	548814	+	75
B9D02_02660.utr5	549210	549216	+	7
B9D02_02665.utr5	549534	549538	+	5
B9D02_02675.utr5	551044	550894	-	151
B9D02_02680.utr5	551221	551232	+	12
B9D02_02685.utr5	553842	553840	-	3
B9D02_02690.utr5	554131	554136	+	6
B9D02_02695.utr5	555501	555493	-	9
B9D02_02700.utr5	555597	555808	+	212
B9D02_02705.utr5	557529	557516	-	14
B9D02_02710.utr5	556790	557675	+	886
B9D02_02715.utr5	557993	558008	+	16
B9D02_02725.utr5	563512	563514	+	3
B9D02_02730.utr5	564465	564455	-	11
B9D02_02735.utr5	565066	565005	-	62
B9D02_02740.utr5	565652	565477	-	176
B9D02_02750.utr5	568320	568272	-	49
B9D02_02755.utr5	568432	568441	+	10
B9D02_02760.utr5	570471	570469	-	3
B9D02_02775.utr5	572373	572667	+	295
B9D02_02780.utr5	573012	573016	+	5
B9D02_02785.utr5	573373	573375	+	3
B9D02_02790.utr5	573777	573802	+	26
B9D02_02815.utr5	578251	578355	+	105
B9D02_02820.utr5	581172	581169	-	4
B9D02_02845.utr5	585816	585646	-	171
B9D02_02850.utr5	585500	585709	+	210
B9D02_02860.utr5	588536	588505	-	32
B9D02_02865.utr5	589194	588992	-	203
B9D02_02875.utr5	589876	589874	-	3
B9D02_02885.utr5	590646	590610	-	37
B9D02_02895.utr5	591949	591803	-	147
B9D02_02900.utr5	592982	592903	-	80
B9D02_02910.utr5	594655	594694	+	40
B9D02_02915.utr5	596110	596112	+	3
B9D02_02925.utr5	600649	600474	-	176
B9D02_02930.utr5	601683	601678	-	6
B9D02_02935.utr5	603212	602920	-	293
B9D02_02940.utr5	602472	603067	+	596
B9D02_02945.utr5	605265	605255	-	11
B9D02_02950.utr5	604756	605339	+	584
B9D02_02960.utr5	609394	609385	-	10
B9D02_02970.utr5	610839	610871	+	33
B9D02_02980.utr5	613114	613247	+	134
B9D02_02985.utr5	615788	615786	-	3
B9D02_02990.utr5	616475	616461	-	15
B9D02_03000.utr5	617043	617090	+	48
B9D02_03005.utr5	618407	618411	+	5
B9D02_03030.utr5	627330	627189	-	142
B9D02_03035.utr5	627483	627516	+	34
B9D02_03040.utr5	629254	629746	+	493
B9D02_03060.utr5	636707	636543	-	165
B9D02_03065.utr5	636921	636908	-	14
B9D02_03075.utr5	637825	637717	-	109
B9D02_03085.utr5	638968	638960	-	9
B9D02_03090.utr5	639029	639099	+	71
B9D02_03105.utr5	644237	644231	-	7
B9D02_03110.utr5	644710	644565	-	146
B9D02_03115.utr5	644835	644844	+	10
B9D02_03120.utr5	646519	646492	-	28
B9D02_03125.utr5	646587	646601	+	15
B9D02_03130.utr5	647019	647151	+	133
B9D02_03135.utr5	649375	649217	-	159
B9D02_03140.utr5	650234	649996	-	239
B9D02_03145.utr5	650228	650269	+	42
B9D02_03160.utr5	656425	656390	-	36
B9D02_03165.utr5	656577	656829	+	253
B9D02_03175.utr5	659726	659719	-	8
B9D02_03180.utr5	660409	660398	-	12
B9D02_03185.utr5	662230	662007	-	224
B9D02_03190.utr5	661124	662221	+	1098
B9D02_03200.utr5	663279	663321	+	43
B9D02_03205.utr5	664149	664152	+	4
B9D02_03210.utr5	664761	664782	+	22
B9D02_03215.utr5	666678	666772	+	95
B9D02_03220.utr5	668387	668360	-	28
B9D02_03225.utr5	669002	668989	-	14
B9D02_03235.utr5	670109	670111	+	3
B9D02_03240.utr5	672392	672430	+	39
B9D02_03245.utr5	673302	673309	+	8
B9D02_03250.utr5	675684	675663	-	22
B9D02_03255.utr5	675866	675868	+	3
B9D02_03285.utr5	682132	682148	+	17
B9D02_03290.utr5	682894	682895	+	2
B9D02_03295.utr5	683551	683554	+	4
B9D02_03320.utr5	690268	690136	-	133
B9D02_03325.utr5	690489	690680	+	192
B9D02_03340.utr5	697077	697068	-	10
B9D02_03345.utr5	697375	697378	+	4
B9D02_03350.utr5	698228	698262	+	35
B9D02_03360.utr5	702571	702469	-	103
B9D02_03370.utr5	703752	703762	+	11
B9D02_03375.utr5	706721	706692	-	30
B9D02_03380.utr5	707133	707181	+	49
B9D02_03405.utr5	711471	711465	-	7
B9D02_03420.utr5	713813	713563	-	251
B9D02_03425.utr5	714667	714665	-	3
B9D02_03430.utr5	714822	714974	+	153
B9D02_03435.utr5	716724	716819	+	96
B9D02_03460.utr5	720833	720850	+	18
B9D02_03475.utr5	724435	724457	+	23
B9D02_03485.utr5	726752	727899	+	1148
B9D02_03495.utr5	730168	730319	+	152
B9D02_03505.utr5	731470	731480	+	11
B9D02_03510.utr5	733737	733717	-	21
B9D02_03515.utr5	734932	734931	-	2
B9D02_03520.utr5	735024	735029	+	6
B9D02_03525.utr5	736115	736190	+	76
B9D02_03545.utr5	740072	740090	+	19
B9D02_03550.utr5	740600	740606	+	7
B9D02_03555.utr5	741459	741460	+	2
B9D02_03560.utr5	742393	742296	-	98
B9D02_03565.utr5	742296	742536	+	241
B9D02_03590.utr5	748575	748666	+	92
B9D02_03600.utr5	750484	750728	+	245
B9D02_03605.utr5	754941	754887	-	55
B9D02_03615.utr5	756315	756299	-	17
B9D02_03620.utr5	756371	756454	+	84
B9D02_03630.utr5	757500	757565	+	66
B9D02_03640.utr5	760064	760057	-	8
B9D02_03650.utr5	761369	761353	-	17
B9D02_03655.utr5	760641	761368	+	728
B9D02_03665.utr5	763405	763351	-	55
B9D02_03685.utr5	768909	766565	-	2345
B9D02_03690.utr5	766692	766778	+	87
B9D02_03695.utr5	767930	767952	+	23
B9D02_03700.utr5	770701	770653	-	49
B9D02_03705.utr5	772488	772339	-	150
B9D02_03710.utr5	772684	773180	+	497
B9D02_03715.utr5	775285	775327	+	43
B9D02_03720.utr5	776433	776440	+	8
B9D02_03725.utr5	777706	777673	-	34
B9D02_03730.utr5	777892	777945	+	54
B9D02_03735.utr5	780252	780254	+	3
B9D02_03750.utr5	783825	783882	+	58
B9D02_03755.utr5	784883	784889	+	7
B9D02_03760.utr5	785612	785657	+	46
B9D02_03765.utr5	787420	787318	-	103
B9D02_03770.utr5	787486	787500	+	15
B9D02_03775.utr5	788403	788439	+	37
B9D02_03780.utr5	790591	790527	-	65
B9D02_03785.utr5	790807	790802	-	6
B9D02_03790.utr5	791277	791171	-	107
B9D02_03795.utr5	791333	791342	+	10
B9D02_03815.utr5	796064	796113	+	50
B9D02_03820.utr5	797211	797234	+	24
B9D02_03825.utr5	797621	797701	+	81
B9D02_03835.utr5	802857	802854	-	4
B9D02_03840.utr5	803692	803689	-	4
B9D02_03845.utr5	803822	803859	+	38
B9D02_03850.utr5	805580	805560	-	21
B9D02_03855.utr5	805778	805787	+	10
B9D02_03865.utr5	807037	807026	-	12
B9D02_03870.utr5	807120	807129	+	10
B9D02_03880.utr5	808758	808761	+	4
B9D02_03885.utr5	810716	810729	+	14
B9D02_03895.utr5	814290	814281	-	10
B9D02_03900.utr5	814634	814646	+	13
B9D02_03905.utr5	816769	816726	-	44
B9D02_03910.utr5	816828	816829	+	2
B9D02_03915.utr5	818443	818426	-	18
B9D02_03920.utr5	818086	818605	+	520
B9D02_03930.utr5	821379	821394	+	16
B9D02_03935.utr5	821734	821808	+	75
B9D02_03950.utr5	824482	824470	-	13
B9D02_03960.utr5	826082	826076	-	7
B9D02_03965.utr5	826758	826761	+	4
B9D02_03970.utr5	827289	827301	+	13
B9D02_03975.utr5	829548	829690	+	143
B9D02_03985.utr5	831531	831554	+	24
B9D02_03995.utr5	832549	832569	+	21
B9D02_04005.utr5	833312	833337	+	26
B9D02_04010.utr5	836811	836821	+	11
B9D02_04025.utr5	846479	846464	-	16
B9D02_04030.utr5	846673	846697	+	25
B9D02_04035.utr5	848141	848129	-	13
B9D02_04045.utr5	848419	848403	-	17
B9D02_04050.utr5	848547	848545	-	3
B9D02_04055.utr5	848744	848749	+	6
B9D02_04070.utr5	852825	852403	-	423
B9D02_04075.utr5	852503	852613	+	111
B9D02_04080.utr5	853123	853170	+	48
B9D02_04085.utr5	854088	854138	+	51
B9D02_04095.utr5	856421	856406	-	16
B9D02_04105.utr5	858824	858820	-	5
B9D02_04110.utr5	858871	858883	+	13
B9D02_04130.utr5	863268	863213	-	56
B9D02_04135.utr5	863597	863788	+	192
B9D02_04145.utr5	866493	866503	+	11
B9D02_04150.utr5	867862	867880	+	19
B9D02_04165.utr5	873742	873684	-	59
B9D02_04170.utr5	873711	873779	+	69
B9D02_04180.utr5	877501	877515	+	15
B9D02_04195.utr5	881544	881693	+	150
B9D02_04200.utr5	882821	882818	-	4
B9D02_04205.utr5	883090	883117	+	28
B9D02_04225.utr5	888787	888742	-	46
B9D02_04230.utr5	889099	889107	+	9
B9D02_04240.utr5	891445	891452	+	8
B9D02_04250.utr5	893504	893539	+	36
B9D02_04255.utr5	893860	894029	+	170
B9D02_04260.utr5	894347	894350	+	4
B9D02_04275.utr5	896707	896777	+	71
B9D02_04295.utr5	903226	903161	-	66
B9D02_04300.utr5	904259	904134	-	126
B9D02_04305.utr5	904424	904430	+	7
B9D02_04340.utr5	915201	915194	-	8
B9D02_04345.utr5	915344	915361	+	18
B9D02_04350.utr5	916158	916243	+	86
B9D02_04355.utr5	916796	916833	+	38
B9D02_04360.utr5	917904	918028	+	125
B9D02_04375.utr5	922007	922025	+	19
B9D02_04380.utr5	922118	922126	+	9
B9D02_04385.utr5	922265	922287	+	23
B9D02_04390.utr5	922392	922448	+	57
B9D02_04395.utr5	923101	923111	+	11
B9D02_04420.utr5	928583	928574	-	10
B9D02_04425.utr5	928708	928741	+	34
B9D02_04440.utr5	931061	931096	+	36
B9D02_04445.utr5	931861	931905	+	45
B9D02_04455.utr5	933136	933175	+	40
B9D02_04470.utr5	937180	937160	-	21
B9D02_04475.utr5	938342	938172	-	171
B9D02_04480.utr5	937644	938302	+	659
B9D02_04490.utr5	940124	940133	+	10
B9D02_04500.utr5	944766	944793	+	28
B9D02_04505.utr5	944948	945012	+	65
B9D02_04515.utr5	948221	948296	+	76
B9D02_04525.utr5	950314	950252	-	63
B9D02_04530.utr5	951716	951681	-	36
B9D02_04535.utr5	954538	954456	-	83
B9D02_04545.utr5	955797	955775	-	23
B9D02_04550.utr5	955843	955935	+	93
B9D02_04560.utr5	959962	959880	-	83
B9D02_04575.utr5	963321	963260	-	62
B9D02_04590.utr5	967074	967066	-	9
B9D02_04605.utr5	969846	969843	-	4
B9D02_04610.utr5	970469	970464	-	6
B9D02_04615.utr5	970517	970618	+	102
B9D02_04620.utr5	970954	971088	+	135
B9D02_04630.utr5	973466	973508	+	43
B9D02_04635.utr5	974479	974473	-	7
B9D02_04665.utr5	980327	980351	+	25
B9D02_04670.utr5	984115	984073	-	43
B9D02_04680.utr5	985323	985276	-	48
B9D02_04710.utr5	991702	991701	-	2
B9D02_04725.utr5	983389	994153	+	10765
B9D02_04740.utr5	999684	999580	-	105
B9D02_04745.utr5	997329	999829	+	2501
B9D02_04770.utr5	1006554	1004367	-	2188
B9D02_04775.utr5	1004933	1005088	+	156
B9D02_04805.utr5	1010660	1010521	-	140
B9D02_04810.utr5	1006495	1011043	+	4549
B9D02_04835.utr5	1016667	1016650	-	18
B9D02_04845.utr5	1017775	1017730	-	46
B9D02_04850.utr5	1017871	1017889	+	19
B9D02_04860.utr5	1019134	1019052	-	83
B9D02_04865.utr5	1021956	1021863	-	94
B9D02_04870.utr5	1021960	1021986	+	27
B9D02_04875.utr5	1023314	1023307	-	8
B9D02_04880.utr5	1023524	1023550	+	27
B9D02_04885.utr5	1025521	1025479	-	43
B9D02_04890.utr5	1025000	1025644	+	645
B9D02_04895.utr5	1028075	1028000	-	76
B9D02_04900.utr5	1028348	1028410	+	63
B9D02_04905.utr5	1029007	1029016	+	10
B9D02_04920.utr5	1031262	1031305	+	44
B9D02_04925.utr5	1033109	1033114	+	6
B9D02_04930.utr5	1034176	1034220	+	45
B9D02_04935.utr5	1034945	1035046	+	102
B9D02_04960.utr5	1039020	1039008	-	13
B9D02_04965.utr5	1039148	1039164	+	17
B9D02_04970.utr5	1039810	1039866	+	57
B9D02_04975.utr5	1041871	1041811	-	61
B9D02_04980.utr5	1042042	1042078	+	37
B9D02_04990.utr5	1047973	1047976	+	4
B9D02_05000.utr5	1050148	1050163	+	16
B9D02_05005.utr5	1050939	1050905	-	35
B9D02_05010.utr5	1052178	1052169	-	10
B9D02_05015.utr5	1052456	1052496	+	41
B9D02_05020.utr5	1053750	1053878	+	129
B9D02_05025.utr5	1056281	1056276	-	6
B9D02_05030.utr5	1056241	1056432	+	192
B9D02_05040.utr5	1058186	1058234	+	49
B9D02_05045.utr5	1060129	1060114	-	16
B9D02_05050.utr5	1059597	1060247	+	651
B9D02_05055.utr5	1061128	1061130	+	3
B9D02_05060.utr5	1061715	1061716	+	2
B9D02_05070.utr5	1064325	1064385	+	61
B9D02_05075.utr5	1066036	1066033	-	4
B9D02_05090.utr5	1073497	1073591	+	95
B9D02_05095.utr5	1074206	1074209	+	4
B9D02_05120.utr5	1079742	1079781	+	40
B9D02_05125.utr5	1080417	1080418	+	2
B9D02_05130.utr5	1081729	1081774	+	46
B9D02_05135.utr5	1083320	1083327	+	8
B9D02_05140.utr5	1083640	1083859	+	220
B9D02_05150.utr5	1087695	1087683	-	13
B9D02_05155.utr5	1089189	1089173	-	17
B9D02_05160.utr5	1089314	1089342	+	29
B9D02_05165.utr5	1090809	1090877	+	69
B9D02_05170.utr5	1092499	1092674	+	176
B9D02_05190.utr5	1095374	1095372	-	3
B9D02_05195.utr5	1095709	1095650	-	60
B9D02_05215.utr5	1098942	1098937	-	6
B9D02_05225.utr5	1099636	1099292	-	345
B9D02_05230.utr5	1100237	1100212	-	26
B9D02_05235.utr5	1100370	1100371	+	2
B9D02_05240.utr5	1100757	1100771	+	15
B9D02_05255.utr5	1102445	1102634	+	190
B9D02_05260.utr5	1103023	1103063	+	41
B9D02_05285.utr5	1105511	1105515	+	5
B9D02_05290.utr5	1105794	1105835	+	42
B9D02_05295.utr5	1106125	1106133	+	9
B9D02_05315.utr5	1110672	1109133	-	1540
B9D02_05320.utr5	1108480	1109662	+	1183
B9D02_05340.utr5	1112557	1112568	+	12
B9D02_05395.utr5	1127233	1126634	-	600
B9D02_05400.utr5	1126616	1126760	+	145
B9D02_05405.utr5	1131193	1131149	-	45
B9D02_05410.utr5	1129628	1131376	+	1749
B9D02_05430.utr5	1133536	1133549	+	14
B9D02_05435.utr5	1134549	1134532	-	18
B9D02_05440.utr5	1134562	1134727	+	166
B9D02_05455.utr5	1137254	1137241	-	14
B9D02_05460.utr5	1137999	1137958	-	42
B9D02_05470.utr5	1141608	1141592	-	17
B9D02_05475.utr5	1141153	1141743	+	591
B9D02_05485.utr5	1145462	1145474	+	13
B9D02_05495.utr5	1148220	1148197	-	24
B9D02_05500.utr5	1148375	1148427	+	53
B9D02_05505.utr5	1149054	1149191	+	138
B9D02_05515.utr5	1151672	1151622	-	51
B9D02_05520.utr5	1153193	1153136	-	58
B9D02_05525.utr5	1153098	1153135	+	38
B9D02_05530.utr5	1153670	1153890	+	221
B9D02_05535.utr5	1154521	1154526	+	6
B9D02_05565.utr5	1159956	1159966	+	11
B9D02_05580.utr5	1163832	1163820	-	13
B9D02_05585.utr5	1163955	1163964	+	10
B9D02_05590.utr5	1164848	1164857	+	10
B9D02_05595.utr5	1166028	1166034	+	7
B9D02_05600.utr5	1166873	1166888	+	16
B9D02_05610.utr5	1169749	1169804	+	56
B9D02_05615.utr5	1170726	1170704	-	23
B9D02_05625.utr5	1172233	1172224	-	10
B9D02_05630.utr5	1176006	1175921	-	86
B9D02_05635.utr5	1176732	1176718	-	15
B9D02_05640.utr5	1178537	1178535	-	3
B9D02_05645.utr5	1178773	1178793	+	21
B9D02_05650.utr5	1179336	1179346	+	11
B9D02_05655.utr5	1180981	1180987	+	7
B9D02_05665.utr5	1184023	1183994	-	30
B9D02_05675.utr5	1187334	1187256	-	79
B9D02_05680.utr5	1188578	1188517	-	62
B9D02_05685.utr5	1189473	1189463	-	11
B9D02_05690.utr5	1189422	1189671	+	250
B9D02_05705.utr5	1191461	1191489	+	29
B9D02_05725.utr5	1195367	1195373	+	7
B9D02_05730.utr5	1196422	1196427	+	6
B9D02_05740.utr5	1199048	1199006	-	43
B9D02_05745.utr5	1200890	1200776	-	115
B9D02_05750.utr5	1201320	1201195	-	126
B9D02_05755.utr5	1201582	1201562	-	21
B9D02_05760.utr5	1202570	1202551	-	20
B9D02_05770.utr5	1203652	1203679	+	28
B9D02_05775.utr5	1204684	1204759	+	76
B9D02_05780.utr5	1206778	1206779	+	2
B9D02_05785.utr5	1208143	1208041	-	103
B9D02_05790.utr5	1207948	1208137	+	190
B9D02_05800.utr5	1210111	1210068	-	44
B9D02_05805.utr5	1210191	1210187	-	5
B9D02_05810.utr5	1211672	1210267	-	1406
B9D02_05815.utr5	1210489	1210539	+	51
B9D02_05825.utr5	1213319	1213243	-	77
B9D02_05830.utr5	1213593	1213603	+	11
B9D02_05835.utr5	1213679	1213723	+	45
B9D02_05840.utr5	1215320	1215302	-	19
B9D02_05845.utr5	1215658	1215672	+	15
B9D02_05855.utr5	1218736	1218540	-	197
B9D02_05860.utr5	1218754	1218760	+	7
B9D02_05875.utr5	1224121	1224100	-	22
B9D02_05880.utr5	1223776	1224370	+	595
B9D02_05885.utr5	1224966	1225012	+	47
B9D02_05895.utr5	1229206	1229203	-	4
B9D02_05900.utr5	1229349	1229353	+	5
B9D02_05910.utr5	1230599	1230608	+	10
B9D02_05915.utr5	1231684	1231689	+	6
B9D02_05920.utr5	1232474	1232483	+	10
B9D02_05925.utr5	1234652	1234633	-	20
B9D02_05930.utr5	1234923	1234925	+	3
B9D02_05945.utr5	1237942	1237928	-	15
B9D02_05955.utr5	1239334	1239148	-	187
B9D02_05960.utr5	1239327	1239446	+	120
B9D02_05975.utr5	1242089	1241195	-	895
B9D02_05985.utr5	1242616	1242622	+	7
B9D02_05990.utr5	1243965	1243952	-	14
B9D02_06000.utr5	1244951	1244401	-	551
B9D02_06005.utr5	1245992	1245723	-	270
B9D02_06010.utr5	1243766	1245823	+	2058
B9D02_06020.utr5	1246610	1246796	+	187
B9D02_06030.utr5	1247862	1247875	+	14
B9D02_06045.utr5	1250337	1250345	+	9
B9D02_06055.utr5	1251808	1251826	+	19
B9D02_06065.utr5	1253218	1253223	+	6
B9D02_06070.utr5	1253808	1253999	+	192
B9D02_06085.utr5	1255209	1255211	+	3
B9D02_06090.utr5	1255457	1255576	+	120
B9D02_06100.utr5	1256698	1256728	+	31
B9D02_06105.utr5	1257019	1257031	+	13
B9D02_06110.utr5	1257266	1257421	+	156
B9D02_06115.utr5	1257856	1257868	+	13
B9D02_06120.utr5	1259401	1259402	+	2
B9D02_06130.utr5	1261366	1261377	+	12
B9D02_06170.utr5	1265101	1265144	+	44
B9D02_06175.utr5	1265823	1265827	+	5
B9D02_06180.utr5	1268310	1268317	+	8
B9D02_06185.utr5	1268685	1268711	+	27
B9D02_06215.utr5	1275087	1275125	+	39
B9D02_06220.utr5	1275350	1275412	+	63
B9D02_06225.utr5	1275853	1276215	+	363
B9D02_06240.utr5	1278053	1278051	-	3
B9D02_06250.utr5	1280319	1279792	-	528
B9D02_06255.utr5	1279848	1280035	+	188
B9D02_06265.utr5	1281312	1281379	+	68
B9D02_06305.utr5	1289591	1289516	-	76
B9D02_06310.utr5	1289848	1289875	+	28
B9D02_06315.utr5	1290301	1290330	+	30
B9D02_06330.utr5	1295047	1295021	-	27
B9D02_06345.utr5	1297245	1297249	+	5
B9D02_06370.utr5	1301955	1301965	+	11
B9D02_06375.utr5	1304689	1304688	-	2
B9D02_06380.utr5	1304171	1304776	+	606
B9D02_06390.utr5	1307896	1307886	-	11
B9D02_06400.utr5	1309420	1309321	-	100
B9D02_06405.utr5	1309161	1309442	+	282
B9D02_06415.utr5	1313424	1312372	-	1053
B9D02_06420.utr5	1312457	1312505	+	49
B9D02_06425.utr5	1312743	1312745	+	3
B9D02_06430.utr5	1314088	1314183	+	96
B9D02_06440.utr5	1315997	1316026	+	30
B9D02_06450.utr5	1317840	1317842	+	3
B9D02_06460.utr5	1320115	1320148	+	34
B9D02_06465.utr5	1320634	1320671	+	38
B9D02_06470.utr5	1322292	1322301	+	10
B9D02_06475.utr5	1323091	1323130	+	40
B9D02_06480.utr5	1324068	1324091	+	24
B9D02_06500.utr5	1327379	1327390	+	12
B9D02_06510.utr5	1330990	1330919	-	72
B9D02_06515.utr5	1332288	1332193	-	96
B9D02_06520.utr5	1331706	1332531	+	826
B9D02_06525.utr5	1332984	1333129	+	146
B9D02_06530.utr5	1333624	1333637	+	14
B9D02_06535.utr5	1334960	1334925	-	36
B9D02_06540.utr5	1336243	1336212	-	32
B9D02_06545.utr5	1336871	1337176	+	306
B9D02_06550.utr5	1338553	1338738	+	186
B9D02_06575.utr5	1343649	1343758	+	110
B9D02_06590.utr5	1348018	1348020	+	3
B9D02_06605.utr5	1350750	1350913	+	164
B9D02_06610.utr5	1352434	1352440	+	7
B9D02_06615.utr5	1353898	1354023	+	126
B9D02_06620.utr5	1356274	1356173	-	102
B9D02_06625.utr5	1356491	1356509	+	19
B9D02_06630.utr5	1357062	1357067	+	6
B9D02_06635.utr5	1358677	1358675	-	3
B9D02_06645.utr5	1362180	1362166	-	15
B9D02_06650.utr5	1363402	1363397	-	6
B9D02_06655.utr5	1363557	1363575	+	19
B9D02_06660.utr5	1367061	1367084	+	24
B9D02_06665.utr5	1370640	1370639	-	2
B9D02_06670.utr5	1373317	1373298	-	20
B9D02_06675.utr5	1374641	1374472	-	170
B9D02_06685.utr5	1392922	1393263	+	342
B9D02_06690.utr5	1395460	1395501	+	42
B9D02_06695.utr5	1396857	1396873	+	17
B9D02_06710.utr5	1402121	1402107	-	15
B9D02_06715.utr5	1402266	1402536	+	271
B9D02_06725.utr5	1404258	1404323	+	66
B9D02_06730.utr5	1408026	1407869	-	158
B9D02_06735.utr5	1408872	1408840	-	33
B9D02_06740.utr5	1409118	1409112	-	7
B9D02_06745.utr5	1409711	1409638	-	74
B9D02_06755.utr5	1411730	1411716	-	15
B9D02_06760.utr5	1411492	1411875	+	384
B9D02_06770.utr5	1415615	1415215	-	401
B9D02_06775.utr5	1415329	1415371	+	43
B9D02_06780.utr5	1416134	1416140	+	7
B9D02_06785.utr5	1417483	1417628	+	146
B9D02_06805.utr5	1423517	1423473	-	45
B9D02_06810.utr5	1425296	1425074	-	223
B9D02_06825.utr5	1427134	1427092	-	43
B9D02_06835.utr5	1428753	1428750	-	4
B9D02_06840.utr5	1418037	1428914	+	10878
B9D02_06865.utr5	1435355	1435353	-	3
B9D02_06870.utr5	1433783	1435457	+	1675
B9D02_06875.utr5	1435840	1435841	+	2
B9D02_06880.utr5	1436708	1436825	+	118
B9D02_06895.utr5	1441373	1441361	-	13
B9D02_06900.utr5	1442503	1442498	-	6
B9D02_06910.utr5	1443395	1443601	+	207
B9D02_06915.utr5	1444818	1444853	+	36
B9D02_06920.utr5	1445519	1445567	+	49
B9D02_06930.utr5	1448168	1448224	+	57
B9D02_06935.utr5	1449220	1449288	+	69
B9D02_06945.utr5	1451839	1451909	+	71
B9D02_06950.utr5	1452990	1452975	-	16
B9D02_06955.utr5	1454955	1454808	-	148
B9D02_06960.utr5	1455984	1455968	-	17
B9D02_06970.utr5	1457395	1457166	-	230
B9D02_06975.utr5	1459446	1459429	-	18
B9D02_06980.utr5	1459573	1459606	+	34
B9D02_06985.utr5	1462062	1461170	-	893
B9D02_06990.utr5	1461307	1461418	+	112
B9D02_06995.utr5	1461982	1462053	+	72
B9D02_07005.utr5	1465102	1464938	-	165
B9D02_07010.utr5	1465285	1465381	+	97
B9D02_07025.utr5	1469318	1469251	-	68
B9D02_07030.utr5	1470682	1470602	-	81
B9D02_07040.utr5	1473047	1472918	-	130
B9D02_07045.utr5	1474035	1474023	-	13
B9D02_07055.utr5	1476461	1476456	-	6
B9D02_07065.utr5	1479308	1479254	-	55
B9D02_07080.utr5	1486788	1486737	-	52
B9D02_07085.utr5	1486958	1486978	+	21
B9D02_07090.utr5	1488147	1488183	+	37
B9D02_07095.utr5	1491284	1491209	-	76
B9D02_07100.utr5	1494639	1494626	-	14
B9D02_07105.utr5	1495482	1495404	-	79
B9D02_07110.utr5	1495658	1495688	+	31
B9D02_07120.utr5	1497000	1497006	+	7
B9D02_07125.utr5	1500434	1500431	-	4
B9D02_07130.utr5	1500907	1501226	+	320
B9D02_07135.utr5	1502660	1502954	+	295
B9D02_07140.utr5	1504094	1504103	+	10
B9D02_07150.utr5	1506790	1507005	+	216
B9D02_07155.utr5	1508266	1508271	+	6
B9D02_07160.utr5	1509246	1509259	+	14
B9D02_07165.utr5	1510055	1510058	+	4
B9D02_07170.utr5	1511094	1511175	+	82
B9D02_07175.utr5	1513392	1513553	+	162
B9D02_07180.utr5	1514816	1514820	+	5
B9D02_07195.utr5	1518602	1518604	+	3
B9D02_07200.utr5	1519859	1520053	+	195
B9D02_07225.utr5	1524425	1524459	+	35
B9D02_07240.utr5	1528693	1528695	+	3
B9D02_07245.utr5	1531099	1531102	+	4
B9D02_07260.utr5	1535401	1535287	-	115
B9D02_07295.utr5	1541536	1541533	-	4
B9D02_07300.utr5	1542444	1542436	-	9
B9D02_07305.utr5	1542785	1542805	+	21
B9D02_07310.utr5	1545443	1545059	-	385
B9D02_07320.utr5	1545310	1545797	+	488
B9D02_07325.utr5	1548431	1548377	-	55
B9D02_07335.utr5	1550141	1549975	-	167
B9D02_07340.utr5	1551677	1551671	-	7
B9D02_07350.utr5	1553033	1553008	-	26
B9D02_07355.utr5	1553199	1553213	+	15
B9D02_07360.utr5	1555001	1555033	+	33
B9D02_07365.utr5	1557211	1557202	-	10
B9D02_07390.utr5	1561059	1561183	+	125
B9D02_07395.utr5	1564129	1564026	-	104
B9D02_07400.utr5	1564570	1564601	+	32
B9D02_07405.utr5	1566009	1566020	+	12
B9D02_07410.utr5	1567220	1567239	+	20
B9D02_07420.utr5	1569764	1569763	-	2
B9D02_07430.utr5	1571004	1571009	+	6
B9D02_07435.utr5	1572427	1572551	+	125
B9D02_07445.utr5	1576829	1576971	+	143
B9D02_07450.utr5	1580029	1580028	-	2
B9D02_07465.utr5	1583241	1583235	-	7
B9D02_07470.utr5	1583700	1583707	+	8
B9D02_07475.utr5	1584733	1584487	-	247
B9D02_07480.utr5	1584806	1584820	+	15
B9D02_07485.utr5	1586872	1586860	-	13
B9D02_07500.utr5	1589128	1589134	+	7
B9D02_07505.utr5	1590580	1590388	-	193
B9D02_07510.utr5	1590776	1590804	+	29
B9D02_07515.utr5	1593921	1593409	-	513
B9D02_07520.utr5	1593845	1593851	+	7
B9D02_07530.utr5	1597111	1597107	-	5
B9D02_07545.utr5	1599843	1599814	-	30
B9D02_07560.utr5	1602682	1602570	-	113
B9D02_07565.utr5	1602748	1602783	+	36
B9D02_07570.utr5	1603840	1603970	+	131
B9D02_07585.utr5	1608600	1608430	-	171
B9D02_07595.utr5	1611637	1611622	-	16
B9D02_07600.utr5	1612817	1612423	-	395
B9D02_07605.utr5	1613240	1613243	+	4
B9D02_07610.utr5	1613861	1614054	+	194
B9D02_07620.utr5	1615288	1615429	+	142
B9D02_07625.utr5	1616353	1616385	+	33
B9D02_07630.utr5	1617870	1617884	+	15
B9D02_07635.utr5	1619360	1619371	+	12
B9D02_07640.utr5	1620889	1620727	-	163
B9D02_07645.utr5	1620952	1621700	+	749
B9D02_07650.utr5	1622793	1622818	+	26
B9D02_07655.utr5	1624665	1624722	+	58
B9D02_07660.utr5	1626202	1626220	+	19
B9D02_07665.utr5	1626889	1626899	+	11
B9D02_07695.utr5	1634827	1634838	+	12
B9D02_07705.utr5	1636607	1636608	+	2
B9D02_07710.utr5	1637844	1637855	+	12
B9D02_07715.utr5	1639317	1639338	+	22
B9D02_07720.utr5	1640062	1640100	+	39
B9D02_07735.utr5	1644618	1644632	+	15
B9D02_07740.utr5	1646499	1646512	+	14
B9D02_07750.utr5	1649325	1648222	-	1104
B9D02_07755.utr5	1648566	1648589	+	24
B9D02_07770.utr5	1652824	1652280	-	545
B9D02_07775.utr5	1652408	1652481	+	74
B9D02_07780.utr5	1659476	1654281	-	5196
B9D02_07785.utr5	1654242	1654908	+	667
B9D02_07790.utr5	1656825	1656915	+	91
B9D02_07805.utr5	1670858	1660748	-	10111
B9D02_07870.utr5	1670784	1670795	+	12
B9D02_07890.utr5	1677037	1676987	-	51
B9D02_07905.utr5	1679660	1679731	+	72
B9D02_07915.utr5	1682408	1682380	-	29
B9D02_07920.utr5	1682401	1682546	+	146
B9D02_07930.utr5	1684366	1684483	+	118
B9D02_07935.utr5	1688933	1688926	-	8
B9D02_07940.utr5	1689367	1689392	+	26
B9D02_07945.utr5	1690802	1690995	+	194
B9D02_07950.utr5	1693791	1693375	-	417
B9D02_07955.utr5	1693323	1693381	+	59
B9D02_07960.utr5	1694977	1694840	-	138
B9D02_07965.utr5	1695707	1695927	+	221
B9D02_07970.utr5	1696461	1696553	+	93
B9D02_07975.utr5	1697237	1697244	+	8
B9D02_07980.utr5	1697648	1697799	+	152
B9D02_07995.utr5	1699029	1699032	+	4
B9D02_08000.utr5	1699600	1699535	-	66
B9D02_08010.utr5	1701456	1701261	-	196
B9D02_08025.utr5	1704353	1704350	-	4
B9D02_08030.utr5	1704538	1704541	+	4
B9D02_08050.utr5	1708120	1708106	-	15
B9D02_08055.utr5	1708955	1708928	-	28
B9D02_08065.utr5	1709819	1709831	+	13
B9D02_08075.utr5	1712201	1712060	-	142
B9D02_08080.utr5	1713105	1712837	-	269
B9D02_08090.utr5	1714542	1714516	-	27
B9D02_08110.utr5	1717094	1717090	-	5
B9D02_08115.utr5	1717708	1717580	-	129
B9D02_08145.utr5	1724397	1724205	-	193
B9D02_08150.utr5	1724353	1724437	+	85
B9D02_08160.utr5	1725928	1725639	-	290
B9D02_08170.utr5	1727122	1727110	-	13
B9D02_08175.utr5	1727381	1727428	+	48
B9D02_08180.utr5	1729046	1728373	-	674
B9D02_08185.utr5	1728500	1728510	+	11
B9D02_08200.utr5	1729934	1729917	-	18
B9D02_08205.utr5	1730091	1730093	+	3
B9D02_08210.utr5	1730923	1730911	-	13
B9D02_08215.utr5	1731146	1731165	+	20
B9D02_08235.utr5	1746209	1735525	-	10685
B9D02_08240.utr5	1735779	1735862	+	84
B9D02_08260.utr5	1740654	1740704	+	51
B9D02_08265.utr5	1741420	1741425	+	6
B9D02_08285.utr5	1745025	1745201	+	177
B9D02_08290.utr5	1747142	1747009	-	134
B9D02_08295.utr5	1751624	1751597	-	28
B9D02_08300.utr5	1751774	1752047	+	274
B9D02_08310.utr5	1754547	1754602	+	56
B9D02_08315.utr5	1755718	1755720	+	3
B9D02_08320.utr5	1757409	1757555	+	147
B9D02_08325.utr5	1758601	1758604	+	4
B9D02_08345.utr5	1764875	1764784	-	92
B9D02_08355.utr5	1765745	1765700	-	46
B9D02_08360.utr5	1765896	1765833	-	64
B9D02_08390.utr5	1771121	1771294	+	174
B9D02_08400.utr5	1774328	1774557	+	230
B9D02_08410.utr5	1775611	1775618	+	8
B9D02_08425.utr5	1779438	1779461	+	24
B9D02_08435.utr5	1781985	1781988	+	4
B9D02_08440.utr5	1783654	1783656	+	3
B9D02_08445.utr5	1785333	1785413	+	81
B9D02_08455.utr5	1787338	1787374	+	37
B9D02_08460.utr5	1787767	1787773	+	7
B9D02_08465.utr5	1788415	1788603	+	189
B9D02_08480.utr5	1793538	1793368	-	171
B9D02_08485.utr5	1794570	1794480	-	91
B9D02_08490.utr5	1796386	1796301	-	86
B9D02_08495.utr5	1796910	1796920	+	11
B9D02_08500.utr5	1798659	1798652	-	8
B9D02_08505.utr5	1798703	1798738	+	36
B9D02_08510.utr5	1799771	1799781	+	11
B9D02_08515.utr5	1801766	1801754	-	13
B9D02_08520.utr5	1801887	1801892	+	6
B9D02_08530.utr5	1804225	1804212	-	14
B9D02_08535.utr5	1804691	1804689	-	3
B9D02_08545.utr5	1805731	1805792	+	62
B9D02_08555.utr5	1808073	1808287	+	215
B9D02_08565.utr5	1809593	1809689	+	97
B9D02_08570.utr5	1810304	1810312	+	9
B9D02_08580.utr5	1813343	1812854	-	490
B9D02_08585.utr5	1812919	1812932	+	14
B9D02_08590.utr5	1813880	1813893	+	14
B9D02_08595.utr5	1815332	1815350	+	19
B9D02_08600.utr5	1817766	1817682	-	85
B9D02_08610.utr5	1820219	1820189	-	31
B9D02_08615.utr5	1820349	1820559	+	211
B9D02_08620.utr5	1822194	1822249	+	56
B9D02_08625.utr5	1824107	1824100	-	8
B9D02_08630.utr5	1824256	1824266	+	11
B9D02_08635.utr5	1825047	1825048	+	2
B9D02_08645.utr5	1828013	1828006	-	8
B9D02_08650.utr5	1828139	1828157	+	19
B9D02_08660.utr5	1829415	1829443	+	29
B9D02_08665.utr5	1830921	1830398	-	524
B9D02_08670.utr5	1829791	1830381	+	591
B9D02_08675.utr5	1830942	1831042	+	101
B9D02_08695.utr5	1833583	1833442	-	142
B9D02_08710.utr5	1835213	1835386	+	174
B9D02_08720.utr5	1837618	1837382	-	237
B9D02_08735.utr5	1840368	1840433	+	66
B9D02_08740.utr5	1840793	1840810	+	18
B9D02_08750.utr5	1842074	1842029	-	46
B9D02_08755.utr5	1842283	1842292	+	10
B9D02_08760.utr5	1843234	1843134	-	101
B9D02_08770.utr5	1845163	1845142	-	22
B9D02_08775.utr5	1846649	1846515	-	135
B9D02_08785.utr5	1847459	1847381	-	79
B9D02_08790.utr5	1849522	1849499	-	24
B9D02_08795.utr5	1850998	1850995	-	4
B9D02_08805.utr5	1847259	1851859	+	4601
B9D02_08815.utr5	1855516	1855526	+	11
B9D02_08820.utr5	1856003	1856016	+	14
B9D02_08825.utr5	1858385	1858098	-	288
B9D02_08835.utr5	1862317	1862243	-	75
B9D02_08840.utr5	1862224	1862457	+	234
B9D02_08850.utr5	1863777	1863778	+	2
B9D02_08855.utr5	1866037	1866062	+	26
B9D02_08860.utr5	1868816	1868666	-	151
B9D02_08865.utr5	1868834	1868854	+	21
B9D02_08870.utr5	1869930	1869912	-	19
B9D02_08875.utr5	1870095	1870115	+	21
B9D02_08885.utr5	1872304	1871908	-	397
B9D02_08890.utr5	1871895	1872058	+	164
B9D02_08895.utr5	1872395	1872405	+	11
B9D02_08900.utr5	1873760	1873669	-	92
B9D02_08910.utr5	1875427	1875422	-	6
B9D02_08915.utr5	1876499	1876448	-	52
B9D02_08920.utr5	1876778	1876958	+	181
B9D02_08925.utr5	1880415	1880190	-	226
B9D02_08930.utr5	1881801	1881780	-	22
B9D02_08940.utr5	1883924	1883892	-	33
B9D02_08945.utr5	1883996	1884003	+	8
B9D02_08955.utr5	1885041	1884981	-	61
B9D02_08960.utr5	1886264	1886272	+	9
B9D02_08970.utr5	1888991	1888992	+	2
B9D02_08975.utr5	1889665	1889763	+	99
B9D02_08995.utr5	1894650	1894577	-	74
B9D02_09000.utr5	1894707	1894733	+	27
B9D02_09010.utr5	1896010	1896049	+	40
B9D02_09015.utr5	1897088	1897084	-	5
B9D02_09020.utr5	1897531	1897555	+	25
B9D02_09025.utr5	1899962	1899869	-	94
B9D02_09030.utr5	1899001	1900153	+	1153
B9D02_09040.utr5	1901676	1901695	+	20
B9D02_09050.utr5	1905571	1905543	-	29
B9D02_09055.utr5	1906156	1906153	-	4
B9D02_09060.utr5	1907965	1907959	-	7
B9D02_09065.utr5	1909567	1909482	-	86
B9D02_09070.utr5	1911683	1911502	-	182
B9D02_09075.utr5	1911914	1911923	+	10
B9D02_09080.utr5	1912673	1912754	+	82
B9D02_09085.utr5	1914574	1914501	-	74
B9D02_09090.utr5	1915736	1915573	-	164
B9D02_09095.utr5	1915897	1915915	+	19
B9D02_09100.utr5	1916330	1916331	+	2
B9D02_09105.utr5	1917280	1917264	-	17
B9D02_09110.utr5	1918302	1918294	-	9
B9D02_09115.utr5	1920290	1920242	-	49
B9D02_09120.utr5	1920408	1920416	+	9
B9D02_09125.utr5	1921100	1921159	+	60
B9D02_09135.utr5	1924233	1924223	-	11
B9D02_09145.utr5	1924713	1924699	-	15
B9D02_09150.utr5	1924963	1924824	-	140
B9D02_09155.utr5	1925858	1925817	-	42
B9D02_09165.utr5	1926236	1926425	+	190
B9D02_09180.utr5	1929549	1929571	+	23
B9D02_09185.utr5	1930923	1930926	+	4
B9D02_09190.utr5	1932441	1932421	-	21
B9D02_09195.utr5	1932826	1932832	+	7
B9D02_09200.utr5	1936238	1936207	-	32
B9D02_09205.utr5	1934876	1936668	+	1793
B9D02_09210.utr5	1937869	1937887	+	19
B9D02_09245.utr5	1947167	1947155	-	13
B9D02_09250.utr5	1947314	1947315	+	2
B9D02_09255.utr5	1947830	1947806	-	25
B9D02_09260.utr5	1948136	1948159	+	24
B9D02_09265.utr5	1948886	1948810	-	77
B9D02_09270.utr5	1949195	1949183	-	13
B9D02_09275.utr5	1949380	1949381	+	2
B9D02_09285.utr5	1951233	1951182	-	52
B9D02_09295.utr5	1952414	1952412	-	3
B9D02_09300.utr5	1952629	1952666	+	38
B9D02_09305.utr5	1953701	1953661	-	41
B9D02_09320.utr5	1957212	1957210	-	3
B9D02_09325.utr5	1958216	1958211	-	6
B9D02_09335.utr5	1960488	1960372	-	117
B9D02_09340.utr5	1960645	1960651	+	7
B9D02_09350.utr5	1964553	1962828	-	1726
B9D02_09355.utr5	1963545	1963609	+	65
B9D02_09365.utr5	1965912	1965905	-	8
B9D02_09370.utr5	1966070	1966079	+	10
B9D02_09375.utr5	1967440	1967423	-	18
B9D02_09380.utr5	1967554	1967794	+	241
B9D02_09385.utr5	1970579	1970601	+	23
B9D02_09390.utr5	1972043	1972071	+	29
B9D02_09400.utr5	1972812	1972827	+	16
B9D02_09405.utr5	1976172	1976134	-	39
B9D02_09410.utr5	1976304	1976362	+	59
B9D02_09420.utr5	1977569	1977570	+	2
B9D02_09425.utr5	1978919	1978952	+	34
B9D02_09435.utr5	1980440	1980272	-	169
B9D02_09440.utr5	1980492	1980622	+	131
B9D02_09450.utr5	1982646	1982666	+	21
B9D02_09455.utr5	1985562	1985530	-	33
B9D02_09470.utr5	1990193	1990178	-	16
B9D02_09475.utr5	1992614	1992594	-	21
B9D02_09480.utr5	1992844	1992855	+	12
B9D02_09485.utr5	1994533	1994627	+	95
B9D02_09500.utr5	1999296	1999240	-	57
B9D02_09510.utr5	2001191	2001190	-	2
B9D02_09530.utr5	2005656	2005652	-	5
B9D02_09535.utr5	2006015	2006147	+	133
B9D02_09540.utr5	2008500	2008490	-	11
B9D02_09545.utr5	2008624	2008654	+	31
B9D02_09550.utr5	2009320	2009355	+	36
B9D02_09560.utr5	2009930	2009984	+	55
B9D02_09585.utr5	2015017	2015269	+	253
B9D02_09590.utr5	2016941	2016934	-	8
B9D02_09595.utr5	2017047	2017087	+	41
B9D02_09600.utr5	2018784	2018825	+	42
B9D02_09610.utr5	2022665	2022656	-	10
B9D02_09615.utr5	2023524	2023521	-	4
B9D02_09620.utr5	2023691	2023706	+	16
B9D02_09625.utr5	2025103	2025019	-	85
B9D02_09630.utr5	2025160	2025166	+	7
B9D02_09645.utr5	2029021	2028994	-	28
B9D02_09650.utr5	2029193	2029250	+	58
B9D02_09655.utr5	2034036	2034018	-	19
B9D02_09660.utr5	2034872	2034844	-	29
B9D02_09675.utr5	2038534	2038533	-	2
B9D02_09680.utr5	2038679	2038712	+	34
B9D02_09685.utr5	2040853	2040650	-	204
B9D02_09690.utr5	2041863	2041807	-	57
B9D02_09695.utr5	2042273	2042347	+	75
B9D02_09700.utr5	2043880	2043883	+	4
B9D02_09705.utr5	2046281	2046276	-	6
B9D02_09710.utr5	2047158	2047146	-	13
B9D02_09715.utr5	2047208	2047463	+	256
B9D02_09720.utr5	2051446	2048946	-	2501
B9D02_09725.utr5	2049207	2049267	+	61
B9D02_09730.utr5	2050660	2050669	+	10
B9D02_09740.utr5	2053963	2054180	+	218
B9D02_09745.utr5	2056757	2056683	-	75
B9D02_09750.utr5	2056799	2056809	+	11
B9D02_09755.utr5	2057976	2058036	+	61
B9D02_09775.utr5	2061877	2061825	-	53
B9D02_09780.utr5	2061932	2061953	+	22
B9D02_09785.utr5	2064509	2064506	-	4
B9D02_09790.utr5	2064595	2064647	+	53
B9D02_09800.utr5	2068849	2068843	-	7
B9D02_09805.utr5	2069034	2069038	+	5
B9D02_09815.utr5	2071041	2070035	-	1007
B9D02_09820.utr5	2070121	2070133	+	13
B9D02_09830.utr5	2073177	2073176	-	2
B9D02_09845.utr5	2076190	2076200	+	11
B9D02_09855.utr5	2078033	2078031	-	3
B9D02_09860.utr5	2078288	2078340	+	53
B9D02_09865.utr5	2078627	2078635	+	9
B9D02_09875.utr5	2080730	2080701	-	30
B9D02_09880.utr5	2082118	2082109	-	10
B9D02_09885.utr5	2079405	2082205	+	2801
B9D02_09900.utr5	2085427	2085439	+	13
B9D02_09920.utr5	2092493	2090595	-	1899
B9D02_09925.utr5	2090932	2090988	+	57
B9D02_09930.utr5	2092800	2092790	-	11
B9D02_09935.utr5	2093344	2093159	-	186
B9D02_09940.utr5	2093424	2093430	+	7
B9D02_09945.utr5	2094551	2094537	-	15
B9D02_09950.utr5	2094909	2094939	+	31
B9D02_09975.utr5	2104139	2104132	-	8
B9D02_09980.utr5	2104743	2104752	+	10
B9D02_09985.utr5	2106000	2106001	+	2
B9D02_09990.utr5	2106277	2106278	+	2
B9D02_09995.utr5	2107516	2107519	+	4
B9D02_10005.utr5	2109495	2109478	-	18
B9D02_10010.utr5	2110786	2110776	-	11
B9D02_10020.utr5	2112023	2112111	+	89
B9D02_10030.utr5	2115408	2115418	+	11
B9D02_10035.utr5	2116700	2116679	-	22
B9D02_10040.utr5	2116848	2116856	+	9
B9D02_10055.utr5	2118978	2119024	+	47
B9D02_10065.utr5	2123246	2123241	-	6
B9D02_10070.utr5	2123536	2123549	+	14
B9D02_10085.utr5	2127044	2127075	+	32
B9D02_10090.utr5	2128436	2128431	-	6
B9D02_10095.utr5	2128497	2128579	+	83
B9D02_10100.utr5	2129570	2129578	+	9
B9D02_10105.utr5	2131488	2131305	-	184
B9D02_10110.utr5	2131326	2131389	+	64
B9D02_10115.utr5	2132775	2132649	-	127
B9D02_10120.utr5	2133433	2133174	-	260
B9D02_10125.utr5	2133469	2133494	+	26
B9D02_10130.utr5	2135428	2135426	-	3
B9D02_10155.utr5	2141185	2140884	-	302
B9D02_10165.utr5	2144208	2144213	+	6
B9D02_10175.utr5	2148491	2148255	-	237
B9D02_10180.utr5	2148950	2148947	-	4
B9D02_10195.utr5	2151462	2151447	-	16
B9D02_10200.utr5	2151577	2151777	+	201
B9D02_10210.utr5	2153806	2153799	-	8
B9D02_10215.utr5	2155481	2155080	-	402
B9D02_10220.utr5	2155147	2155432	+	286
B9D02_10250.utr5	2162572	2162567	-	6
B9D02_10255.utr5	2162253	2162707	+	455
B9D02_10270.utr5	2166412	2165214	-	1199
B9D02_10275.utr5	2164618	2165350	+	733
B9D02_10295.utr5	2170238	2169275	-	964
B9D02_10335.utr5	2174686	2174677	-	10
B9D02_10340.utr5	2175746	2175667	-	80
B9D02_10345.utr5	2176701	2176696	-	6
B9D02_10360.utr5	2180498	2180495	-	4
B9D02_10375.utr5	2182444	2182301	-	144
B9D02_10380.utr5	2183464	2183461	-	4
B9D02_10395.utr5	2186942	2186901	-	42
B9D02_10400.utr5	2187042	2187131	+	90
B9D02_10410.utr5	2190262	2190261	-	2
B9D02_10415.utr5	2190893	2190885	-	9
B9D02_10430.utr5	2193737	2193739	+	3
B9D02_10440.utr5	2199327	2199325	-	3
B9D02_10445.utr5	2199848	2199762	-	87
B9D02_10450.utr5	2200223	2200190	-	34
B9D02_10460.utr5	2201648	2201660	+	13
B9D02_10470.utr5	2205540	2205507	-	34
B9D02_10480.utr5	2207577	2207564	-	14
B9D02_10485.utr5	2207763	2207766	+	4
B9D02_10490.utr5	2210176	2210137	-	40
B9D02_10495.utr5	2210323	2210335	+	13
B9D02_10500.utr5	2211619	2211643	+	25
B9D02_10505.utr5	2214349	2214210	-	140
B9D02_10520.utr5	2217303	2217307	+	5
B9D02_10525.utr5	2219650	2219644	-	7
B9D02_10530.utr5	2220717	2220641	-	77
B9D02_10535.utr5	2221713	2221701	-	13
B9D02_10545.utr5	2224343	2224317	-	27
B9D02_10555.utr5	2226585	2226590	+	6
B9D02_10560.utr5	2229398	2228737	-	662
B9D02_10565.utr5	2228336	2229046	+	711
B9D02_10580.utr5	2233122	2233069	-	54
B9D02_10590.utr5	2234203	2234319	+	117
B9D02_10595.utr5	2234785	2234790	+	6
B9D02_10600.utr5	2235107	2235116	+	10
B9D02_10605.utr5	2235581	2235683	+	103
B9D02_10645.utr5	2243475	2243709	+	235
B9D02_10655.utr5	2247742	2247108	-	635
B9D02_10660.utr5	2247724	2247777	+	54
B9D02_10665.utr5	2249415	2249428	+	14
B9D02_10670.utr5	2250981	2250926	-	56
B9D02_10680.utr5	2253068	2253053	-	16
B9D02_10685.utr5	2253407	2253394	-	14
B9D02_10690.utr5	2253501	2253584	+	84
B9D02_10695.utr5	2254134	2254140	+	7
B9D02_10705.utr5	2255082	2255084	+	3
B9D02_10710.utr5	2255578	2255586	+	9
B9D02_10715.utr5	2256066	2256042	-	25
B9D02_10735.utr5	2258871	2258713	-	159
B9D02_10740.utr5	2259473	2259183	-	291
B9D02_10745.utr5	2259391	2259465	+	75
B9D02_10755.utr5	2262088	2262080	-	9
B9D02_10760.utr5	2262413	2262418	+	6
B9D02_10765.utr5	2263004	2263001	-	4
B9D02_10770.utr5	2263535	2263545	+	11
B9D02_10780.utr5	2264931	2264993	+	63
B9D02_10790.utr5	2266836	2266962	+	127
B9D02_10795.utr5	2268052	2268020	-	33
B9D02_10800.utr5	2268411	2268432	+	22
B9D02_10805.utr5	2272625	2272452	-	174
B9D02_10810.utr5	2272492	2272675	+	184
B9D02_10815.utr5	2274319	2274280	-	40
B9D02_10820.utr5	2274576	2274707	+	132
B9D02_10830.utr5	2279065	2279073	+	9
B9D02_10835.utr5	2281261	2281276	+	16
B9D02_10840.utr5	2282480	2282416	-	65
B9D02_10845.utr5	2282808	2282959	+	152
B9D02_10855.utr5	2285530	2285034	-	497
B9D02_10865.utr5	2285942	2285946	+	5
B9D02_10870.utr5	2287315	2287386	+	72
B9D02_10875.utr5	2288807	2288788	-	20
B9D02_10880.utr5	2288943	2289071	+	129
B9D02_10885.utr5	2290042	2290016	-	27
B9D02_10890.utr5	2290092	2290167	+	76
B9D02_10905.utr5	2293757	2293731	-	27
B9D02_10915.utr5	2295367	2295361	-	7
B9D02_10920.utr5	2295691	2295669	-	23
B9D02_10925.utr5	2295413	2295853	+	441
B9D02_10935.utr5	2297692	2297714	+	23
B9D02_10940.utr5	2298229	2298242	+	14
B9D02_10945.utr5	2299390	2299286	-	105
B9D02_10950.utr5	2299586	2299654	+	69
B9D02_10955.utr5	2300719	2300878	+	160
B9D02_10960.utr5	2303063	2302805	-	259
B9D02_10965.utr5	2302908	2302913	+	6
B9D02_10970.utr5	2304265	2304425	+	161
B9D02_10975.utr5	2306463	2306453	-	11
B9D02_10985.utr5	2308031	2308183	+	153
B9D02_10990.utr5	2308260	2308263	+	4
B9D02_10995.utr5	2308342	2308351	+	10
B9D02_11005.utr5	2310461	2310489	+	29
B9D02_11010.utr5	2311839	2311830	-	10
B9D02_11030.utr5	2315590	2315548	-	43
B9D02_11040.utr5	2317644	2317466	-	179
B9D02_11045.utr5	2310726	2317855	+	7130
B9D02_11050.utr5	2321378	2321346	-	33
B9D02_11055.utr5	2321548	2321552	+	5
B9D02_11065.utr5	2325534	2325523	-	12
B9D02_11070.utr5	2325949	2325960	+	12
B9D02_11080.utr5	2329509	2329445	-	65
B9D02_11090.utr5	2331031	2331024	-	8
B9D02_11100.utr5	2332391	2332388	-	4
B9D02_11105.utr5	2333599	2333421	-	179
B9D02_11110.utr5	2333906	2333902	-	5
B9D02_11120.utr5	2337329	2337292	-	38
B9D02_11130.utr5	2338222	2338205	-	18
B9D02_11140.utr5	2340895	2340788	-	108
B9D02_11145.utr5	2341805	2341797	-	9
B9D02_11150.utr5	2342039	2342149	+	111
B9D02_11155.utr5	2342535	2342548	+	14
B9D02_11160.utr5	2343993	2343990	-	4
B9D02_11165.utr5	2344005	2344136	+	132
B9D02_11175.utr5	2345824	2345832	+	9
B9D02_11180.utr5	2346726	2346734	+	9
B9D02_11190.utr5	2349045	2349056	+	12
B9D02_11195.utr5	2349878	2349864	-	15
B9D02_11205.utr5	2351464	2351484	+	21
B9D02_11210.utr5	2352309	2352369	+	61
B9D02_11215.utr5	2353323	2353326	+	4
B9D02_11225.utr5	2356061	2356058	-	4
B9D02_11245.utr5	2361210	2361148	-	63
B9D02_11250.utr5	2354796	2362075	+	7280
B9D02_11255.utr5	2365167	2364781	-	387
B9D02_11260.utr5	2365636	2365672	+	37
B9D02_11270.utr5	2367984	2367934	-	51
B9D02_11275.utr5	2368944	2368933	-	12
B9D02_11280.utr5	2370164	2370012	-	153
B9D02_11295.utr5	2373355	2373300	-	56
B9D02_11300.utr5	2374445	2374153	-	293
B9D02_11305.utr5	2374487	2374506	+	20
B9D02_11325.utr5	2384328	2384327	-	2
B9D02_11335.utr5	2386479	2386472	-	8
B9D02_11340.utr5	2388077	2387949	-	129
B9D02_11345.utr5	2388168	2388440	+	273
B9D02_11350.utr5	2388942	2389014	+	73
B9D02_11360.utr5	2392346	2392359	+	14
B9D02_11365.utr5	2393087	2393094	+	8
B9D02_11375.utr5	2395011	2395018	+	8
B9D02_11390.utr5	2398743	2398663	-	81
B9D02_11400.utr5	2401065	2401056	-	10
B9D02_11410.utr5	2402310	2402285	-	26
B9D02_11425.utr5	2405545	2405522	-	24
B9D02_11430.utr5	2405718	2405739	+	22
B9D02_11440.utr5	2407229	2407353	+	125
B9D02_11445.utr5	2408301	2408515	+	215
B9D02_11455.utr5	2410182	2410194	+	13
B9D02_11465.utr5	2413269	2413137	-	133
B9D02_11485.utr5	2416965	2416947	-	19
B9D02_11495.utr5	2420462	2420456	-	7
B9D02_11500.utr5	2421438	2421437	-	2
B9D02_11520.utr5	2425024	2425021	-	4
B9D02_11525.utr5	2425674	2425598	-	77
B9D02_11530.utr5	2426213	2426199	-	15
B9D02_11545.utr5	2431548	2431470	-	79
B9D02_11550.utr5	2432201	2432132	-	70
B9D02_11555.utr5	2433124	2432990	-	135
B9D02_11560.utr5	2434302	2434034	-	269
B9D02_11575.utr5	2438790	2438547	-	244
B9D02_11585.utr5	2443726	2443724	-	3
B9D02_11600.utr5	2447623	2447596	-	28
B9D02_11605.utr5	2450285	2450233	-	53
B9D02_11645.utr5	2459071	2459048	-	24
B9D02_11655.utr5	2459926	2459924	-	3
B9D02_11665.utr5	2460959	2460913	-	47
B9D02_11675.utr5	2461902	2461894	-	9
B9D02_11685.utr5	2464096	2464017	-	80
B9D02_11700.utr5	2469493	2469490	-	4
B9D02_11715.utr5	2472593	2472590	-	4
B9D02_11720.utr5	2473523	2473210	-	314
B9D02_11725.utr5	2475791	2475788	-	4
B9D02_11730.utr5	2476002	2476022	+	21
B9D02_11735.utr5	2477305	2477298	-	8
B9D02_11740.utr5	2477463	2477469	+	7
B9D02_11755.utr5	2481130	2481113	-	18
B9D02_11760.utr5	2482935	2482094	-	842
B9D02_11765.utr5	2482276	2482304	+	29
B9D02_11770.utr5	2484093	2484181	+	89
B9D02_11775.utr5	2486608	2486596	-	13
B9D02_11785.utr5	2487602	2487637	+	36
B9D02_11790.utr5	2490323	2490303	-	21
B9D02_11795.utr5	2491813	2491811	-	3
B9D02_11805.utr5	2493773	2493581	-	193
B9D02_11810.utr5	2494882	2494880	-	3
B9D02_11825.utr5	2499089	2497940	-	1150
B9D02_11830.utr5	2498116	2498123	+	8
B9D02_11835.utr5	2499731	2499719	-	13
B9D02_11840.utr5	2499784	2499881	+	98
B9D02_11855.utr5	2502312	2502306	-	7
B9D02_11860.utr5	2502679	2502670	-	10
B9D02_11865.utr5	2502834	2502885	+	52
B9D02_11870.utr5	2503266	2503276	+	11
B9D02_11875.utr5	2503834	2503857	+	24
B9D02_11880.utr5	2506261	2505095	-	1167
B9D02_11890.utr5	2506189	2506202	+	14
B9D02_11900.utr5	2508681	2508596	-	86
B9D02_11905.utr5	2510632	2510567	-	66
B9D02_11910.utr5	2508065	2510663	+	2599
B9D02_11925.utr5	2513045	2513050	+	6
B9D02_11945.utr5	2517349	2517399	+	51
B9D02_11950.utr5	2519863	2519826	-	38
B9D02_11955.utr5	2521182	2521139	-	44
B9D02_11970.utr5	2524438	2524426	-	13
B9D02_11975.utr5	2524642	2524676	+	35
B9D02_11985.utr5	2529278	2529242	-	37
B9D02_11990.utr5	2531107	2531106	-	2
B9D02_12000.utr5	2532976	2532942	-	35
B9D02_12005.utr5	2533780	2533764	-	17
B9D02_12020.utr5	2535138	2535123	-	16
B9D02_12025.utr5	2535256	2535483	+	228
B9D02_12030.utr5	2537082	2537085	+	4
B9D02_12035.utr5	2539727	2539713	-	15
B9D02_12040.utr5	2540812	2540794	-	19
B9D02_12060.utr5	2544260	2544255	-	6
B9D02_12065.utr5	2545606	2545588	-	19
B9D02_12070.utr5	2545926	2545910	-	17
B9D02_12080.utr5	2547758	2547742	-	17
B9D02_12100.utr5	2550563	2550485	-	79
B9D02_12105.utr5	2550620	2550626	+	7
B9D02_12110.utr5	2552208	2552183	-	26
B9D02_12115.utr5	2552351	2552757	+	407
B9D02_12120.utr5	2556210	2556260	+	51
B9D02_12130.utr5	2559433	2559310	-	124
B9D02_12140.utr5	2561514	2561505	-	10
B9D02_12145.utr5	2562285	2562225	-	61
B9D02_12150.utr5	2563085	2563068	-	18
B9D02_12155.utr5	2563861	2563841	-	21
B9D02_12175.utr5	2568382	2566652	-	1731
B9D02_12190.utr5	2567881	2567886	+	6
B9D02_12195.utr5	2570218	2570164	-	55
B9D02_12210.utr5	2572486	2572453	-	34
B9D02_12220.utr5	2573511	2573516	+	6
B9D02_12225.utr5	2574209	2574214	+	6
B9D02_12230.utr5	2575258	2575320	+	63
B9D02_12240.utr5	2576124	2576229	+	106
B9D02_12245.utr5	2576577	2576578	+	2
B9D02_12250.utr5	2577691	2577986	+	296
B9D02_12255.utr5	2578562	2578563	+	2
B9D02_12260.utr5	2580239	2580227	-	13
B9D02_12265.utr5	2580457	2580481	+	25
B9D02_12270.utr5	2581692	2581941	+	250
B9D02_12280.utr5	2582982	2582970	-	13
B9D02_12290.utr5	2587327	2587177	-	151
B9D02_12295.utr5	2586325	2587449	+	1125
B9D02_12300.utr5	2590348	2590338	-	11
B9D02_12305.utr5	2590490	2590495	+	6
B9D02_12385.utr5	2605619	2605592	-	28
B9D02_12390.utr5	2606291	2606258	-	34
B9D02_12405.utr5	2610636	2610634	-	3
B9D02_12410.utr5	2611070	2611068	-	3
B9D02_12415.utr5	2611199	2611214	+	16
B9D02_12420.utr5	2612173	2612360	+	188
B9D02_12425.utr5	2612622	2612812	+	191
B9D02_12430.utr5	2614498	2614497	-	2
B9D02_12440.utr5	2615672	2615660	-	13
B9D02_12445.utr5	2616875	2616727	-	149
B9D02_12450.utr5	2618205	2617882	-	324
B9D02_12455.utr5	2619349	2619084	-	266
B9D02_12465.utr5	2619936	2620008	+	73
B9D02_12470.utr5	2621092	2621088	-	5
B9D02_12475.utr5	2621485	2621476	-	10
B9D02_12480.utr5	2621566	2621560	-	7
B9D02_12485.utr5	2621686	2621676	-	11
B9D02_12490.utr5	2622431	2622377	-	55
B9D02_12500.utr5	2624960	2624931	-	30
B9D02_12505.utr5	2625324	2625363	+	40
B9D02_12515.utr5	2627338	2627076	-	263
B9D02_12520.utr5	2630643	2628919	-	1725
B9D02_12530.utr5	2631656	2631618	-	39
B9D02_12535.utr5	2632300	2632292	-	9
B9D02_12540.utr5	2632535	2632599	+	65
B9D02_12565.utr5	2636164	2636210	+	47
B9D02_12570.utr5	2638460	2638453	-	8
B9D02_12575.utr5	2638732	2638724	-	9
B9D02_12580.utr5	2638999	2639018	+	20
B9D02_12585.utr5	2639618	2639637	+	20
B9D02_12590.utr5	2639868	2639922	+	55
B9D02_12595.utr5	2643124	2643017	-	108
B9D02_12605.utr5	2643691	2643531	-	161
B9D02_12610.utr5	2643745	2643767	+	23
B9D02_12620.utr5	2645155	2645131	-	25
B9D02_12625.utr5	2645212	2645217	+	6
B9D02_12635.utr5	2647252	2647245	-	8
B9D02_12640.utr5	2647407	2647422	+	16
B9D02_12655.utr5	2650759	2650771	+	13
B9D02_12665.utr5	2654017	2653980	-	38
B9D02_12670.utr5	2654023	2654191	+	169
B9D02_12675.utr5	2654946	2655033	+	88
B9D02_12680.utr5	2657143	2656740	-	404
B9D02_12685.utr5	2656372	2656722	+	351
B9D02_12690.utr5	2658656	2658662	+	7
B9D02_12695.utr5	2659469	2659416	-	54
B9D02_12715.utr5	2665097	2665091	-	7
B9D02_12720.utr5	2667218	2667212	-	7
B9D02_12725.utr5	2667309	2667323	+	15
B9D02_12730.utr5	2668983	2668975	-	9
B9D02_12735.utr5	2670169	2670138	-	32
B9D02_12745.utr5	2672764	2672656	-	109
B9D02_12750.utr5	2672804	2673406	+	603
B9D02_12765.utr5	2676084	2676094	+	11
B9D02_12775.utr5	2680365	2680359	-	7
B9D02_12780.utr5	2680542	2680603	+	62
B9D02_12785.utr5	2681944	2681965	+	22
B9D02_12790.utr5	2683579	2683665	+	87
B9D02_12795.utr5	2685005	2685023	+	19
B9D02_12805.utr5	2687511	2687496	-	16
B9D02_12810.utr5	2689594	2689493	-	102
B9D02_12830.utr5	2696941	2696935	-	7
B9D02_12835.utr5	2695922	2697061	+	1140
B9D02_12840.utr5	2698827	2698716	-	112
B9D02_12865.utr5	2703853	2703847	-	7
B9D02_12870.utr5	2706219	2706137	-	83
B9D02_12875.utr5	2706631	2706626	-	6
B9D02_12885.utr5	2709208	2709177	-	32
B9D02_12890.utr5	2710745	2710664	-	82
B9D02_12895.utr5	2711850	2711831	-	20
B9D02_12900.utr5	2712130	2712145	+	16
B9D02_12905.utr5	2714272	2714278	+	7
B9D02_12910.utr5	2715208	2715209	+	2
B9D02_12915.utr5	2717579	2717657	+	79
B9D02_12920.utr5	2719604	2719600	-	5
B9D02_12930.utr5	2722654	2722647	-	8
B9D02_12935.utr5	2723289	2723266	-	24
B9D02_12940.utr5	2727096	2726978	-	119
B9D02_12945.utr5	2727812	2727591	-	222
B9D02_12950.utr5	2728097	2728112	+	16
B9D02_12955.utr5	2729081	2729224	+	144
B9D02_12970.utr5	2733572	2733795	+	224
B9D02_12975.utr5	2736402	2736378	-	25
B9D02_12985.utr5	2737048	2737068	+	21
B9D02_12990.utr5	2739019	2739017	-	3
B9D02_12995.utr5	2739145	2739146	+	2
B9D02_13000.utr5	2740140	2740176	+	37
B9D02_13005.utr5	2741964	2741969	+	6
B9D02_13015.utr5	2744165	2744116	-	50
B9D02_13020.utr5	2744211	2744222	+	12
B9D02_13025.utr5	2744982	2744985	+	4
B9D02_13030.utr5	2745714	2745729	+	16
B9D02_13045.utr5	2747852	2747967	+	116
B9D02_13050.utr5	2749890	2749849	-	42
B9D02_13055.utr5	2750433	2750358	-	76
B9D02_13070.utr5	2753504	2753381	-	124
B9D02_13075.utr5	2754761	2754614	-	148
B9D02_13085.utr5	2756488	2756468	-	21
B9D02_13095.utr5	2757520	2757479	-	42
B9D02_13100.utr5	2757699	2757735	+	37
B9D02_13105.utr5	2758586	2758452	-	135
B9D02_13110.utr5	2758632	2758711	+	80
B9D02_13115.utr5	2760688	2760703	+	16
B9D02_13120.utr5	2761707	2761682	-	26
B9D02_13125.utr5	2763035	2763007	-	29
B9D02_13130.utr5	2763274	2763280	+	7
B9D02_13135.utr5	2765215	2765211	-	5
B9D02_13155.utr5	2768684	2768638	-	47
B9D02_13160.utr5	2770275	2770221	-	55
B9D02_13165.utr5	2772140	2772132	-	9
B9D02_13170.utr5	2773141	2773101	-	41
B9D02_13175.utr5	2773302	2773358	+	57
B9D02_13190.utr5	2775824	2775823	-	2
B9D02_13195.utr5	2777481	2777471	-	11
B9D02_13215.utr5	2783175	2783150	-	26
B9D02_13220.utr5	2784429	2784409	-	21
B9D02_13225.utr5	2784909	2784888	-	22
B9D02_13230.utr5	2785042	2785141	+	100
B9D02_13235.utr5	2786107	2786081	-	27
B9D02_13240.utr5	2786193	2786450	+	258
B9D02_13245.utr5	2787683	2787690	+	8
B9D02_13250.utr5	2788485	2788513	+	29
B9D02_13255.utr5	2789260	2789338	+	79
B9D02_13265.utr5	2792280	2791724	-	557
B9D02_13270.utr5	2791845	2791866	+	22
B9D02_13275.utr5	2794015	2794007	-	9
B9D02_13290.utr5	2796283	2796271	-	13
B9D02_13295.utr5	2797174	2797132	-	43
B9D02_13305.utr5	2799456	2799445	-	12
B9D02_13320.utr5	2802164	2802159	-	6
B9D02_13345.utr5	2810276	2810268	-	9
B9D02_13355.utr5	2811473	2811470	-	4
B9D02_13360.utr5	2811380	2811619	+	240
B9D02_13380.utr5	2816299	2816279	-	21
B9D02_13385.utr5	2816583	2816590	+	8
B9D02_13390.utr5	2818767	2818766	-	2
B9D02_13395.utr5	2820998	2820808	-	191
B9D02_13400.utr5	2822136	2822108	-	29
B9D02_13405.utr5	2822943	2822884	-	60
B9D02_13410.utr5	2818256	2822992	+	4737
B9D02_13415.utr5	2823907	2823957	+	51
B9D02_13425.utr5	2826528	2826432	-	97
B9D02_13430.utr5	2828841	2828826	-	16
B9D02_13435.utr5	2828971	2828982	+	12
B9D02_13440.utr5	2830686	2831046	+	361
B9D02_13450.utr5	2837825	2837682	-	144
B9D02_13460.utr5	2839665	2839623	-	43
B9D02_13465.utr5	2839174	2839833	+	660
B9D02_13470.utr5	2840641	2840651	+	11
B9D02_13475.utr5	2842659	2842680	+	22
B9D02_13490.utr5	2847860	2847858	-	3
B9D02_13495.utr5	2849292	2849234	-	59
B9D02_13500.utr5	2849996	2849844	-	153
B9D02_13505.utr5	2850008	2850024	+	17
B9D02_13525.utr5	2854948	2854946	-	3
B9D02_13530.utr5	2854333	2855053	+	721
B9D02_13545.utr5	2857125	2857114	-	12
B9D02_13550.utr5	2857655	2857641	-	15
B9D02_13555.utr5	2858765	2858642	-	124
B9D02_13560.utr5	2858932	2858970	+	39
B9D02_13565.utr5	2861912	2861898	-	15
B9D02_13570.utr5	2860921	2861901	+	981
B9D02_13575.utr5	2862786	2862791	+	6
B9D02_13595.utr5	2867133	2867106	-	28
B9D02_13600.utr5	2863721	2867193	+	3473
B9D02_13610.utr5	2870308	2870293	-	16
B9D02_13615.utr5	2870439	2870449	+	11
B9D02_13635.utr5	2874090	2874086	-	5
B9D02_13640.utr5	2873447	2874223	+	777
B9D02_13645.utr5	2875066	2875075	+	10
B9D02_13665.utr5	2880151	2880156	+	6
B9D02_13670.utr5	2882068	2882035	-	34
B9D02_13675.utr5	2882266	2882326	+	61
B9D02_13680.utr5	2882789	2882790	+	2
B9D02_13700.utr5	2889268	2889210	-	59
B9D02_13705.utr5	2889889	2889879	-	11
B9D02_13710.utr5	2890005	2890038	+	34
B9D02_13730.utr5	2892446	2892443	-	4
B9D02_13735.utr5	2892616	2892590	-	27
B9D02_13740.utr5	2893553	2893549	-	5
B9D02_13745.utr5	2894094	2894086	-	9
B9D02_13755.utr5	2896893	2896883	-	11
B9D02_13760.utr5	2897352	2897339	-	14
B9D02_13770.utr5	2898446	2898440	-	7
B9D02_13780.utr5	2899031	2899016	-	16
B9D02_13785.utr5	2900178	2900171	-	8
B9D02_13790.utr5	2902013	2901754	-	260
B9D02_13810.utr5	2908539	2908482	-	58
B9D02_13815.utr5	2909413	2909399	-	15
B9D02_13830.utr5	2912051	2911911	-	141
B9D02_13835.utr5	2912247	2912545	+	299
B9D02_13840.utr5	2914975	2914964	-	12
B9D02_13855.utr5	2917377	2917374	-	4
B9D02_13870.utr5	2919772	2919733	-	40
B9D02_13880.utr5	2922087	2922080	-	8
B9D02_13885.utr5	2923054	2923049	-	6
B9D02_13890.utr5	2923432	2923404	-	29
B9D02_13895.utr5	2923168	2923661	+	494
B9D02_13900.utr5	2926997	2926824	-	174
B9D02_13905.utr5	2927071	2927075	+	5
B9D02_13910.utr5	2927975	2928008	+	34
B9D02_13920.utr5	2929239	2929295	+	57
B9D02_13925.utr5	2930221	2930198	-	24
B9D02_13935.utr5	2934289	2934280	-	10
B9D02_13940.utr5	2934558	2934608	+	51
B9D02_13945.utr5	2935466	2935471	+	6
B9D02_13960.utr5	2938894	2938948	+	55
B9D02_13965.utr5	2940827	2940834	+	8
B9D02_13970.utr5	2940911	2940920	+	10
B9D02_13980.utr5	2941134	2941137	+	4
B9D02_13985.utr5	2941228	2941236	+	9
B9D02_14000.utr5	2942788	2942782	-	7
B9D02_14010.utr5	2944531	2944589	+	59
B9D02_14025.utr5	2947085	2947089	+	5
B9D02_14030.utr5	2948946	2949222	+	277
B9D02_14035.utr5	2950354	2950404	+	51
B9D02_14050.utr5	2953078	2953075	-	4
B9D02_14055.utr5	2953271	2953298	+	28
B9D02_14080.utr5	2958570	2958573	+	4
B9D02_14085.utr5	2959051	2959078	+	28
B9D02_14090.utr5	2960983	2960991	+	9
B9D02_14095.utr5	2962104	2962114	+	11
B9D02_14105.utr5	2964534	2964634	+	101
B9D02_14110.utr5	2964898	2964978	+	81
B9D02_14120.utr5	2967103	2967098	-	6
B9D02_14125.utr5	2968123	2968063	-	61
B9D02_14130.utr5	2967088	2968343	+	1256
B9D02_14135.utr5	2969010	2968991	-	20
B9D02_14140.utr5	2969458	2969429	-	30
B9D02_14145.utr5	2970119	2970150	+	32
B9D02_14150.utr5	2970477	2970471	-	7
B9D02_14155.utr5	2970686	2970727	+	42
B9D02_14160.utr5	2972411	2972400	-	12
B9D02_14175.utr5	2975392	2975352	-	41
B9D02_14185.utr5	2978364	2978243	-	122
B9D02_14200.utr5	2980819	2980813	-	7
B9D02_14215.utr5	2982830	2982667	-	164
B9D02_14220.utr5	2983037	2983047	+	11
B9D02_14225.utr5	2987207	2987149	-	59
B9D02_14230.utr5	2987373	2987501	+	129
B9D02_14235.utr5	2989141	2989122	-	20
B9D02_14240.utr5	2989693	2989686	-	8
B9D02_14245.utr5	2989995	2989970	-	26
B9D02_14250.utr5	2990836	2990678	-	159
B9D02_14265.utr5	2993774	2993763	-	12
B9D02_14275.utr5	2994016	2994117	+	102
B9D02_14280.utr5	2995206	2995102	-	105
B9D02_14285.utr5	2996001	2995819	-	183
B9D02_14330.utr5	3009200	3009188	-	13
B9D02_14345.utr5	3012016	3012012	-	5
B9D02_14360.utr5	3015212	3015167	-	46
B9D02_14375.utr5	3018582	3017694	-	889
B9D02_14385.utr5	3020286	3020155	-	132
B9D02_14390.utr5	3020678	3020584	-	95
B9D02_14395.utr5	3021184	3021182	-	3
B9D02_14400.utr5	3021333	3021355	+	23
B9D02_14415.utr5	3025026	3024987	-	40
B9D02_14420.utr5	3025144	3025200	+	57
B9D02_14445.utr5	3031473	3031292	-	182
B9D02_14455.utr5	3031895	3031917	+	23
B9D02_14465.utr5	3033681	3033686	+	6
B9D02_14475.utr5	3035453	3035438	-	16
B9D02_14480.utr5	3035502	3035536	+	35
B9D02_14485.utr5	3038050	3038120	+	71
B9D02_14495.utr5	3040456	3040441	-	16
B9D02_14500.utr5	3040142	3040531	+	390
B9D02_14505.utr5	3042765	3042763	-	3
B9D02_14510.utr5	3043167	3043319	+	153
B9D02_14515.utr5	3046596	3046538	-	59
B9D02_14525.utr5	3048328	3048314	-	15
B9D02_14530.utr5	3049447	3049304	-	144
B9D02_14535.utr5	3048705	3049494	+	790
B9D02_14540.utr5	3052292	3052271	-	22
B9D02_14565.utr5	3056700	3056692	-	9
B9D02_14570.utr5	3056675	3056750	+	76
B9D02_14585.utr5	3058409	3058379	-	31
B9D02_14590.utr5	3058493	3058522	+	30
B9D02_14620.utr5	3065960	3065897	-	64
B9D02_14625.utr5	3066236	3066238	+	3
B9D02_14630.utr5	3066719	3066739	+	21
B9D02_14640.utr5	3068123	3067588	-	536
B9D02_14645.utr5	3067398	3067776	+	379
B9D02_14650.utr5	3068740	3068681	-	60
B9D02_14655.utr5	3068867	3068872	+	6
B9D02_14660.utr5	3071080	3071070	-	11
B9D02_14665.utr5	3071468	3071443	-	26
B9D02_14675.utr5	3075241	3075238	-	4
B9D02_14680.utr5	3075739	3075724	-	16
B9D02_14685.utr5	3075297	3075841	+	545
B9D02_14690.utr5	3078156	3077731	-	426
B9D02_14695.utr5	3076905	3077823	+	919
B9D02_14705.utr5	3080733	3080726	-	8
B9D02_14715.utr5	3083322	3083189	-	134
B9D02_14725.utr5	3086466	3086280	-	187
B9D02_14735.utr5	3088649	3088496	-	154
B9D02_14740.utr5	3090265	3090136	-	130
B9D02_14745.utr5	3090846	3090744	-	103
B9D02_14750.utr5	3091030	3091031	+	2
B9D02_14755.utr5	3091610	3091667	+	58
B9D02_14765.utr5	3094529	3094533	+	5
B9D02_14780.utr5	3097470	3097472	+	3
B9D02_14785.utr5	3098490	3098492	+	3
B9D02_14790.utr5	3100922	3100913	-	10
B9D02_14795.utr5	3101026	3101049	+	24
B9D02_14805.utr5	3104099	3104034	-	66
B9D02_14810.utr5	3104166	3104267	+	102
B9D02_14820.utr5	3105409	3105428	+	20
B9D02_14825.utr5	3107368	3107375	+	8
B9D02_14835.utr5	3109880	3109867	-	14
B9D02_14840.utr5	3110348	3110342	-	7
B9D02_14850.utr5	3112026	3112023	-	4
B9D02_14855.utr5	3112486	3112476	-	11
B9D02_14860.utr5	3112661	3112663	+	3
B9D02_14870.utr5	3114732	3114723	-	10
B9D02_14875.utr5	3116606	3116581	-	26
B9D02_14890.utr5	3119242	3119235	-	8
B9D02_14895.utr5	3119178	3119339	+	162
B9D02_14915.utr5	3125498	3125453	-	46
B9D02_14920.utr5	3127009	3126951	-	59
B9D02_14930.utr5	3129379	3129366	-	14
B9D02_14935.utr5	3130090	3130070	-	21
B9D02_14940.utr5	3130259	3130268	+	10
B9D02_14955.utr5	3136191	3136180	-	12
B9D02_14960.utr5	3137126	3136869	-	258
B9D02_14965.utr5	3136637	3137023	+	387
B9D02_14970.utr5	3138501	3138479	-	23
B9D02_14980.utr5	3139609	3139896	+	288
B9D02_14985.utr5	3142262	3142256	-	7
B9D02_14990.utr5	3142378	3142403	+	26
B9D02_14995.utr5	3143315	3143398	+	84
B9D02_15000.utr5	3145145	3145135	-	11
B9D02_15005.utr5	3145639	3145602	-	38
B9D02_15010.utr5	3146264	3146238	-	27
B9D02_15015.utr5	3146548	3146554	+	7
B9D02_15020.utr5	3147740	3147734	-	7
B9D02_15025.utr5	3147888	3147903	+	16
B9D02_15030.utr5	3150354	3150296	-	59
B9D02_15040.utr5	3151395	3151194	-	202
B9D02_15045.utr5	3150886	3151193	+	308
B9D02_15050.utr5	3152123	3151620	-	504
B9D02_15065.utr5	3156505	3156509	+	5
B9D02_15070.utr5	3157249	3157091	-	159
B9D02_15075.utr5	3157552	3157546	-	7
B9D02_15080.utr5	3161387	3160427	-	961
B9D02_15085.utr5	3160426	3160641	+	216
B9D02_15090.utr5	3161417	3161462	+	46
B9D02_15095.utr5	3161656	3161732	+	77
B9D02_15100.utr5	3162233	3162188	-	46
B9D02_15135.utr5	3168734	3168824	+	91
B9D02_15140.utr5	3170651	3170622	-	30
B9D02_15145.utr5	3171034	3171036	+	3
B9D02_15150.utr5	3172877	3172847	-	31
B9D02_15155.utr5	3172873	3173015	+	143
B9D02_15160.utr5	3174269	3174509	+	241
B9D02_15165.utr5	3176571	3176568	-	4
B9D02_15170.utr5	3176903	3176784	-	120
B9D02_15175.utr5	3179119	3178916	-	204
B9D02_15200.utr5	3181916	3181856	-	61
B9D02_15205.utr5	3183480	3183470	-	11
B9D02_15210.utr5	3184586	3184584	-	3
B9D02_15215.utr5	3184800	3184823	+	24
B9D02_15225.utr5	3188005	3188000	-	6
B9D02_15230.utr5	3188612	3188574	-	39
B9D02_15235.utr5	3188756	3188828	+	73
B9D02_15240.utr5	3190541	3190546	+	6
B9D02_15250.utr5	3193053	3193075	+	23
B9D02_15255.utr5	3196064	3195234	-	831
B9D02_15260.utr5	3195412	3195479	+	68
B9D02_15270.utr5	3197596	3197591	-	6
B9D02_15275.utr5	3197838	3197845	+	8
B9D02_15280.utr5	3201933	3201878	-	56
B9D02_15285.utr5	3201942	3202000	+	59
B9D02_15290.utr5	3203620	3203619	-	2
B9D02_15300.utr5	3205235	3204915	-	321
B9D02_15305.utr5	3205327	3205333	+	7
B9D02_15330.utr5	3210777	3210575	-	203
B9D02_15335.utr5	3210366	3210580	+	215
B9D02_15350.utr5	3212842	3212832	-	11
B9D02_15355.utr5	3213642	3213628	-	15
B9D02_15360.utr5	3214668	3214659	-	10
B9D02_15365.utr5	3214803	3214811	+	9
B9D02_15370.utr5	3216398	3216410	+	13
B9D02_15385.utr5	3219373	3219370	-	4
B9D02_15395.utr5	3220881	3220853	-	29
B9D02_15400.utr5	3219187	3220997	+	1811
B9D02_15405.utr5	3222650	3222631	-	20
B9D02_15410.utr5	3223524	3223497	-	28
B9D02_15420.utr5	3224776	3224735	-	42
B9D02_15425.utr5	3224617	3224778	+	162
B9D02_15440.utr5	3228681	3228594	-	88
B9D02_15445.utr5	3228874	3228797	-	78
B9D02_15455.utr5	3232146	3232105	-	42
B9D02_15470.utr5	3234840	3234892	+	53
B9D02_15480.utr5	3236584	3236600	+	17
B9D02_15485.utr5	3237416	3237544	+	129
B9D02_15500.utr5	3240967	3240943	-	25
B9D02_15505.utr5	3241147	3241161	+	15
B9D02_15525.utr5	3243728	3243718	-	11
B9D02_15530.utr5	3245939	3245933	-	7
B9D02_15535.utr5	3247073	3247061	-	13
B9D02_15550.utr5	3252358	3252355	-	4
B9D02_15560.utr5	3253709	3253606	-	104
B9D02_15565.utr5	3254787	3254784	-	4
B9D02_15570.utr5	3255395	3255285	-	111
B9D02_15585.utr5	3260093	3260075	-	19
B9D02_15595.utr5	3262335	3262224	-	112
B9D02_15605.utr5	3263873	3263762	-	112
B9D02_15610.utr5	3264928	3264771	-	158
B9D02_15615.utr5	3265942	3265679	-	264
B9D02_15620.utr5	3265976	3265998	+	23
B9D02_15630.utr5	3269559	3269597	+	39
B9D02_15635.utr5	3270498	3270646	+	149
B9D02_15640.utr5	3272440	3272256	-	185
B9D02_15650.utr5	3275536	3275510	-	27
B9D02_15655.utr5	3275599	3275603	+	5
B9D02_15665.utr5	3277209	3277211	+	3
B9D02_15670.utr5	3277866	3277840	-	27
B9D02_15685.utr5	3282238	3282228	-	11
B9D02_15695.utr5	3285297	3285284	-	14
B9D02_15700.utr5	3288116	3288018	-	99
B9D02_15705.utr5	3291208	3290600	-	609
B9D02_15710.utr5	3287303	3290631	+	3329
B9D02_15720.utr5	3292105	3292118	+	14
B9D02_15725.utr5	3292574	3292647	+	74
B9D02_15730.utr5	3293585	3293591	+	7
B9D02_15750.utr5	3297293	3297308	+	16
B9D02_15755.utr5	3298832	3298768	-	65
B9D02_15770.utr5	3299023	3300922	+	1900
B9D02_15775.utr5	3302751	3302271	-	481
B9D02_15790.utr5	3305413	3305403	-	11
B9D02_15795.utr5	3305577	3305585	+	9
B9D02_15800.utr5	3305933	3306035	+	103
B9D02_15805.utr5	3306899	3306926	+	28
B9D02_15810.utr5	3307890	3307910	+	21
B9D02_15830.utr5	3312321	3312483	+	163
B9D02_15835.utr5	3313632	3313643	+	12
B9D02_15845.utr5	3316023	3316024	+	2
B9D02_15855.utr5	3318343	3318326	-	18
B9D02_15860.utr5	3321122	3321113	-	10
B9D02_15865.utr5	3322215	3322214	-	2
B9D02_15870.utr5	3321492	3322320	+	829
B9D02_15875.utr5	3323464	3323506	+	43
B9D02_15890.utr5	3325550	3325368	-	183
B9D02_15905.utr5	3331874	3331773	-	102
B9D02_15910.utr5	3332684	3332639	-	46
B9D02_15915.utr5	3333098	3333154	+	57
B9D02_15920.utr5	3334677	3334689	+	13
B9D02_15930.utr5	3337909	3337893	-	17
B9D02_15935.utr5	3338472	3338461	-	12
B9D02_15940.utr5	3338650	3338659	+	10
B9D02_15945.utr5	3339556	3339730	+	175
B9D02_15960.utr5	3343858	3343814	-	45
B9D02_15970.utr5	3344657	3344661	+	5
B9D02_15975.utr5	3345405	3345413	+	9
B9D02_15980.utr5	3346041	3346036	-	6
B9D02_15985.utr5	3348923	3348895	-	29
B9D02_15990.utr5	3349543	3349494	-	50
B9D02_16000.utr5	3351952	3351951	-	2
B9D02_16010.utr5	3354116	3354115	-	2
B9D02_16020.utr5	3356575	3356505	-	71
B9D02_16035.utr5	3360163	3360161	-	3
B9D02_16070.utr5	3367655	3367571	-	85
B9D02_16075.utr5	3369105	3369071	-	35
B9D02_16085.utr5	3371646	3371486	-	161
B9D02_16090.utr5	3372363	3372390	+	28
B9D02_16095.utr5	3373953	3373955	+	3
B9D02_16110.utr5	3379414	3378515	-	900
B9D02_16115.utr5	3378752	3378769	+	18
B9D02_16135.utr5	3385230	3384640	-	591
B9D02_16140.utr5	3384659	3384809	+	151
B9D02_16155.utr5	3391922	3391795	-	128
B9D02_16160.utr5	3391869	3391978	+	110
B9D02_16165.utr5	3394354	3394408	+	55
B9D02_16185.utr5	3397881	3397934	+	54
B9D02_16190.utr5	3400799	3400709	-	91
B9D02_16195.utr5	3401283	3401282	-	2
B9D02_16200.utr5	3402924	3402919	-	6
B9D02_16205.utr5	3406404	3406390	-	15
B9D02_16210.utr5	3407637	3407553	-	85
B9D02_16215.utr5	3408862	3408838	-	25
B9D02_16225.utr5	3410467	3410465	-	3
B9D02_16240.utr5	3414778	3414750	-	29
B9D02_16245.utr5	3414940	3415057	+	118
B9D02_16255.utr5	3417682	3417484	-	199
B9D02_16260.utr5	3418932	3418828	-	105
B9D02_16265.utr5	3420946	3420843	-	104
[truncated: 937 more rows]

## Sheet: 3'UTR
UTR	start	stop	strand	length
B9D02_00010.utr3	2540	2554	+	15
B9D02_00015.utr3	3846	3852	+	7
B9D02_00020.utr3	6273	6278	+	6
B9D02_00025.utr3	7341	7433	+	93
B9D02_00045.utr3	10876	11089	+	214
B9D02_00050.utr3	12405	12514	+	110
B9D02_00055.utr3	13800	14214	+	415
B9D02_00065.utr3	14838	14872	+	35
B9D02_00070.utr3	15270	15169	-	102
B9D02_00095.utr3	19539	19522	-	18
B9D02_00100.utr3	22634	22652	+	19
B9D02_00105.utr3	22631	21096	-	1536
B9D02_00110.utr3	23963	23959	-	5
B9D02_00115.utr3	25012	24938	-	75
B9D02_00130.utr3	28183	28050	-	134
B9D02_00150.utr3	32572	32646	+	75
B9D02_00155.utr3	33327	33438	+	112
B9D02_00165.utr3	34715	34781	+	67
B9D02_00170.utr3	36147	36616	+	470
B9D02_00175.utr3	36206	35522	-	685
B9D02_00180.utr3	37478	37462	-	17
B9D02_00190.utr3	40204	40178	-	27
B9D02_00195.utr3	42863	42880	+	18
B9D02_00200.utr3	44323	44329	+	7
B9D02_00205.utr3	45348	45351	+	4
B9D02_00210.utr3	46320	46401	+	82
B9D02_00225.utr3	48662	48645	-	18
B9D02_00230.utr3	49480	49436	-	45
B9D02_00245.utr3	52625	52620	-	6
B9D02_00250.utr3	54609	54534	-	76
B9D02_00255.utr3	56140	56124	-	17
B9D02_00260.utr3	56584	56569	-	16
B9D02_00270.utr3	58931	58879	-	53
B9D02_00275.utr3	60487	60486	-	2
B9D02_00280.utr3	61035	61030	-	6
B9D02_00285.utr3	61613	61528	-	86
B9D02_00290.utr3	61958	61918	-	41
B9D02_00295.utr3	62785	62777	-	9
B9D02_00300.utr3	63856	63181	-	676
B9D02_00320.utr3	68003	67919	-	85
B9D02_00325.utr3	70213	70142	-	72
B9D02_00335.utr3	75326	75450	+	125
B9D02_00340.utr3	75342	75104	-	239
B9D02_00355.utr3	78527	78534	+	8
B9D02_00370.utr3	81912	81927	+	16
B9D02_00380.utr3	83901	84162	+	262
B9D02_00385.utr3	83898	83339	-	560
B9D02_00395.utr3	87537	87666	+	130
B9D02_00405.utr3	90884	91085	+	202
B9D02_00410.utr3	90970	87418	-	3553
B9D02_00415.utr3	91478	91477	-	2
B9D02_00420.utr3	92367	92374	+	8
B9D02_00425.utr3	93399	93425	+	27
B9D02_00435.utr3	97219	97436	+	218
B9D02_00440.utr3	97637	97595	-	43
B9D02_00450.utr3	100955	101756	+	802
B9D02_00455.utr3	100997	100847	-	151
B9D02_00460.utr3	102414	102407	-	8
B9D02_00465.utr3	103602	103601	-	2
B9D02_00470.utr3	105389	105107	-	283
B9D02_00475.utr3	107273	107277	+	5
B9D02_00480.utr3	108079	108082	+	4
B9D02_00490.utr3	109389	109434	+	46
B9D02_00495.utr3	110393	110711	+	319
B9D02_00500.utr3	110430	110427	-	4
B9D02_00510.utr3	113706	113649	-	58
B9D02_00525.utr3	118611	118591	-	21
B9D02_00530.utr3	118941	118896	-	46
B9D02_00535.utr3	121556	121998	+	443
B9D02_00540.utr3	121494	121491	-	4
B9D02_00545.utr3	122544	122112	-	433
B9D02_00550.utr3	123271	123189	-	83
B9D02_00555.utr3	123971	123845	-	127
B9D02_00560.utr3	124503	124496	-	8
B9D02_00565.utr3	125880	125695	-	186
B9D02_00570.utr3	127230	127219	-	12
B9D02_00575.utr3	128675	128765	+	91
B9D02_00580.utr3	128714	128218	-	497
B9D02_00585.utr3	130765	130814	+	50
B9D02_00590.utr3	131456	131464	+	9
B9D02_00595.utr3	131492	131424	-	69
B9D02_00600.utr3	132208	132182	-	27
B9D02_00610.utr3	134701	134817	+	117
B9D02_00625.utr3	136245	136333	+	89
B9D02_00630.utr3	136242	136181	-	62
B9D02_00645.utr3	138861	138837	-	25
B9D02_00660.utr3	142448	142445	-	4
B9D02_00665.utr3	143462	143453	-	10
B9D02_00685.utr3	148932	148942	+	11
B9D02_00690.utr3	149971	150285	+	315
B9D02_00695.utr3	150000	149723	-	278
B9D02_00705.utr3	152237	152157	-	81
B9D02_00710.utr3	153143	153129	-	15
B9D02_00720.utr3	155402	155440	+	39
B9D02_00730.utr3	156927	156995	+	69
B9D02_00735.utr3	157817	157882	+	66
B9D02_00740.utr3	157814	157539	-	276
B9D02_00760.utr3	161662	161704	+	43
B9D02_00765.utr3	162808	162945	+	138
B9D02_00770.utr3	163978	163988	+	11
B9D02_00775.utr3	165112	165256	+	145
B9D02_00780.utr3	166047	166885	+	839
B9D02_00785.utr3	166076	166056	-	21
B9D02_00790.utr3	166964	166848	-	117
B9D02_00795.utr3	168087	168401	+	315
B9D02_00800.utr3	168078	167881	-	198
B9D02_00805.utr3	170291	170314	+	24
B9D02_00810.utr3	170281	170207	-	75
B9D02_00820.utr3	172929	172905	-	25
B9D02_00825.utr3	174425	174518	+	94
B9D02_00830.utr3	174479	174474	-	6
B9D02_00835.utr3	175123	175108	-	16
B9D02_00845.utr3	177090	177084	-	7
B9D02_00855.utr3	179458	179441	-	18
B9D02_00860.utr3	182094	182143	+	50
B9D02_00865.utr3	182175	182168	-	8
B9D02_00875.utr3	186364	186393	+	30
B9D02_00880.utr3	187463	187477	+	15
B9D02_00890.utr3	190563	190546	-	18
B9D02_00895.utr3	192883	192897	+	15
B9D02_00900.utr3	193674	193694	+	21
B9D02_00920.utr3	197728	197506	-	223
B9D02_00925.utr3	199968	199982	+	15
B9D02_00950.utr3	204808	204885	+	78
B9D02_00960.utr3	206616	206622	+	7
B9D02_00965.utr3	206834	206919	+	86
B9D02_00975.utr3	210160	210193	+	34
B9D02_00985.utr3	210407	211091	+	685
B9D02_00990.utr3	210525	210490	-	36
B9D02_00995.utr3	211817	211822	+	6
B9D02_01000.utr3	211844	211552	-	293
B9D02_01020.utr3	218705	218707	+	3
B9D02_01025.utr3	220255	220281	+	27
B9D02_01030.utr3	220256	214913	-	5344
B9D02_01035.utr3	222775	222781	+	7
B9D02_01040.utr3	223369	223146	-	224
B9D02_01045.utr3	224973	224957	-	17
B9D02_01055.utr3	227811	228670	+	860
B9D02_01060.utr3	227851	227690	-	162
B9D02_01075.utr3	231605	231841	+	237
B9D02_01080.utr3	231602	231453	-	150
B9D02_01085.utr3	234113	234103	-	11
B9D02_01090.utr3	236238	236134	-	105
B9D02_01095.utr3	238193	238202	+	10
B9D02_01100.utr3	238183	238049	-	135
B9D02_01105.utr3	239317	239509	+	193
B9D02_01110.utr3	240759	240813	+	55
B9D02_01125.utr3	243713	243961	+	249
B9D02_01130.utr3	243733	243418	-	316
B9D02_01140.utr3	247324	247670	+	347
B9D02_01145.utr3	247334	246343	-	992
B9D02_01150.utr3	248914	248955	+	42
B9D02_01155.utr3	249857	250380	+	524
B9D02_01160.utr3	249854	249736	-	119
B9D02_01165.utr3	250483	250460	-	24
B9D02_01170.utr3	251523	251501	-	23
B9D02_01175.utr3	253694	253736	+	43
B9D02_01180.utr3	253691	253578	-	114
B9D02_01185.utr3	256096	256262	+	167
B9D02_01190.utr3	256132	255893	-	240
B9D02_01205.utr3	261121	261229	+	109
B9D02_01220.utr3	265052	265062	+	11
B9D02_01225.utr3	265629	265630	+	2
B9D02_01235.utr3	268873	268922	+	50
B9D02_01240.utr3	268912	268375	-	538
B9D02_01245.utr3	271176	271231	+	56
B9D02_01260.utr3	274051	274063	+	13
B9D02_01270.utr3	275446	275249	-	198
B9D02_01280.utr3	277365	277338	-	28
B9D02_01300.utr3	282660	282952	+	293
B9D02_01305.utr3	282718	282714	-	5
B9D02_01310.utr3	285110	285398	+	289
B9D02_01315.utr3	285107	284500	-	608
B9D02_01330.utr3	290002	290777	+	776
B9D02_01335.utr3	290059	290052	-	8
B9D02_01340.utr3	291246	291341	+	96
B9D02_01345.utr3	291284	290651	-	634
B9D02_01350.utr3	294213	295327	+	1115
B9D02_01355.utr3	294221	293991	-	231
B9D02_01360.utr3	295698	295699	+	2
B9D02_01365.utr3	296527	297216	+	690
B9D02_01370.utr3	296582	296408	-	175
B9D02_01375.utr3	298508	298849	+	342
B9D02_01380.utr3	298524	298423	-	102
B9D02_01385.utr3	300842	300928	+	87
B9D02_01390.utr3	300843	300826	-	18
B9D02_01395.utr3	302705	302708	+	4
B9D02_01405.utr3	303800	303798	-	3
B9D02_01415.utr3	306872	306652	-	221
B9D02_01425.utr3	310742	310935	+	194
B9D02_01430.utr3	310731	310037	-	695
B9D02_01440.utr3	313386	312522	-	865
B9D02_01445.utr3	316128	316247	+	120
B9D02_01450.utr3	317066	317291	+	226
B9D02_01455.utr3	317159	317074	-	86
B9D02_01460.utr3	318499	318332	-	168
B9D02_01470.utr3	323971	324012	+	42
B9D02_01475.utr3	324915	325533	+	619
B9D02_01480.utr3	324965	324730	-	236
B9D02_01485.utr3	325842	325782	-	61
B9D02_01490.utr3	326963	327008	+	46
B9D02_01495.utr3	327017	326923	-	95
B9D02_01500.utr3	329398	329303	-	96
B9D02_01505.utr3	330528	330811	+	284
B9D02_01510.utr3	330555	330056	-	500
B9D02_01530.utr3	334993	335001	+	9
B9D02_01535.utr3	336090	336110	+	21
B9D02_01540.utr3	336151	336141	-	11
B9D02_01565.utr3	341814	342233	+	420
B9D02_01570.utr3	343749	343803	+	55
B9D02_01580.utr3	345534	345535	+	2
B9D02_01590.utr3	347349	347542	+	194
B9D02_01595.utr3	347346	347334	-	13
B9D02_01600.utr3	349586	349628	+	43
B9D02_01605.utr3	349837	349575	-	263
B9D02_01610.utr3	351275	351290	+	16
B9D02_01615.utr3	351354	350933	-	422
B9D02_01625.utr3	355259	355331	+	73
B9D02_01630.utr3	356357	356384	+	28
B9D02_01635.utr3	357034	357036	+	3
B9D02_01645.utr3	358402	357833	-	570
B9D02_01655.utr3	360978	360985	+	8
B9D02_01685.utr3	371918	373922	+	2005
B9D02_01690.utr3	371899	371810	-	90
B9D02_01700.utr3	373417	373416	-	2
B9D02_01705.utr3	374512	374377	-	136
B9D02_01720.utr3	376446	376438	-	9
B9D02_01740.utr3	381380	381409	+	30
B9D02_01745.utr3	382231	382261	+	31
B9D02_01750.utr3	383020	383077	+	58
B9D02_01755.utr3	385586	385590	+	5
B9D02_01760.utr3	387677	388785	+	1109
B9D02_01765.utr3	387713	387415	-	299
B9D02_01770.utr3	388347	388289	-	59
B9D02_01775.utr3	389838	390004	+	167
B9D02_01780.utr3	390279	390305	+	27
B9D02_01785.utr3	390280	389906	-	375
B9D02_01790.utr3	392093	392034	-	60
B9D02_01795.utr3	394524	394421	-	104
B9D02_01800.utr3	395182	395092	-	91
B9D02_01810.utr3	398051	398218	+	168
B9D02_01815.utr3	398090	398084	-	7
B9D02_01820.utr3	400085	400017	-	69
B9D02_01835.utr3	402118	402093	-	26
B9D02_01840.utr3	405208	405210	+	3
B9D02_01845.utr3	405280	405146	-	135
B9D02_01870.utr3	411367	411603	+	237
B9D02_01875.utr3	411459	411454	-	6
B9D02_01885.utr3	413379	413397	+	19
B9D02_01895.utr3	415407	415474	+	68
B9D02_01910.utr3	417837	417925	+	89
B9D02_01915.utr3	419499	419750	+	252
B9D02_01920.utr3	419535	419469	-	67
B9D02_01935.utr3	422400	422441	+	42
B9D02_01945.utr3	424319	424336	+	18
B9D02_01950.utr3	424321	423956	-	366
B9D02_01960.utr3	427794	428086	+	293
B9D02_01965.utr3	428308	428164	-	145
B9D02_01980.utr3	431138	431476	+	339
B9D02_01985.utr3	431140	431012	-	129
B9D02_01990.utr3	433334	433343	+	10
B9D02_02005.utr3	435771	435859	+	89
B9D02_02010.utr3	435802	435517	-	286
B9D02_02025.utr3	440397	440539	+	143
B9D02_02030.utr3	441161	441174	+	14
B9D02_02035.utr3	441257	441199	-	59
B9D02_02060.utr3	444521	444599	+	79
B9D02_02065.utr3	445020	445101	+	82
B9D02_02075.utr3	447789	447845	+	57
B9D02_02085.utr3	449408	449432	+	25
B9D02_02090.utr3	449981	450068	+	88
B9D02_02095.utr3	449968	449469	-	500
B9D02_02115.utr3	453023	453040	+	18
B9D02_02120.utr3	453862	453878	+	17
B9D02_02125.utr3	454157	454168	+	12
B9D02_02150.utr3	456087	456107	+	21
B9D02_02155.utr3	457828	458032	+	205
B9D02_02165.utr3	458773	458787	+	15
B9D02_02170.utr3	459327	459341	+	15
B9D02_02175.utr3	459647	459679	+	33
B9D02_02180.utr3	460072	460078	+	7
B9D02_02190.utr3	460982	460996	+	15
B9D02_02195.utr3	461497	461502	+	6
B9D02_02200.utr3	461682	461685	+	4
B9D02_02205.utr3	462120	462127	+	8
B9D02_02220.utr3	464111	464127	+	17
B9D02_02225.utr3	464517	464550	+	34
B9D02_02230.utr3	465171	465196	+	26
B9D02_02235.utr3	466186	466214	+	29
B9D02_02240.utr3	466613	466635	+	23
B9D02_02250.utr3	467497	467504	+	8
B9D02_02255.utr3	467844	468347	+	504
B9D02_02260.utr3	467791	467778	-	14
B9D02_02265.utr3	468326	468208	-	119
B9D02_02270.utr3	469721	469703	-	19
B9D02_02280.utr3	472037	472023	-	15
B9D02_02310.utr3	476459	476501	+	43
B9D02_02315.utr3	476426	476425	-	2
B9D02_02320.utr3	477355	477468	+	114
B9D02_02330.utr3	479176	479305	+	130
B9D02_02345.utr3	482720	482725	+	6
B9D02_02350.utr3	482870	483184	+	315
B9D02_02355.utr3	483093	482477	-	617
B9D02_02365.utr3	484979	484964	-	16
B9D02_02370.utr3	486225	486220	-	6
B9D02_02375.utr3	487797	487683	-	115
B9D02_02385.utr3	489450	489393	-	58
B9D02_02410.utr3	493945	493920	-	26
B9D02_02425.utr3	498474	498768	+	295
B9D02_02430.utr3	499829	499831	+	3
B9D02_02440.utr3	501482	501490	+	9
B9D02_02450.utr3	503543	503671	+	129
B9D02_02455.utr3	507533	507589	+	57
B9D02_02460.utr3	509043	509049	+	7
B9D02_02465.utr3	509077	508750	-	328
B9D02_02470.utr3	510430	510437	+	8
B9D02_02475.utr3	511370	511371	+	2
B9D02_02490.utr3	515224	516294	+	1071
B9D02_02495.utr3	515278	515260	-	19
B9D02_02505.utr3	515986	515977	-	10
B9D02_02510.utr3	516724	516306	-	419
B9D02_02515.utr3	518573	518842	+	270
B9D02_02520.utr3	518623	518558	-	66
B9D02_02530.utr3	523038	522879	-	160
B9D02_02535.utr3	524737	524777	+	41
B9D02_02540.utr3	524967	524995	+	29
B9D02_02545.utr3	525071	525088	+	18
B9D02_02550.utr3	525173	525195	+	23
B9D02_02555.utr3	525522	524843	-	680
B9D02_02570.utr3	530320	530366	+	47
B9D02_02580.utr3	533175	533188	+	14
B9D02_02590.utr3	534945	535019	+	75
B9D02_02595.utr3	536408	536411	+	4
B9D02_02605.utr3	537673	537834	+	162
B9D02_02615.utr3	539798	539814	+	17
B9D02_02625.utr3	543107	543113	+	7
B9D02_02630.utr3	544956	545037	+	82
B9D02_02635.utr3	544930	543239	-	1692
B9D02_02645.utr3	548153	548729	+	577
B9D02_02650.utr3	548203	548127	-	77
B9D02_02665.utr3	549765	549804	+	40
B9D02_02670.utr3	550254	550304	+	51
B9D02_02675.utr3	550337	550315	-	23
B9D02_02680.utr3	551852	551872	+	21
B9D02_02685.utr3	551897	551894	-	4
B9D02_02690.utr3	554879	554890	+	12
B9D02_02695.utr3	554936	554921	-	16
B9D02_02700.utr3	556014	556120	+	107
B9D02_02705.utr3	556194	556091	-	104
B9D02_02725.utr3	563867	563875	+	9
B9D02_02730.utr3	563925	563914	-	12
B9D02_02735.utr3	564556	564468	-	89
B9D02_02745.utr3	567205	567229	+	25
B9D02_02750.utr3	567265	567245	-	21
B9D02_02755.utr3	569793	569855	+	63
B9D02_02760.utr3	569924	569865	-	60
B9D02_02765.utr3	571924	571943	+	20
B9D02_02775.utr3	573002	573011	+	10
B9D02_02785.utr3	573674	573691	+	18
B9D02_02790.utr3	574578	574589	+	12
B9D02_02795.utr3	575231	575274	+	44
B9D02_02815.utr3	580265	580370	+	106
B9D02_02820.utr3	580270	579502	-	769
B9D02_02825.utr3	582003	582488	+	486
B9D02_02830.utr3	582056	582052	-	5
B9D02_02835.utr3	582643	582629	-	15
B9D02_02840.utr3	583245	583231	-	15
B9D02_02850.utr3	586575	586608	+	34
B9D02_02855.utr3	586987	587049	+	63
B9D02_02860.utr3	587531	587389	-	143
B9D02_02865.utr3	588582	588537	-	46
B9D02_02885.utr3	590218	590186	-	33
B9D02_02905.utr3	592990	592983	-	8
B9D02_02915.utr3	597560	597564	+	5
B9D02_02920.utr3	599055	601349	+	2295
B9D02_02925.utr3	599242	594295	-	4948
B9D02_02930.utr3	600710	600650	-	61
B9D02_02935.utr3	601934	601919	-	16
B9D02_02945.utr3	604752	604636	-	117
B9D02_02950.utr3	606457	609491	+	3035
B9D02_02955.utr3	606458	606428	-	31
B9D02_02960.utr3	608678	608662	-	17
B9D02_02965.utr3	610301	610308	+	8
B9D02_02980.utr3	614668	614829	+	162
B9D02_02985.utr3	614689	614565	-	125
B9D02_02990.utr3	616276	616161	-	116
B9D02_03005.utr3	619025	619173	+	149
B9D02_03010.utr3	619022	618849	-	174
B9D02_03015.utr3	619316	619181	-	136
B9D02_03030.utr3	625000	624998	-	3
B9D02_03035.utr3	629225	629233	+	9
B9D02_03050.utr3	634980	635060	+	81
B9D02_03055.utr3	635315	635055	-	261
B9D02_03060.utr3	635890	635744	-	147
B9D02_03075.utr3	637196	637150	-	47
B9D02_03085.utr3	638169	638053	-	117
B9D02_03095.utr3	640198	640225	+	28
B9D02_03100.utr3	640273	640269	-	5
B9D02_03105.utr3	642486	642115	-	372
B9D02_03110.utr3	644350	644343	-	8
B9D02_03115.utr3	645857	646511	+	655
B9D02_03120.utr3	645887	645587	-	301
B9D02_03125.utr3	646960	646993	+	34
B9D02_03130.utr3	647969	648533	+	565
B9D02_03135.utr3	647985	647879	-	107
B9D02_03145.utr3	651579	651608	+	30
B9D02_03150.utr3	654465	654535	+	71
B9D02_03155.utr3	655960	656323	+	364
B9D02_03160.utr3	656001	655873	-	129
B9D02_03165.utr3	657485	657493	+	9
B9D02_03170.utr3	658506	658970	+	465
B9D02_03175.utr3	658559	658464	-	96
B9D02_03185.utr3	660541	660531	-	11
B9D02_03205.utr3	664733	664760	+	28
B9D02_03220.utr3	668052	667784	-	269
B9D02_03230.utr3	669921	669950	+	30
B9D02_03235.utr3	672384	672391	+	8
B9D02_03240.utr3	673167	673247	+	81
B9D02_03245.utr3	674739	675585	+	847
B9D02_03250.utr3	674839	674838	-	2
B9D02_03255.utr3	676776	676915	+	140
B9D02_03260.utr3	676827	676729	-	99
B9D02_03265.utr3	677664	677490	-	175
B9D02_03270.utr3	678988	678855	-	134
B9D02_03280.utr3	680844	680795	-	50
B9D02_03295.utr3	684879	684893	+	15
B9D02_03300.utr3	684876	684730	-	147
B9D02_03310.utr3	688305	688298	-	8
B9D02_03315.utr3	689029	689004	-	26
B9D02_03320.utr3	689567	689521	-	47
B9D02_03325.utr3	692764	692911	+	148
B9D02_03330.utr3	695056	695185	+	130
B9D02_03335.utr3	696589	697073	+	485
B9D02_03340.utr3	696586	696411	-	176
B9D02_03345.utr3	697989	698215	+	227
B9D02_03350.utr3	701111	701408	+	298
B9D02_03355.utr3	701153	701136	-	18
B9D02_03370.utr3	706125	706632	+	508
B9D02_03375.utr3	706186	706081	-	106
B9D02_03385.utr3	708312	708314	+	3
B9D02_03390.utr3	709420	709643	+	224
B9D02_03420.utr3	712736	712733	-	4
B9D02_03430.utr3	716560	716566	+	7
B9D02_03435.utr3	717433	717460	+	28
B9D02_03440.utr3	717694	717783	+	90
B9D02_03450.utr3	719760	720008	+	249
B9D02_03460.utr3	722178	722273	+	96
B9D02_03465.utr3	723497	723523	+	27
B9D02_03475.utr3	726328	726520	+	193
B9D02_03480.utr3	726356	724931	-	1426
B9D02_03485.utr3	727974	728270	+	297
B9D02_03490.utr3	729572	730036	+	465
B9D02_03495.utr3	730483	730554	+	72
B9D02_03505.utr3	731986	732000	+	15
B9D02_03510.utr3	732059	732037	-	23
B9D02_03515.utr3	734074	734067	-	8
B9D02_03520.utr3	735409	735415	+	7
B9D02_03525.utr3	737602	737603	+	2
B9D02_03530.utr3	738608	738609	+	2
B9D02_03535.utr3	738783	738829	+	47
B9D02_03540.utr3	739871	739935	+	65
B9D02_03545.utr3	740284	740304	+	21
B9D02_03555.utr3	741999	742157	+	159
B9D02_03560.utr3	742000	741991	-	10
B9D02_03565.utr3	744908	744957	+	50
B9D02_03595.utr3	749192	749013	-	180
B9D02_03600.utr3	752881	754067	+	1187
B9D02_03605.utr3	753808	753549	-	260
B9D02_03630.utr3	758281	758453	+	173
B9D02_03650.utr3	760646	760638	-	9
B9D02_03660.utr3	762369	762320	-	50
B9D02_03675.utr3	764471	764447	-	25
B9D02_03680.utr3	765273	765203	-	71
B9D02_03685.utr3	766053	765978	-	76
B9D02_03695.utr3	769175	769182	+	8
B9D02_03700.utr3	769256	769235	-	22
B9D02_03705.utr3	771188	771165	-	24
B9D02_03715.utr3	776247	776252	+	6
B9D02_03720.utr3	776850	776947	+	98
B9D02_03725.utr3	776915	776856	-	60
B9D02_03730.utr3	779939	779984	+	46
B9D02_03735.utr3	781273	781275	+	3
B9D02_03740.utr3	782488	782523	+	36
B9D02_03745.utr3	783673	783697	+	25
B9D02_03755.utr3	785512	785593	+	82
B9D02_03760.utr3	786382	786388	+	7
B9D02_03765.utr3	786413	785048	-	1366
B9D02_03770.utr3	788159	788261	+	103
B9D02_03775.utr3	789677	789681	+	5
B9D02_03780.utr3	789934	789743	-	192
B9D02_03785.utr3	790620	790596	-	25
B9D02_03790.utr3	790842	790808	-	35
B9D02_03795.utr3	791920	791959	+	40
B9D02_03805.utr3	794464	794469	+	6
B9D02_03810.utr3	795680	796004	+	325
B9D02_03825.utr3	800574	800579	+	6
B9D02_03830.utr3	801384	801398	+	15
B9D02_03835.utr3	801415	801250	-	166
B9D02_03845.utr3	804524	805777	+	1254
B9D02_03850.utr3	804574	804303	-	272
B9D02_03860.utr3	806438	806445	+	8
B9D02_03865.utr3	806508	806316	-	193
B9D02_03870.utr3	808022	808043	+	22
B9D02_03885.utr3	811827	811829	+	3
B9D02_03890.utr3	813350	813537	+	188
B9D02_03895.utr3	813655	813458	-	198
B9D02_03900.utr3	815809	815918	+	110
B9D02_03905.utr3	815806	815426	-	381
B9D02_03915.utr3	818118	817920	-	199
B9D02_03940.utr3	823030	824128	+	1099
B9D02_03945.utr3	823071	822946	-	126
B9D02_03950.utr3	824252	824154	-	99
B9D02_03960.utr3	825399	825300	-	100
B9D02_04020.utr3	845086	845097	+	12
B9D02_04025.utr3	845136	845128	-	9
B9D02_04030.utr3	847941	847944	+	4
B9D02_04035.utr3	848053	848042	-	12
B9D02_04040.utr3	848185	848164	-	22
B9D02_04045.utr3	848327	848262	-	66
B9D02_04050.utr3	848469	848425	-	45
B9D02_04055.utr3	849897	849945	+	49
B9D02_04060.utr3	850758	850857	+	100
B9D02_04065.utr3	850737	850680	-	58
B9D02_04070.utr3	851195	851193	-	3
B9D02_04075.utr3	852834	852835	+	2
B9D02_04090.utr3	855626	855746	+	121
B9D02_04095.utr3	855651	855572	-	80
B9D02_04105.utr3	857975	857906	-	70
B9D02_04110.utr3	859431	859579	+	149
B9D02_04120.utr3	861127	861134	+	8
B9D02_04125.utr3	861586	861670	+	85
B9D02_04130.utr3	861654	861519	-	136
B9D02_04150.utr3	868650	868669	+	20
B9D02_04155.utr3	869554	869628	+	75
B9D02_04160.utr3	870768	870803	+	36
B9D02_04165.utr3	870955	870881	-	75
B9D02_04170.utr3	875095	875124	+	30
B9D02_04180.utr3	878303	878533	+	231
B9D02_04185.utr3	880171	880241	+	71
B9D02_04195.utr3	882364	882921	+	558
B9D02_04200.utr3	882459	882390	-	70
B9D02_04215.utr3	887374	887490	+	117
B9D02_04220.utr3	887435	887410	-	26
B9D02_04225.utr3	887729	887720	-	10
B9D02_04230.utr3	890522	890531	+	10
B9D02_04235.utr3	891440	891441	+	2
B9D02_04245.utr3	893484	893498	+	15
B9D02_04280.utr3	898158	898320	+	163
B9D02_04285.utr3	899421	899478	+	58
B9D02_04290.utr3	900471	900510	+	40
B9D02_04295.utr3	900600	900542	-	59
B9D02_04305.utr3	905821	905922	+	102
B9D02_04330.utr3	913857	913911	+	55
B9D02_04335.utr3	914273	914450	+	178
B9D02_04340.utr3	914307	914203	-	105
B9D02_04345.utr3	916137	916157	+	21
B9D02_04350.utr3	916737	916787	+	51
B9D02_04360.utr3	918546	918621	+	76
B9D02_04365.utr3	921307	921384	+	78
B9D02_04370.utr3	921742	921816	+	75
B9D02_04380.utr3	922202	922259	+	58
B9D02_04390.utr3	922524	922644	+	121
B9D02_04400.utr3	924102	924117	+	16
B9D02_04405.utr3	925741	925800	+	60
B9D02_04410.utr3	926410	926435	+	26
B9D02_04415.utr3	926472	925540	-	933
B9D02_04420.utr3	927774	927770	-	5
B9D02_04425.utr3	930102	930157	+	56
B9D02_04430.utr3	930493	930511	+	19
B9D02_04445.utr3	932252	932293	+	42
B9D02_04450.utr3	932349	932330	-	20
B9D02_04455.utr3	934254	934259	+	6
B9D02_04460.utr3	935381	935392	+	12
B9D02_04465.utr3	935414	935268	-	147
B9D02_04470.utr3	936825	936725	-	101
B9D02_04475.utr3	937441	937423	-	19
B9D02_04490.utr3	942706	942716	+	11
B9D02_04495.utr3	944725	944760	+	36
B9D02_04500.utr3	944869	944947	+	79
B9D02_04505.utr3	945087	945173	+	87
B9D02_04515.utr3	948411	948687	+	277
B9D02_04520.utr3	949977	950088	+	112
B9D02_04525.utr3	949998	949826	-	173
B9D02_04530.utr3	950326	950315	-	12
B9D02_04540.utr3	954596	954539	-	58
B9D02_04545.utr3	955356	955289	-	68
B9D02_04555.utr3	957156	957152	-	5
B9D02_04560.utr3	958708	958692	-	17
B9D02_04570.utr3	960863	960562	-	302
B9D02_04575.utr3	962262	962191	-	72
B9D02_04590.utr3	966107	965607	-	501
B9D02_04605.utr3	969601	969597	-	5
B9D02_04610.utr3	970147	970126	-	22
B9D02_04625.utr3	973422	973465	+	44
B9D02_04640.utr3	974729	974649	-	81
B9D02_04665.utr3	983053	983058	+	6
B9D02_04670.utr3	983219	982408	-	812
B9D02_04675.utr3	984398	984319	-	80
B9D02_04680.utr3	985031	984887	-	145
B9D02_04685.utr3	985605	985594	-	12
B9D02_04705.utr3	989214	989199	-	16
B9D02_04720.utr3	992699	992687	-	13
B9D02_04725.utr3	995304	995354	+	51
B9D02_04740.utr3	999284	998778	-	507
B9D02_04745.utr3	1000008	1000410	+	403
B9D02_04755.utr3	1001089	1001323	+	235
B9D02_04760.utr3	1001411	1001335	-	77
B9D02_04765.utr3	1003131	1002837	-	295
B9D02_04770.utr3	1004029	1003654	-	376
B9D02_04785.utr3	1008887	1008874	-	14
B9D02_04800.utr3	1010019	1010006	-	14
B9D02_04815.utr3	1012007	1016865	+	4859
B9D02_04820.utr3	1012264	1012100	-	165
B9D02_04840.utr3	1016843	1016793	-	51
B9D02_04845.utr3	1017248	1017205	-	44
B9D02_04855.utr3	1018609	1018644	+	36
B9D02_04865.utr3	1019239	1019210	-	30
B9D02_04870.utr3	1022567	1022573	+	7
B9D02_04875.utr3	1022627	1022509	-	119
B9D02_04880.utr3	1023933	1024002	+	70
B9D02_04885.utr3	1024151	1024115	-	37
B9D02_04890.utr3	1026393	1026394	+	2
B9D02_04895.utr3	1026378	1026364	-	15
B9D02_04900.utr3	1028985	1029006	+	22
B9D02_04915.utr3	1031086	1031261	+	176
B9D02_04935.utr3	1035951	1035955	+	5
B9D02_04940.utr3	1036684	1036753	+	70
B9D02_04950.utr3	1037868	1037967	+	100
B9D02_04955.utr3	1037865	1037828	-	38
B9D02_04960.utr3	1038169	1038114	-	56
B9D02_04970.utr3	1040357	1040376	+	20
B9D02_04975.utr3	1040354	1040353	-	2
B9D02_04980.utr3	1045965	1045985	+	21
B9D02_04995.utr3	1049978	1050071	+	94
B9D02_05000.utr3	1050501	1050525	+	25
B9D02_05005.utr3	1050591	1050563	-	29
B9D02_05020.utr3	1055026	1055086	+	61
B9D02_05025.utr3	1055008	1054950	-	59
B9D02_05040.utr3	1059247	1059263	+	17
B9D02_05050.utr3	1060999	1061104	+	106
B9D02_05055.utr3	1061627	1061711	+	85
B9D02_05060.utr3	1062876	1062979	+	104
B9D02_05070.utr3	1065149	1065150	+	2
B9D02_05075.utr3	1065191	1064345	-	847
B9D02_05080.utr3	1071075	1071078	+	4
B9D02_05090.utr3	1074022	1074071	+	50
B9D02_05095.utr3	1075378	1075455	+	78
B9D02_05105.utr3	1077202	1077239	+	38
B9D02_05110.utr3	1078361	1078466	+	106
B9D02_05120.utr3	1080398	1080410	+	13
B9D02_05135.utr3	1083548	1083639	+	92
B9D02_05140.utr3	1086300	1086304	+	5
B9D02_05145.utr3	1086341	1086228	-	114
B9D02_05155.utr3	1087800	1087768	-	33
B9D02_05165.utr3	1092457	1092498	+	42
B9D02_05170.utr3	1093933	1094236	+	304
B9D02_05175.utr3	1093918	1091583	-	2336
B9D02_05200.utr3	1095711	1095710	-	2
B9D02_05215.utr3	1097861	1097854	-	8
B9D02_05235.utr3	1100598	1100605	+	8
B9D02_05295.utr3	1106372	1106373	+	2
B9D02_05310.utr3	1108476	1108256	-	221
B9D02_05315.utr3	1108777	1108689	-	89
B9D02_05320.utr3	1109868	1109885	+	18
B9D02_05340.utr3	1113554	1113607	+	54
B9D02_05345.utr3	1114045	1114052	+	8
B9D02_05350.utr3	1114464	1114513	+	50
B9D02_05375.utr3	1118961	1118973	+	13
B9D02_05390.utr3	1126117	1126212	+	96
B9D02_05395.utr3	1126374	1126359	-	16
B9D02_05400.utr3	1129408	1129627	+	220
B9D02_05405.utr3	1130697	1130536	-	162
B9D02_05430.utr3	1134322	1134468	+	147
B9D02_05435.utr3	1134353	1134145	-	209
B9D02_05440.utr3	1134972	1134992	+	21
B9D02_05445.utr3	1135490	1135850	+	361
B9D02_05450.utr3	1135491	1135363	-	129
B9D02_05455.utr3	1137056	1137021	-	36
B9D02_05470.utr3	1139532	1139527	-	6
B9D02_05485.utr3	1146241	1146299	+	59
B9D02_05490.utr3	1146522	1146417	-	106
B9D02_05505.utr3	1150474	1150490	+	17
B9D02_05515.utr3	1151281	1151035	-	247
B9D02_05525.utr3	1153317	1153341	+	25
B9D02_05565.utr3	1160796	1160956	+	161
B9D02_05570.utr3	1162522	1163174	+	653
B9D02_05575.utr3	1162616	1162516	-	101
B9D02_05580.utr3	1163239	1163102	-	138
B9D02_05585.utr3	1164842	1164847	+	6
B9D02_05590.utr3	1165888	1166027	+	140
B9D02_05605.utr3	1169706	1169747	+	42
B9D02_05610.utr3	1170484	1170494	+	11
B9D02_05615.utr3	1170516	1170182	-	335
B9D02_05625.utr3	1171856	1171855	-	2
B9D02_05630.utr3	1172805	1172797	-	9
B9D02_05635.utr3	1176089	1176007	-	83
B9D02_05645.utr3	1179065	1179071	+	7
B9D02_05655.utr3	1181565	1181698	+	134
B9D02_05660.utr3	1182828	1183945	+	1118
B9D02_05665.utr3	1182825	1182713	-	113
B9D02_05670.utr3	1184248	1184241	-	8
B9D02_05675.utr3	1186306	1186249	-	58
B9D02_05680.utr3	1187603	1187560	-	44
B9D02_05685.utr3	1188618	1188593	-	26
B9D02_05695.utr3	1190553	1190618	+	66
B9D02_05725.utr3	1196257	1196415	+	159
B9D02_05735.utr3	1198444	1201440	+	2997
B9D02_05740.utr3	1198506	1198486	-	21
B9D02_05750.utr3	1200938	1200919	-	20
B9D02_05755.utr3	1201368	1201349	-	20
B9D02_05765.utr3	1202693	1202629	-	65
B9D02_05780.utr3	1206997	1207300	+	304
B9D02_05785.utr3	1207025	1206481	-	545
B9D02_05790.utr3	1209057	1209127	+	71
B9D02_05800.utr3	1209936	1209393	-	544
B9D02_05815.utr3	1211954	1211969	+	16
B9D02_05820.utr3	1211990	1211857	-	134
B9D02_05825.utr3	1212455	1212344	-	112
B9D02_05835.utr3	1213798	1213996	+	199
B9D02_05840.utr3	1214112	1214060	-	53
B9D02_05845.utr3	1216913	1217412	+	500
B9D02_05850.utr3	1216960	1216822	-	139
B9D02_05855.utr3	1217551	1217500	-	52
B9D02_05860.utr3	1220412	1220530	+	119
B9D02_05865.utr3	1221538	1221711	+	174
B9D02_05870.utr3	1221705	1221585	-	121
B9D02_05880.utr3	1224894	1224909	+	16
B9D02_05885.utr3	1226244	1226416	+	173
B9D02_05890.utr3	1226574	1224434	-	2141
B9D02_05895.utr3	1227605	1227603	-	3
B9D02_05900.utr3	1230132	1230145	+	14
B9D02_05910.utr3	1231414	1231415	+	2
B9D02_05915.utr3	1231970	1232172	+	203
B9D02_05920.utr3	1233358	1233853	+	496
B9D02_05925.utr3	1233407	1233405	-	3
B9D02_05930.utr3	1235158	1235160	+	3
B9D02_05935.utr3	1235195	1235144	-	52
B9D02_05940.utr3	1237150	1237169	+	20
B9D02_05945.utr3	1237446	1237168	-	279
B9D02_05950.utr3	1238799	1238822	+	24
B9D02_05960.utr3	1240024	1241388	+	1365
B9D02_05965.utr3	1240258	1239944	-	315
B9D02_05970.utr3	1240773	1240759	-	15
B9D02_05975.utr3	1241124	1240951	-	174
B9D02_05980.utr3	1242567	1242615	+	49
B9D02_05985.utr3	1243641	1243647	+	7
B9D02_05990.utr3	1243758	1242090	-	1669
B9D02_06000.utr3	1244237	1244227	-	11
B9D02_06005.utr3	1245079	1245073	-	7
B9D02_06010.utr3	1246032	1246060	+	29
B9D02_06040.utr3	1250139	1250336	+	198
B9D02_06060.utr3	1253201	1253215	+	15
B9D02_06065.utr3	1253651	1253807	+	157
B9D02_06070.utr3	1254241	1254244	+	4
B9D02_06090.utr3	1255851	1255863	+	13
B9D02_06105.utr3	1257240	1257265	+	26
B9D02_06120.utr3	1260679	1260696	+	18
B9D02_06130.utr3	1262543	1262562	+	20
B9D02_06140.utr3	1263088	1263148	+	61
B9D02_06145.utr3	1263367	1263369	+	3
B9D02_06160.utr3	1264542	1264596	+	55
B9D02_06170.utr3	1265629	1265822	+	194
B9D02_06175.utr3	1268301	1268309	+	9
B9D02_06180.utr3	1268658	1268684	+	27
B9D02_06185.utr3	1269448	1269450	+	3
B9D02_06195.utr3	1270786	1270842	+	57
B9D02_06205.utr3	1274354	1274415	+	62
B9D02_06210.utr3	1275036	1275074	+	39
B9D02_06225.utr3	1276646	1276875	+	230
B9D02_06230.utr3	1277115	1277116	+	2
B9D02_06235.utr3	1277443	1277445	+	3
B9D02_06240.utr3	1277545	1277516	-	30
B9D02_06250.utr3	1278857	1278748	-	110
B9D02_06295.utr3	1287000	1287011	+	12
B9D02_06300.utr3	1287915	1288126	+	212
B9D02_06305.utr3	1288233	1288225	-	9
B9D02_06320.utr3	1293736	1293912	+	177
B9D02_06325.utr3	1294443	1294585	+	143
B9D02_06330.utr3	1294473	1293908	-	566
B9D02_06335.utr3	1296113	1296119	+	7
B9D02_06345.utr3	1298073	1298076	+	4
B9D02_06350.utr3	1298885	1298904	+	20
B9D02_06355.utr3	1299450	1299482	+	33
B9D02_06360.utr3	1299767	1299845	+	79
B9D02_06365.utr3	1299804	1299718	-	87
B9D02_06375.utr3	1303264	1302673	-	592
B9D02_06380.utr3	1305219	1305329	+	111
B9D02_06385.utr3	1305221	1305170	-	52
B9D02_06390.utr3	1306381	1306268	-	114
B9D02_06400.utr3	1308341	1308329	-	13
B9D02_06410.utr3	1311492	1311608	+	117
B9D02_06415.utr3	1311473	1310491	-	983
B9D02_06420.utr3	1312689	1312713	+	25
B9D02_06425.utr3	1313878	1313960	+	83
B9D02_06430.utr3	1315190	1315192	+	3
B9D02_06440.utr3	1316688	1316775	+	88
B9D02_06445.utr3	1317747	1317791	+	45
B9D02_06455.utr3	1319882	1320006	+	125
B9D02_06470.utr3	1322870	1322961	+	92
B9D02_06475.utr3	1323912	1324067	+	156
B9D02_06490.utr3	1326271	1326395	+	125
B9D02_06495.utr3	1326308	1326226	-	83
B9D02_06500.utr3	1328031	1328094	+	64
B9D02_06505.utr3	1328664	1328671	+	8
B9D02_06510.utr3	1328775	1328768	-	8
B9D02_06530.utr3	1334296	1334389	+	94
B9D02_06535.utr3	1334326	1334241	-	86
B9D02_06550.utr3	1339181	1339196	+	16
B9D02_06555.utr3	1339874	1339987	+	114
B9D02_06560.utr3	1341787	1341801	+	15
B9D02_06580.utr3	1347455	1347458	+	4
B9D02_06615.utr3	1354481	1354941	+	461
B9D02_06620.utr3	1354515	1354443	-	73
B9D02_06625.utr3	1356820	1356860	+	41
B9D02_06630.utr3	1358263	1358369	+	107
B9D02_06635.utr3	1358415	1356985	-	1431
B9D02_06645.utr3	1359881	1359809	-	73
B9D02_06655.utr3	1366241	1366963	+	723
B9D02_06660.utr3	1369936	1369949	+	14
B9D02_06665.utr3	1369989	1369985	-	5
B9D02_06685.utr3	1395197	1395459	+	263
B9D02_06700.utr3	1400183	1400782	+	600
B9D02_06705.utr3	1401895	1402185	+	291
B9D02_06710.utr3	1401913	1400749	-	1165
B9D02_06720.utr3	1404226	1404227	+	2
B9D02_06730.utr3	1406205	1406091	-	115
B9D02_06735.utr3	1408124	1408027	-	98
B9D02_06740.utr3	1408909	1408901	-	9
B9D02_06745.utr3	1409562	1409119	-	444
B9D02_06755.utr3	1411489	1411467	-	23
B9D02_06765.utr3	1413000	1412974	-	27
B9D02_06770.utr3	1413461	1413386	-	76
B9D02_06775.utr3	1416090	1416103	+	14
B9D02_06780.utr3	1417336	1417375	+	40
B9D02_06785.utr3	1417948	1418036	+	89
B9D02_06790.utr3	1417935	1417805	-	131
B9D02_06805.utr3	1421665	1421654	-	12
B9D02_06820.utr3	1426085	1425873	-	213
B9D02_06835.utr3	1428178	1428104	-	75
B9D02_06840.utr3	1429168	1429440	+	273
B9D02_06850.utr3	1431506	1431515	+	10
B9D02_06855.utr3	1433235	1433444	+	210
B9D02_06860.utr3	1433401	1433325	-	77
B9D02_06865.utr3	1434298	1434288	-	11
B9D02_06880.utr3	1438291	1438510	+	220
B9D02_06890.utr3	1440375	1440470	+	96
B9D02_06895.utr3	1440519	1440266	-	254
B9D02_06905.utr3	1442572	1442564	-	9
B9D02_06920.utr3	1446727	1446873	+	147
B9D02_06925.utr3	1447914	1448167	+	254
B9D02_06935.utr3	1450808	1450827	+	20
B9D02_06945.utr3	1452145	1452327	+	183
B9D02_06950.utr3	1452256	1443484	-	8773
B9D02_06960.utr3	1455078	1454978	-	101
B9D02_06965.utr3	1456089	1455996	-	94
B9D02_06980.utr3	1460718	1460782	+	65
B9D02_06985.utr3	1460715	1460411	-	305
B9D02_06995.utr3	1463618	1463630	+	13
B9D02_07000.utr3	1463683	1463518	-	166
B9D02_07005.utr3	1464741	1464647	-	95
B9D02_07015.utr3	1466965	1467179	+	215
B9D02_07020.utr3	1467017	1466491	-	527
B9D02_07025.utr3	1467791	1467704	-	88
B9D02_07040.utr3	1471704	1471694	-	11
B9D02_07050.utr3	1474246	1474188	-	59
B9D02_07055.utr3	1475749	1475728	-	22
B9D02_07085.utr3	1487937	1488107	+	171
B9D02_07090.utr3	1489484	1489814	+	331
B9D02_07095.utr3	1489857	1489528	-	330
B9D02_07110.utr3	1496329	1496411	+	83
B9D02_07115.utr3	1496993	1496999	+	7
B9D02_07120.utr3	1498829	1498942	+	114
B9D02_07140.utr3	1504537	1504549	+	13
B9D02_07150.utr3	1508141	1508234	+	94
B9D02_07165.utr3	1511092	1511093	+	2
B9D02_07185.utr3	1517380	1517658	+	279
B9D02_07195.utr3	1519617	1519627	+	11
B9D02_07205.utr3	1522019	1522063	+	45
B9D02_07235.utr3	1528666	1528670	+	5
B9D02_07240.utr3	1530848	1530866	+	19
B9D02_07250.utr3	1532548	1530839	-	1710
B9D02_07255.utr3	1533953	1533914	-	40
B9D02_07305.utr3	1543632	1543888	+	257
B9D02_07310.utr3	1544045	1542445	-	1601
B9D02_07320.utr3	1547053	1547069	+	17
B9D02_07325.utr3	1547381	1546975	-	407
B9D02_07330.utr3	1548675	1548432	-	244
B9D02_07340.utr3	1550394	1550142	-	253
B9D02_07355.utr3	1554628	1554676	+	49
B9D02_07360.utr3	1556391	1557468	+	1078
B9D02_07365.utr3	1556441	1556180	-	262
B9D02_07395.utr3	1562599	1562518	-	82
B9D02_07410.utr3	1567565	1567601	+	37
B9D02_07415.utr3	1567661	1567151	-	511
B9D02_07420.utr3	1568849	1568723	-	127
B9D02_07425.utr3	1569941	1569878	-	64
B9D02_07430.utr3	1572031	1572036	+	6
B9D02_07445.utr3	1579148	1579169	+	22
B9D02_07450.utr3	1579297	1579290	-	8
B9D02_07455.utr3	1580055	1580053	-	3
B9D02_07475.utr3	1584412	1583517	-	896
B9D02_07480.utr3	1585941	1585962	+	22
B9D02_07485.utr3	1586030	1585720	-	311
B9D02_07495.utr3	1588339	1588256	-	84
B9D02_07500.utr3	1589673	1589840	+	168
B9D02_07505.utr3	1589690	1588972	-	719
B9D02_07510.utr3	1591064	1591178	+	115
B9D02_07515.utr3	1591499	1590581	-	919
B9D02_07520.utr3	1594123	1594158	+	36
B9D02_07525.utr3	1594861	1593922	-	940
B9D02_07545.utr3	1598933	1598920	-	14
B9D02_07560.utr3	1601596	1601576	-	21
B9D02_07565.utr3	1603706	1603839	+	134
B9D02_07570.utr3	1604959	1604970	+	12
B9D02_07580.utr3	1607412	1607593	+	182
B9D02_07585.utr3	1607879	1604587	-	3293
B9D02_07595.utr3	1609109	1609054	-	56
B9D02_07610.utr3	1614548	1614968	+	421
B9D02_07630.utr3	1618918	1618924	+	7
B9D02_07635.utr3	1620288	1620403	+	116
B9D02_07640.utr3	1620491	1620230	-	262
B9D02_07645.utr3	1622659	1622792	+	134
B9D02_07650.utr3	1624275	1624378	+	104
B9D02_07665.utr3	1628176	1628231	+	56
B9D02_07670.utr3	1629866	1629906	+	41
B9D02_07685.utr3	1633372	1633494	+	123
B9D02_07715.utr3	1639847	1639850	+	4
B9D02_07720.utr3	1640546	1640564	+	19
B9D02_07725.utr3	1642610	1642611	+	2
B9D02_07740.utr3	1647354	1647401	+	48
B9D02_07745.utr3	1647442	1647428	-	15
B9D02_07770.utr3	1652098	1651871	-	228
B9D02_07775.utr3	1653572	1653757	+	186
B9D02_07780.utr3	1653598	1653105	-	494
B9D02_07790.utr3	1657118	1657789	+	672
B9D02_07795.utr3	1659328	1659383	+	56
B9D02_07800.utr3	1659480	1659477	-	4
B9D02_07805.utr3	1660119	1659993	-	127
B9D02_07815.utr3	1662943	1662998	+	56
B9D02_07860.utr3	1669880	1669944	+	65
B9D02_07870.utr3	1671625	1671651	+	27
B9D02_07875.utr3	1672578	1672673	+	96
B9D02_07885.utr3	1674415	1674935	+	521
B9D02_07890.utr3	1674369	1673625	-	745
B9D02_07895.utr3	1678649	1678659	+	11
B9D02_07905.utr3	1680669	1680712	+	44
B9D02_07910.utr3	1681396	1682292	+	897
B9D02_07915.utr3	1681508	1681170	-	339
B9D02_07920.utr3	1683277	1683980	+	704
B9D02_07930.utr3	1685778	1686090	+	313
B9D02_07935.utr3	1687472	1687150	-	323
B9D02_07945.utr3	1692107	1693322	+	1216
B9D02_07955.utr3	1694334	1694569	+	236
B9D02_07960.utr3	1694628	1694626	-	3
B9D02_07975.utr3	1697633	1697647	+	15
B9D02_07980.utr3	1698096	1699028	+	933
B9D02_07985.utr3	1698209	1697918	-	292
B9D02_07990.utr3	1698616	1698597	-	20
B9D02_07995.utr3	1699289	1699492	+	204
B9D02_08000.utr3	1699460	1698877	-	584
B9D02_08005.utr3	1699639	1699632	-	8
B9D02_08010.utr3	1700584	1700479	-	106
B9D02_08015.utr3	1702577	1702648	+	72
B9D02_08020.utr3	1702930	1702942	+	13
B9D02_08025.utr3	1702974	1702644	-	331
B9D02_08030.utr3	1705020	1705071	+	52
B9D02_08035.utr3	1705347	1705358	+	12
B9D02_08040.utr3	1706270	1706425	+	156
B9D02_08045.utr3	1706800	1706924	+	125
B9D02_08050.utr3	1706886	1706873	-	14
B9D02_08060.utr3	1709296	1709282	-	15
B9D02_08070.utr3	1710246	1710272	+	27
B9D02_08075.utr3	1710354	1709515	-	840
B9D02_08085.utr3	1713462	1713436	-	27
B9D02_08105.utr3	1715683	1715673	-	11
B9D02_08150.utr3	1724748	1724927	+	180
B9D02_08155.utr3	1725304	1725362	+	59
B9D02_08160.utr3	1725333	1725234	-	100
B9D02_08165.utr3	1726871	1727131	+	261
B9D02_08170.utr3	1726910	1726862	-	49
B9D02_08175.utr3	1727676	1727703	+	28
B9D02_08180.utr3	1727741	1727123	-	619
B9D02_08190.utr3	1729221	1729281	+	61
B9D02_08195.utr3	1729639	1729897	+	259
B9D02_08200.utr3	1729678	1729193	-	486
B9D02_08205.utr3	1730392	1730617	+	226
B9D02_08210.utr3	1730588	1730506	-	83
B9D02_08215.utr3	1731638	1731662	+	25
B9D02_08220.utr3	1731743	1731726	-	18
B9D02_08225.utr3	1733326	1733225	-	102
B9D02_08235.utr3	1734107	1734099	-	9
B9D02_08240.utr3	1737172	1737182	+	11
B9D02_08245.utr3	1738534	1738572	+	39
B9D02_08250.utr3	1739786	1739930	+	145
B9D02_08260.utr3	1741207	1741246	+	40
B9D02_08265.utr3	1742411	1742469	+	59
B9D02_08280.utr3	1744740	1744772	+	33
B9D02_08285.utr3	1746277	1747139	+	863
B9D02_08290.utr3	1746773	1746210	-	564
B9D02_08295.utr3	1747650	1747158	-	493
B9D02_08300.utr3	1753531	1753721	+	191
B9D02_08315.utr3	1756997	1757408	+	412
B9D02_08320.utr3	1758358	1758386	+	29
B9D02_08325.utr3	1760517	1760610	+	94
B9D02_08330.utr3	1761615	1767931	+	6317
B9D02_08335.utr3	1762001	1761612	-	390
B9D02_08355.utr3	1765572	1765527	-	46
B9D02_08365.utr3	1766010	1765993	-	18
B9D02_08370.utr3	1766603	1766547	-	57
B9D02_08375.utr3	1767477	1767464	-	14
B9D02_08395.utr3	1773515	1773664	+	150
B9D02_08415.utr3	1777443	1777448	+	6
B9D02_08425.utr3	1779958	1780037	+	80
B9D02_08430.utr3	1781794	1781816	+	23
B9D02_08435.utr3	1783550	1783576	+	27
B9D02_08450.utr3	1787334	1787337	+	4
B9D02_08475.utr3	1792229	1792321	+	93
B9D02_08480.utr3	1792370	1790754	-	1617
B9D02_08495.utr3	1797510	1797607	+	98
B9D02_08500.utr3	1797507	1797503	-	5
B9D02_08505.utr3	1799490	1799509	+	20
B9D02_08515.utr3	1800657	1800487	-	171
B9D02_08520.utr3	1802515	1802703	+	189
B9D02_08525.utr3	1802519	1802460	-	60
B9D02_08550.utr3	1808001	1808067	+	67
B9D02_08555.utr3	1809030	1809057	+	28
B9D02_08570.utr3	1811316	1811596	+	281
B9D02_08575.utr3	1811317	1811305	-	13
B9D02_08590.utr3	1815224	1815228	+	5
B9D02_08595.utr3	1816324	1816484	+	161
B9D02_08600.utr3	1816450	1816411	-	40
B9D02_08610.utr3	1819317	1819210	-	108
B9D02_08620.utr3	1822887	1822994	+	108
B9D02_08625.utr3	1822922	1822921	-	2
B9D02_08635.utr3	1827111	1827193	+	83
B9D02_08650.utr3	1828534	1828538	+	5
B9D02_08665.utr3	1830099	1829478	-	622
B9D02_08670.utr3	1830587	1830941	+	355
B9D02_08675.utr3	1831284	1831287	+	4
B9D02_08685.utr3	1832252	1833456	+	1205
B9D02_08690.utr3	1832289	1832137	-	153
B9D02_08700.utr3	1833903	1833994	+	92
B9D02_08710.utr3	1836600	1840367	+	3768
B9D02_08715.utr3	1836631	1836526	-	106
B9D02_08725.utr3	1838074	1837945	-	130
B9D02_08745.utr3	1841304	1840729	-	576
B9D02_08755.utr3	1842468	1843507	+	1040
B9D02_08760.utr3	1842895	1842878	-	18
B9D02_08765.utr3	1844530	1844534	+	5
B9D02_08770.utr3	1844957	1844833	-	125
B9D02_08780.utr3	1846715	1846650	-	66
B9D02_08790.utr3	1847817	1847813	-	5
B9D02_08805.utr3	1853889	1854030	+	142
B9D02_08810.utr3	1855380	1855425	+	46
B9D02_08815.utr3	1855738	1855808	+	71
B9D02_08820.utr3	1856663	1856670	+	8
B9D02_08825.utr3	1856665	1855444	-	1222
B9D02_08830.utr3	1858397	1858386	-	12
B9D02_08840.utr3	1862957	1863053	+	97
B9D02_08850.utr3	1865817	1865954	+	138
B9D02_08855.utr3	1866943	1866956	+	14
B9D02_08860.utr3	1867296	1867137	-	160
B9D02_08865.utr3	1869645	1869774	+	130
B9D02_08870.utr3	1869676	1869343	-	334
B9D02_08875.utr3	1870387	1870405	+	19
B9D02_08880.utr3	1871416	1871422	+	7
B9D02_08885.utr3	1871702	1869931	-	1772
B9D02_08890.utr3	1872267	1872379	+	113
B9D02_08895.utr3	1873214	1873244	+	31
B9D02_08900.utr3	1873211	1873123	-	89
B9D02_08910.utr3	1874622	1874607	-	16
B9D02_08915.utr3	1875486	1875480	-	7
B9D02_08920.utr3	1878538	1878563	+	26
B9D02_08925.utr3	1878628	1878024	-	605
B9D02_08945.utr3	1884197	1884550	+	354
B9D02_08950.utr3	1884210	1884202	-	9
B9D02_08955.utr3	1884622	1884593	-	30
B9D02_08960.utr3	1888188	1888232	+	45
B9D02_08965.utr3	1888931	1888987	+	57
B9D02_08975.utr3	1891472	1891489	+	18
B9D02_08980.utr3	1892691	1892905	+	215
B9D02_08985.utr3	1892745	1892640	-	106
B9D02_08990.utr3	1893018	1893015	-	4
B9D02_08995.utr3	1893864	1893835	-	30
B9D02_09000.utr3	1895008	1895073	+	66
B9D02_09005.utr3	1895983	1896000	+	18
B9D02_09010.utr3	1896495	1896514	+	20
B9D02_09020.utr3	1898274	1898521	+	248
B9D02_09025.utr3	1898334	1898315	-	20
B9D02_09040.utr3	1902765	1902844	+	80
B9D02_09045.utr3	1902758	1902556	-	203
B9D02_09050.utr3	1904077	1904008	-	70
B9D02_09055.utr3	1905920	1905914	-	7
B9D02_09065.utr3	1908208	1908207	-	2
B9D02_09080.utr3	1913605	1913619	+	15
B9D02_09085.utr3	1913602	1913567	-	36
B9D02_09095.utr3	1916325	1916329	+	5
B9D02_09100.utr3	1916612	1916750	+	139
B9D02_09105.utr3	1916656	1916337	-	320
B9D02_09130.utr3	1923383	1923543	+	161
B9D02_09135.utr3	1923417	1923288	-	130
B9D02_09140.utr3	1924446	1924376	-	71
B9D02_09145.utr3	1924615	1924599	-	17
B9D02_09150.utr3	1924740	1924726	-	15
B9D02_09165.utr3	1927330	1927429	+	100
B9D02_09170.utr3	1928446	1928610	+	165
B9D02_09180.utr3	1930911	1930919	+	9
B9D02_09185.utr3	1931933	1932748	+	816
B9D02_09190.utr3	1932005	1931994	-	12
B9D02_09195.utr3	1933452	1934875	+	1424
B9D02_09200.utr3	1933520	1933498	-	23
B9D02_09205.utr3	1937315	1937317	+	3
B9D02_09210.utr3	1939521	1939674	+	154
B9D02_09220.utr3	1942328	1942340	+	13
B9D02_09225.utr3	1943251	1943262	+	12
B9D02_09235.utr3	1945277	1945647	+	371
B9D02_09240.utr3	1945326	1945312	-	15
B9D02_09245.utr3	1945695	1945660	-	36
B9D02_09250.utr3	1947488	1947575	+	88
B9D02_09255.utr3	1947489	1947314	-	176
B9D02_09260.utr3	1948401	1948690	+	290
B9D02_09265.utr3	1948625	1948612	-	14
B9D02_09275.utr3	1950124	1950150	+	27
B9D02_09280.utr3	1950161	1949322	-	840
B9D02_09285.utr3	1950643	1950584	-	60
B9D02_09295.utr3	1951996	1951969	-	28
B9D02_09300.utr3	1953298	1953726	+	429
B9D02_09305.utr3	1953347	1953334	-	14
B9D02_09310.utr3	1953810	1953804	-	7
B9D02_09320.utr3	1955849	1955817	-	33
B9D02_09330.utr3	1958226	1958217	-	10
B9D02_09340.utr3	1961535	1961547	+	13
B9D02_09345.utr3	1962168	1962179	+	12
B9D02_09350.utr3	1962181	1960489	-	1693
B9D02_09355.utr3	1964499	1964546	+	48
B9D02_09370.utr3	1967125	1967349	+	225
B9D02_09375.utr3	1967175	1967106	-	70
B9D02_09380.utr3	1970418	1970480	+	63
B9D02_09385.utr3	1971575	1972042	+	468
B9D02_09390.utr3	1972229	1972233	+	5
B9D02_09395.utr3	1972413	1972419	+	7
B9D02_09405.utr3	1975541	1975532	-	10
B9D02_09410.utr3	1977120	1977143	+	24
B9D02_09415.utr3	1977563	1977566	+	4
B9D02_09420.utr3	1978739	1978765	+	27
B9D02_09430.utr3	1979976	1980323	+	348
B9D02_09435.utr3	1980057	1980004	-	54
B9D02_09440.utr3	1981320	1981536	+	217
B9D02_09445.utr3	1982520	1982553	+	34
B9D02_09450.utr3	1983532	1983554	+	23
B9D02_09455.utr3	1983545	1983415	-	131
B9D02_09470.utr3	1988244	1988105	-	140
B9D02_09475.utr3	1990291	1990290	-	2
B9D02_09480.utr3	1994441	1994532	+	92
B9D02_09485.utr3	1996171	1996309	+	139
B9D02_09490.utr3	1997038	1997163	+	126
B9D02_09495.utr3	1998122	1998282	+	161
B9D02_09500.utr3	1998128	1998108	-	21
B9D02_09505.utr3	1999457	1999445	-	13
B9D02_09510.utr3	2000387	2000295	-	93
B9D02_09540.utr3	2007489	2007177	-	313
B9D02_09570.utr3	2012668	2012764	+	97
B9D02_09575.utr3	2014568	2014584	+	17
B9D02_09580.utr3	2014619	2014471	-	149
B9D02_09585.utr3	2016252	2016253	+	2
B9D02_09590.utr3	2016227	2016151	-	77
B9D02_09595.utr3	2018706	2018780	+	75
B9D02_09600.utr3	2019808	2019951	+	144
B9D02_09610.utr3	2022399	2022345	-	55
B9D02_09620.utr3	2023981	2024226	+	246
B9D02_09625.utr3	2024027	2023782	-	246
B9D02_09635.utr3	2027981	2027992	+	12
B9D02_09645.utr3	2028395	2028367	-	29
B9D02_09650.utr3	2033152	2033203	+	52
B9D02_09670.utr3	2036510	2036492	-	19
B9D02_09680.utr3	2039125	2039223	+	99
B9D02_09685.utr3	2039259	2038546	-	714
B9D02_09700.utr3	2045271	2045405	+	135
B9D02_09705.utr3	2045320	2045294	-	27
B9D02_09715.utr3	2048029	2048107	+	79
B9D02_09720.utr3	2048026	2047910	-	117
B9D02_09730.utr3	2052012	2052013	+	2
B9D02_09740.utr3	2055844	2055851	+	8
B9D02_09745.utr3	2055802	2055757	-	46
B9D02_09755.utr3	2058812	2060350	+	1539
B9D02_09760.utr3	2058892	2058530	-	363
B9D02_09765.utr3	2059422	2059372	-	51
B9D02_09770.utr3	2059883	2059611	-	273
B9D02_09775.utr3	2060599	2060493	-	107
B9D02_09785.utr3	2063592	2063591	-	2
B9D02_09795.utr3	2067330	2069029	+	1700
B9D02_09800.utr3	2067407	2067360	-	48
B9D02_09805.utr3	2069304	2069307	+	4
B9D02_09810.utr3	2069450	2069056	-	395
B9D02_09815.utr3	2069826	2069774	-	53
B9D02_09820.utr3	2071167	2071270	+	104
B9D02_09830.utr3	2072355	2072350	-	6
B9D02_09850.utr3	2077346	2078032	+	687
B9D02_09855.utr3	2077381	2077319	-	63
B9D02_09860.utr3	2078597	2078608	+	12
B9D02_09865.utr3	2078892	2078930	+	39
B9D02_09870.utr3	2078970	2078867	-	104
B9D02_09875.utr3	2080441	2080390	-	52
B9D02_09885.utr3	2083098	2083228	+	131
B9D02_09890.utr3	2084446	2084559	+	114
B9D02_09900.utr3	2086815	2087066	+	252
B9D02_09905.utr3	2087157	2087137	-	21
B9D02_09915.utr3	2088950	2088941	-	10
B9D02_09920.utr3	2089879	2089862	-	18
B9D02_09925.utr3	2092454	2093203	+	750
B9D02_09940.utr3	2093759	2093955	+	197
B9D02_09945.utr3	2093791	2093790	-	2
B9D02_09965.utr3	2100825	2100871	+	47
B9D02_09970.utr3	2102933	2103321	+	389
B9D02_09975.utr3	2102975	2102768	-	208
B9D02_09980.utr3	2105909	2105999	+	91
B9D02_10000.utr3	2108441	2108700	+	260
B9D02_10005.utr3	2108585	2108576	-	10
B9D02_10030.utr3	2116212	2116277	+	66
B9D02_10035.utr3	2116242	2116165	-	78
B9D02_10045.utr3	2118414	2118515	+	102
B9D02_10050.utr3	2118722	2118730	+	9
B9D02_10055.utr3	2120406	2120520	+	115
B9D02_10060.utr3	2122566	2122596	+	31
B9D02_10065.utr3	2122906	2122744	-	163
B9D02_10070.utr3	2123845	2123849	+	5
B9D02_10075.utr3	2125175	2125460	+	286
B9D02_10080.utr3	2125565	2125140	-	426
B9D02_10085.utr3	2127497	2127615	+	119
B9D02_10090.utr3	2127514	2126627	-	888
B9D02_10100.utr3	2130678	2130738	+	61
B9D02_10105.utr3	2130721	2130322	-	400
B9D02_10110.utr3	2132138	2132356	+	219
B9D02_10125.utr3	2134525	2134631	+	107
B9D02_10130.utr3	2134566	2134353	-	214
B9D02_10150.utr3	2138808	2138793	-	16
B9D02_10155.utr3	2139904	2139878	-	27
B9D02_10165.utr3	2145223	2145399	+	177
B9D02_10170.utr3	2146736	2146776	+	41
B9D02_10175.utr3	2146825	2143544	-	3282
B9D02_10185.utr3	2150278	2150288	+	11
B9D02_10190.utr3	2150778	2151050	+	273
B9D02_10195.utr3	2150815	2150678	-	138
B9D02_10200.utr3	2152061	2152164	+	104
B9D02_10205.utr3	2152078	2152070	-	9
B9D02_10210.utr3	2153392	2153380	-	13
B9D02_10220.utr3	2156586	2156688	+	103
B9D02_10245.utr3	2161862	2161942	+	81
B9D02_10255.utr3	2163036	2163301	+	266
B9D02_10260.utr3	2163541	2163589	+	49
B9D02_10265.utr3	2164306	2164330	+	25
B9D02_10270.utr3	2164321	2163973	-	349
B9D02_10275.utr3	2165469	2165746	+	278
B9D02_10285.utr3	2167892	2168093	+	202
B9D02_10290.utr3	2167867	2167821	-	47
B9D02_10295.utr3	2168781	2168776	-	6
B9D02_10300.utr3	2170284	2170382	+	99
B9D02_10320.utr3	2171810	2171801	-	10
B9D02_10325.utr3	2172174	2172080	-	95
B9D02_10345.utr3	2176112	2176097	-	16
B9D02_10370.utr3	2181258	2181255	-	4
B9D02_10375.utr3	2182230	2182176	-	55
B9D02_10385.utr3	2185344	2186193	+	850
B9D02_10390.utr3	2185265	2184827	-	439
B9D02_10400.utr3	2189215	2190568	+	1354
B9D02_10405.utr3	2189260	2189183	-	78
B9D02_10410.utr3	2189836	2189821	-	16
B9D02_10415.utr3	2190328	2190263	-	66
B9D02_10420.utr3	2192179	2192350	+	172
B9D02_10435.utr3	2199065	2199260	+	196
B9D02_10440.utr3	2199062	2198858	-	205
B9D02_10460.utr3	2204812	2207002	+	2191
B9D02_10465.utr3	2204898	2204854	-	45
B9D02_10480.utr3	2206377	2206222	-	156
B9D02_10490.utr3	2208740	2208434	-	307
B9D02_10495.utr3	2211510	2211575	+	66
B9D02_10500.utr3	2213142	2213209	+	68
B9D02_10505.utr3	2213185	2213137	-	49
B9D02_10510.utr3	2215974	2215984	+	11
B9D02_10520.utr3	2218302	2218319	+	18
B9D02_10525.utr3	2218598	2218562	-	37
B9D02_10530.utr3	2219724	2219651	-	74
B9D02_10545.utr3	2223334	2223327	-	8
B9D02_10550.utr3	2226386	2226509	+	124
B9D02_10555.utr3	2228089	2228255	+	167
B9D02_10560.utr3	2228510	2228210	-	301
B9D02_10565.utr3	2229513	2229760	+	248
B9D02_10570.utr3	2229557	2229541	-	17
B9D02_10600.utr3	2235559	2235580	+	22
B9D02_10620.utr3	2240587	2240590	+	4
B9D02_10635.utr3	2242549	2242754	+	206
B9D02_10650.utr3	2246373	2246431	+	59
B9D02_10655.utr3	2246413	2246172	-	242
B9D02_10660.utr3	2249279	2249356	+	78
B9D02_10665.utr3	2250033	2250183	+	151
B9D02_10670.utr3	2250066	2249417	-	650
B9D02_10680.utr3	2252397	2252257	-	141
B9D02_10685.utr3	2253080	2253069	-	12
B9D02_10690.utr3	2253787	2254133	+	347
B9D02_10695.utr3	2254373	2254388	+	16
B9D02_10700.utr3	2254619	2254648	+	30
B9D02_10705.utr3	2255356	2255372	+	17
B9D02_10710.utr3	2255825	2255880	+	56
B9D02_10715.utr3	2255848	2255631	-	218
B9D02_10725.utr3	2256959	2256758	-	202
B9D02_10735.utr3	2257463	2257313	-	151
B9D02_10740.utr3	2258971	2258872	-	100
B9D02_10745.utr3	2260349	2260352	+	4
B9D02_10750.utr3	2260390	2259474	-	917
B9D02_10755.utr3	2261661	2261659	-	3
B9D02_10760.utr3	2262669	2262760	+	92
B9D02_10765.utr3	2262777	2262738	-	40
B9D02_10770.utr3	2263802	2263830	+	29
B9D02_10780.utr3	2265856	2266791	+	936
B9D02_10785.utr3	2265849	2265712	-	138
B9D02_10790.utr3	2267327	2267353	+	27
B9D02_10795.utr3	2267394	2267130	-	265
B9D02_10800.utr3	2270696	2270782	+	87
B9D02_10805.utr3	2270794	2270788	-	7
B9D02_10810.utr3	2273931	2273937	+	7
B9D02_10815.utr3	2273987	2273793	-	195
B9D02_10830.utr3	2281148	2281171	+	24
B9D02_10840.utr3	2282141	2282132	-	10
B9D02_10850.utr3	2284646	2285216	+	571
B9D02_10855.utr3	2284801	2284694	-	108
B9D02_10865.utr3	2287157	2287314	+	158
B9D02_10870.utr3	2287619	2287889	+	271
B9D02_10875.utr3	2287667	2287238	-	430
B9D02_10880.utr3	2289538	2289549	+	12
B9D02_10885.utr3	2289579	2289573	-	7
B9D02_10890.utr3	2290403	2290408	+	6
B9D02_10900.utr3	2293263	2293749	+	487
B9D02_10905.utr3	2293264	2293212	-	53
B9D02_10910.utr3	2293862	2293851	-	12
B9D02_10915.utr3	2294465	2294381	-	85
B9D02_10920.utr3	2295430	2295413	-	18
B9D02_10925.utr3	2296449	2296450	+	2
B9D02_10940.utr3	2298910	2299307	+	398
B9D02_10945.utr3	2298954	2298946	-	9
B9D02_10955.utr3	2301903	2302442	+	540
B9D02_10960.utr3	2301900	2301848	-	53
B9D02_10965.utr3	2304115	2304264	+	150
B9D02_10970.utr3	2305573	2306125	+	553
B9D02_10975.utr3	2305794	2305605	-	190
B9D02_10990.utr3	2308339	2308341	+	3
B9D02_10995.utr3	2308427	2308486	+	60
B9D02_11000.utr3	2310185	2310198	+	14
B9D02_11010.utr3	2310805	2308136	-	2670
B9D02_11020.utr3	2312324	2312303	-	22
B9D02_11040.utr3	2317092	2317085	-	8
B9D02_11045.utr3	2318259	2320957	+	2699
B9D02_11050.utr3	2318293	2317862	-	432
B9D02_11055.utr3	2322670	2322701	+	32
B9D02_11065.utr3	2323139	2323121	-	19
B9D02_11070.utr3	2326787	2326854	+	68
B9D02_11075.utr3	2327986	2328014	+	29
B9D02_11080.utr3	2327994	2327978	-	17
B9D02_11090.utr3	2330566	2330523	-	44
B9D02_11105.utr3	2332438	2332414	-	25
B9D02_11120.utr3	2336309	2336295	-	15
B9D02_11125.utr3	2337607	2337497	-	111
B9D02_11130.utr3	2338008	2337964	-	45
B9D02_11135.utr3	2338305	2338297	-	9
B9D02_11140.utr3	2338860	2338857	-	4
B9D02_11145.utr3	2341036	2341023	-	14
B9D02_11150.utr3	2342469	2342475	+	7
B9D02_11155.utr3	2343441	2343525	+	85
B9D02_11160.utr3	2343454	2342872	-	583
B9D02_11170.utr3	2345815	2345823	+	9
B9D02_11180.utr3	2347324	2347373	+	50
B9D02_11185.utr3	2348867	2348929	+	63
B9D02_11190.utr3	2349463	2349881	+	419
B9D02_11195.utr3	2349529	2349522	-	8
B9D02_11215.utr3	2354186	2354795	+	610
B9D02_11220.utr3	2354260	2354248	-	13
B9D02_11225.utr3	2355063	2355015	-	49
B9D02_11250.utr3	2363148	2365635	+	2488
B9D02_11255.utr3	2363225	2362670	-	556
B9D02_11260.utr3	2366166	2366218	+	53
B9D02_11265.utr3	2366458	2366497	+	40
B9D02_11270.utr3	2366528	2366497	-	32
B9D02_11275.utr3	2368136	2368072	-	65
B9D02_11290.utr3	2371708	2371698	-	11
B9D02_11295.utr3	2372365	2372320	-	46
B9D02_11305.utr3	2375318	2375357	+	40
B9D02_11310.utr3	2376007	2374835	-	1173
B9D02_11325.utr3	2383536	2383526	-	11
B9D02_11335.utr3	2385222	2385211	-	12
B9D02_11370.utr3	2395003	2395010	+	8
B9D02_11375.utr3	2395971	2396015	+	45
B9D02_11380.utr3	2397446	2397590	+	145
B9D02_11385.utr3	2397532	2397485	-	48
B9D02_11390.utr3	2398433	2398402	-	32
B9D02_11400.utr3	2400202	2400178	-	25
B9D02_11405.utr3	2401082	2401066	-	17
B9D02_11410.utr3	2401893	2401892	-	2
B9D02_11425.utr3	2404266	2404224	-	43
B9D02_11435.utr3	2407216	2407228	+	13
B9D02_11445.utr3	2409666	2410010	+	345
B9D02_11450.utr3	2409663	2409471	-	193
B9D02_11455.utr3	2410781	2410889	+	109
B9D02_11460.utr3	2411981	2412020	+	40
B9D02_11465.utr3	2412229	2409939	-	2291
B9D02_11480.utr3	2415134	2415132	-	3
B9D02_11490.utr3	2417027	2416966	-	62
B9D02_11495.utr3	2418594	2418569	-	26
B9D02_11500.utr3	2420472	2420463	-	10
B9D02_11510.utr3	2422787	2422748	-	40
B9D02_11515.utr3	2423478	2423477	-	2
B9D02_11525.utr3	2425332	2425084	-	249
B9D02_11530.utr3	2425930	2425763	-	168
B9D02_11540.utr3	2430609	2430606	-	4
B9D02_11545.utr3	2431108	2431050	-	59
B9D02_11550.utr3	2431557	2431551	-	7
B9D02_11560.utr3	2433582	2433176	-	407
B9D02_11570.utr3	2437380	2436847	-	534
B9D02_11575.utr3	2438266	2438250	-	17
B9D02_11600.utr3	2446094	2446081	-	14
B9D02_11620.utr3	2453205	2453203	-	3
B9D02_11630.utr3	2454614	2454598	-	17
B9D02_11635.utr3	2455611	2455601	-	11
B9D02_11645.utr3	2458650	2458568	-	83
B9D02_11655.utr3	2459547	2459471	-	77
B9D02_11660.utr3	2460066	2460047	-	20
B9D02_11675.utr3	2461682	2461565	-	118
B9D02_11680.utr3	2461988	2461903	-	86
B9D02_11695.utr3	2465130	2465124	-	7
B9D02_11700.utr3	2465861	2465847	-	15
B9D02_11710.utr3	2470750	2470733	-	18
B9D02_11715.utr3	2472096	2472091	-	6
B9D02_11725.utr3	2474268	2474263	-	6
B9D02_11730.utr3	2476585	2476589	+	5
B9D02_11735.utr3	2476573	2476471	-	103
B9D02_11740.utr3	2478353	2478399	+	47
B9D02_11745.utr3	2479779	2480202	+	424
B9D02_11750.utr3	2479781	2479571	-	211
B9D02_11755.utr3	2480376	2480348	-	29
B9D02_11760.utr3	2481153	2481131	-	23
B9D02_11765.utr3	2483989	2483990	+	2
B9D02_11770.utr3	2486280	2486805	+	526
B9D02_11775.utr3	2486348	2486345	-	4
B9D02_11780.utr3	2487540	2487601	+	62
B9D02_11785.utr3	2488767	2488908	+	142
B9D02_11790.utr3	2488885	2488855	-	31
B9D02_11825.utr3	2496999	2496997	-	3
B9D02_11830.utr3	2499079	2499280	+	202
B9D02_11840.utr3	2500807	2500819	+	13
B9D02_11845.utr3	2501492	2501541	+	50
B9D02_11850.utr3	2501493	2501287	-	207
B9D02_11855.utr3	2501923	2501907	-	17
B9D02_11860.utr3	2502491	2502415	-	77
B9D02_11875.utr3	2504867	2505042	+	176
B9D02_11880.utr3	2504883	2504768	-	116
B9D02_11885.utr3	2505531	2505546	+	16
B9D02_11895.utr3	2507589	2507799	+	211
B9D02_11900.utr3	2507586	2507580	-	7
B9D02_11905.utr3	2509317	2509305	-	13
B9D02_11910.utr3	2511334	2511378	+	45
B9D02_11915.utr3	2511852	2511894	+	43
B9D02_11920.utr3	2513007	2513044	+	38
B9D02_11925.utr3	2513691	2513711	+	21
B9D02_11930.utr3	2515105	2515111	+	7
B9D02_11935.utr3	2515878	2515880	+	3
B9D02_11940.utr3	2517341	2517348	+	8
B9D02_11950.utr3	2518597	2518485	-	113
B9D02_11955.utr3	2520306	2520226	-	81
B9D02_11960.utr3	2521286	2521190	-	97
B9D02_11975.utr3	2524885	2524893	+	9
B9D02_11980.utr3	2528557	2528746	+	190
B9D02_11985.utr3	2528700	2528685	-	16
B9D02_11990.utr3	2529802	2529641	-	162
B9D02_12000.utr3	2531902	2531862	-	41
B9D02_12015.utr3	2534389	2534378	-	12
B9D02_12020.utr3	2534773	2534758	-	16
B9D02_12030.utr3	2538224	2538440	+	217
B9D02_12035.utr3	2538277	2538101	-	177
B9D02_12040.utr3	2540003	2539989	-	15
B9D02_12065.utr3	2544347	2544322	-	26
B9D02_12075.utr3	2546065	2546028	-	38
B9D02_12080.utr3	2546810	2546800	-	11
B9D02_12095.utr3	2549779	2549754	-	26
B9D02_12100.utr3	2549964	2549950	-	15
B9D02_12105.utr3	2551213	2551494	+	282
B9D02_12110.utr3	2551227	2551073	-	155
B9D02_12120.utr3	2556478	2557826	+	1349
B9D02_12125.utr3	2556681	2552315	-	4367
B9D02_12130.utr3	2557661	2557647	-	15
B9D02_12165.utr3	2565145	2565119	-	27
B9D02_12170.utr3	2565832	2565827	-	6
B9D02_12175.utr3	2566239	2566237	-	3
B9D02_12180.utr3	2567466	2567548	+	83
B9D02_12190.utr3	2568317	2568331	+	15
B9D02_12195.utr3	2568626	2568587	-	40
B9D02_12200.utr3	2570286	2570277	-	10
B9D02_12205.utr3	2571208	2571207	-	2
B9D02_12210.utr3	2571863	2571857	-	7
B9D02_12220.utr3	2574079	2574182	+	104
B9D02_12230.utr3	2575565	2575568	+	4
B9D02_12235.utr3	2575982	2576019	+	38
B9D02_12255.utr3	2579138	2579787	+	650
B9D02_12260.utr3	2579178	2578568	-	611
B9D02_12265.utr3	2581404	2581691	+	288
B9D02_12270.utr3	2582207	2582338	+	132
B9D02_12275.utr3	2582740	2582774	+	35
B9D02_12280.utr3	2582731	2582493	-	239
B9D02_12295.utr3	2588582	2588915	+	334
B9D02_12300.utr3	2588878	2588712	-	167
B9D02_12305.utr3	2591652	2591909	+	258
B9D02_12310.utr3	2592141	2590655	-	1487
B9D02_12370.utr3	2603526	2603520	-	7
B9D02_12375.utr3	2603797	2603781	-	17
B9D02_12380.utr3	2604068	2604055	-	14
B9D02_12390.utr3	2605821	2605620	-	202
B9D02_12415.utr3	2611941	2612020	+	80
B9D02_12420.utr3	2612620	2612621	+	2
B9D02_12425.utr3	2614263	2614367	+	105
B9D02_12430.utr3	2614297	2614189	-	109
B9D02_12435.utr3	2614885	2614968	+	84
B9D02_12440.utr3	2615238	2615231	-	8
B9D02_12445.utr3	2616263	2616208	-	56
B9D02_12450.utr3	2617072	2616876	-	197
B9D02_12465.utr3	2620211	2620444	+	234
B9D02_12475.utr3	2621390	2621359	-	32
B9D02_12480.utr3	2621487	2621486	-	2
B9D02_12485.utr3	2621601	2621567	-	35
B9D02_12495.utr3	2622447	2622432	-	16
B9D02_12505.utr3	2625587	2625794	+	208
B9D02_12510.utr3	2625620	2625330	-	291
B9D02_12515.utr3	2626354	2626232	-	123
B9D02_12520.utr3	2628224	2627726	-	499
B9D02_12525.utr3	2630599	2630991	+	393
B9D02_12545.utr3	2634403	2634423	+	21
B9D02_12555.utr3	2635628	2635647	+	20
B9D02_12565.utr3	2637538	2637673	+	136
B9D02_12570.utr3	2637539	2637274	-	266
B9D02_12590.utr3	2641295	2641318	+	24
B9D02_12595.utr3	2641362	2641347	-	16
B9D02_12600.utr3	2643288	2643163	-	126
B9D02_12605.utr3	2643444	2643376	-	69
B9D02_12610.utr3	2644420	2644436	+	17
B9D02_12620.utr3	2644853	2644847	-	7
B9D02_12625.utr3	2646407	2646468	+	62
B9D02_12630.utr3	2646798	2646871	+	74
B9D02_12635.utr3	2646832	2646826	-	7
B9D02_12645.utr3	2648591	2648677	+	87
B9D02_12650.utr3	2648593	2648188	-	406
B9D02_12660.utr3	2653354	2653463	+	110
B9D02_12665.utr3	2653351	2652817	-	535
B9D02_12670.utr3	2654682	2654916	+	235
B9D02_12675.utr3	2656103	2656123	+	21
B9D02_12685.utr3	2658593	2658655	+	63
B9D02_12690.utr3	2659180	2659477	+	298
B9D02_12695.utr3	2659249	2658980	-	270
B9D02_12700.utr3	2659696	2659473	-	224
B9D02_12715.utr3	2663175	2663161	-	15
B9D02_12725.utr3	2668432	2668584	+	153
B9D02_12730.utr3	2668433	2668411	-	23
B9D02_12735.utr3	2669128	2668984	-	145
B9D02_12740.utr3	2670273	2670265	-	9
B9D02_12745.utr3	2671676	2671575	-	102
B9D02_12750.utr3	2673957	2673968	+	12
B9D02_12755.utr3	2674922	2674934	+	13
B9D02_12770.utr3	2677670	2678467	+	798
B9D02_12775.utr3	2677744	2677739	-	6
B9D02_12795.utr3	2686213	2686228	+	16
B9D02_12800.utr3	2686279	2685000	-	1280
B9D02_12805.utr3	2686948	2686909	-	40
B9D02_12835.utr3	2697843	2697861	+	19
B9D02_12840.utr3	2697823	2697658	-	166
B9D02_12855.utr3	2699862	2699788	-	75
B9D02_12860.utr3	2701116	2701110	-	7
B9D02_12870.utr3	2703882	2703854	-	29
B9D02_12875.utr3	2706342	2706319	-	24
B9D02_12880.utr3	2706709	2706632	-	78
B9D02_12885.utr3	2708491	2708383	-	109
B9D02_12900.utr3	2713908	2713929	+	22
B9D02_12905.utr3	2715138	2715162	+	25
B9D02_12910.utr3	2717491	2717495	+	5
B9D02_12915.utr3	2718397	2718547	+	151
B9D02_12920.utr3	2718449	2718231	-	219
B9D02_12925.utr3	2719919	2719911	-	9
B9D02_12930.utr3	2721304	2721223	-	82
B9D02_12940.utr3	2723445	2723315	-	131
B9D02_12960.utr3	2732723	2732756	+	34
B9D02_12965.utr3	2733449	2733466	+	18
B9D02_12970.utr3	2734013	2734024	+	12
B9D02_12975.utr3	2734102	2734075	-	28
B9D02_12980.utr3	2736431	2736403	-	29
B9D02_12985.utr3	2737292	2737317	+	26
B9D02_12990.utr3	2737380	2736752	-	629
B9D02_12995.utr3	2740045	2740139	+	95
B9D02_13005.utr3	2742970	2743081	+	112
B9D02_13010.utr3	2742975	2742973	-	3
B9D02_13020.utr3	2744761	2744776	+	16
B9D02_13030.utr3	2746460	2746466	+	7
B9D02_13045.utr3	2748698	2748762	+	65
B9D02_13050.utr3	2748719	2748306	-	414
B9D02_13070.utr3	2752248	2752239	-	10
B9D02_13080.utr3	2754999	2754994	-	6
B9D02_13085.utr3	2755566	2755479	-	88
B9D02_13095.utr3	2757228	2757212	-	17
B9D02_13100.utr3	2757998	2758024	+	27
B9D02_13105.utr3	2758087	2758040	-	48
B9D02_13110.utr3	2760399	2760451	+	53
B9D02_13115.utr3	2761308	2761438	+	131
B9D02_13125.utr3	2761805	2761717	-	89
B9D02_13130.utr3	2763936	2764016	+	81
B9D02_13135.utr3	2764075	2763823	-	253
B9D02_13140.utr3	2765330	2765326	-	5
B9D02_13145.utr3	2766361	2766216	-	146
B9D02_13185.utr3	2775583	2777210	+	1628
B9D02_13190.utr3	2775620	2775548	-	73
B9D02_13200.utr3	2777650	2777626	-	25
B9D02_13205.utr3	2778909	2778052	-	858
B9D02_13210.utr3	2780440	2780439	-	2
B9D02_13220.utr3	2783300	2783273	-	28
B9D02_13230.utr3	2785332	2785339	+	8
B9D02_13235.utr3	2785569	2785538	-	32
B9D02_13240.utr3	2787364	2787366	+	3
B9D02_13245.utr3	2788193	2788215	+	23
B9D02_13260.utr3	2790716	2790896	+	181
B9D02_13265.utr3	2790792	2790131	-	662
B9D02_13270.utr3	2792498	2792499	+	2
B9D02_13275.utr3	2792502	2792479	-	24
B9D02_13290.utr3	2795552	2795544	-	9
B9D02_13300.utr3	2797440	2797175	-	266
B9D02_13315.utr3	2801420	2801610	+	191
B9D02_13320.utr3	2801404	2801375	-	30
B9D02_13330.utr3	2805737	2805945	+	209
B9D02_13335.utr3	2807103	2807206	+	104
B9D02_13340.utr3	2807105	2806749	-	357
B9D02_13345.utr3	2808100	2808074	-	27
B9D02_13360.utr3	2812353	2812408	+	56
B9D02_13365.utr3	2812530	2812511	-	20
B9D02_13380.utr3	2815368	2815365	-	4
B9D02_13385.utr3	2818065	2818199	+	135
B9D02_13390.utr3	2818224	2818032	-	193
B9D02_13395.utr3	2818913	2818768	-	146
B9D02_13405.utr3	2822684	2822312	-	373
B9D02_13415.utr3	2824217	2828967	+	4751
B9D02_13425.utr3	2825557	2825210	-	348
B9D02_13440.utr3	2832443	2832491	+	49
B9D02_13445.utr3	2835143	2836021	+	879
B9D02_13455.utr3	2837909	2837905	-	5
B9D02_13460.utr3	2839036	2838965	-	72
B9D02_13465.utr3	2840414	2840552	+	139
B9D02_13470.utr3	2842465	2842476	+	12
B9D02_13475.utr3	2843810	2843817	+	8
B9D02_13480.utr3	2845599	2845667	+	69
B9D02_13485.utr3	2845650	2845283	-	368
B9D02_13490.utr3	2846908	2846838	-	71
B9D02_13500.utr3	2849452	2849409	-	44
B9D02_13515.utr3	2852991	2852998	+	8
B9D02_13520.utr3	2853040	2853037	-	4
B9D02_13525.utr3	2853852	2853755	-	98
B9D02_13530.utr3	2855838	2855888	+	51
B9D02_13535.utr3	2855937	2855930	-	8
B9D02_13540.utr3	2856391	2856390	-	2
B9D02_13560.utr3	2859893	2859961	+	69
B9D02_13565.utr3	2859877	2859841	-	37
B9D02_13570.utr3	2862116	2862785	+	670
B9D02_13575.utr3	2863513	2863720	+	208
B9D02_13580.utr3	2863517	2863271	-	247
B9D02_13600.utr3	2868497	2868572	+	76
B9D02_13605.utr3	2869049	2869139	+	91
B9D02_13610.utr3	2869292	2869229	-	64
B9D02_13615.utr3	2871267	2871275	+	9
B9D02_13620.utr3	2871268	2871228	-	41
B9D02_13635.utr3	2873931	2873855	-	77
B9D02_13645.utr3	2876547	2876609	+	63
B9D02_13660.utr3	2880004	2880108	+	105
B9D02_13665.utr3	2880908	2880915	+	8
B9D02_13670.utr3	2880983	2880970	-	14
B9D02_13695.utr3	2887403	2887147	-	257
B9D02_13700.utr3	2888149	2888126	-	24
B9D02_13710.utr3	2891513	2892099	+	587
B9D02_13730.utr3	2892368	2892328	-	41
B9D02_13735.utr3	2892515	2892451	-	65
B9D02_13755.utr3	2895549	2895434	-	116
B9D02_13775.utr3	2898619	2898611	-	9
B9D02_13795.utr3	2902327	2902320	-	8
B9D02_13805.utr3	2904436	2904399	-	38
B9D02_13810.utr3	2905675	2905660	-	16
B9D02_13815.utr3	2908683	2908682	-	2
B9D02_13835.utr3	2913828	2913881	+	54
B9D02_13840.utr3	2914176	2914068	-	109
B9D02_13850.utr3	2915630	2915624	-	7
B9D02_13875.utr3	2919894	2919889	-	6
B9D02_13880.utr3	2920656	2920638	-	19
B9D02_13890.utr3	2923204	2923191	-	14
B9D02_13895.utr3	2924335	2924342	+	8
B9D02_13900.utr3	2924611	2924473	-	139
B9D02_13910.utr3	2928283	2928392	+	110
B9D02_13920.utr3	2929738	2929746	+	9
B9D02_13925.utr3	2929803	2929794	-	10
B9D02_13935.utr3	2932253	2932234	-	20
B9D02_13940.utr3	2935408	2935465	+	58
B9D02_13945.utr3	2936619	2936626	+	8
B9D02_13950.utr3	2937847	2937886	+	40
B9D02_13955.utr3	2938639	2938817	+	179
B9D02_13960.utr3	2940615	2940816	+	202
B9D02_13970.utr3	2941004	2941026	+	23
B9D02_13975.utr3	2941101	2941133	+	33
B9D02_13980.utr3	2941211	2941227	+	17
B9D02_13985.utr3	2941312	2941318	+	7
B9D02_13990.utr3	2941393	2941414	+	22
B9D02_13995.utr3	2941497	2941502	+	6
B9D02_14000.utr3	2941610	2941544	-	67
B9D02_14005.utr3	2944379	2944383	+	5
B9D02_14015.utr3	2946120	2946122	+	3
B9D02_14025.utr3	2948612	2948622	+	11
B9D02_14030.utr3	2950118	2950352	+	235
B9D02_14045.utr3	2952547	2952840	+	294
B9D02_14050.utr3	2952593	2952585	-	9
B9D02_14055.utr3	2955880	2955894	+	15
B9D02_14070.utr3	2958159	2958251	+	93
B9D02_14095.utr3	2963190	2963246	+	57
B9D02_14110.utr3	2965637	2965743	+	107
B9D02_14115.utr3	2966772	2966797	+	26
B9D02_14120.utr3	2966895	2966828	-	68
B9D02_14125.utr3	2967272	2967168	-	105
B9D02_14130.utr3	2968582	2970118	+	1537
B9D02_14135.utr3	2968560	2968469	-	92
B9D02_14140.utr3	2969220	2969195	-	26
B9D02_14145.utr3	2970356	2970505	+	150
B9D02_14150.utr3	2970388	2970236	-	153
B9D02_14155.utr3	2970972	2970987	+	16
B9D02_14160.utr3	2971084	2970796	-	289
B9D02_14170.utr3	2973950	2973899	-	52
B9D02_14175.utr3	2974888	2974787	-	102
B9D02_14180.utr3	2975624	2975423	-	202
B9D02_14185.utr3	2976957	2976722	-	236
B9D02_14190.utr3	2979198	2979230	+	33
B9D02_14195.utr3	2980542	2980723	+	182
B9D02_14200.utr3	2980607	2980360	-	248
B9D02_14205.utr3	2981736	2981748	+	13
B9D02_14210.utr3	2981751	2981542	-	210
B9D02_14215.utr3	2982479	2982444	-	36
B9D02_14220.utr3	2986805	2987002	+	198
B9D02_14225.utr3	2986820	2986606	-	215
B9D02_14230.utr3	2988739	2988740	+	2
B9D02_14240.utr3	2989261	2989168	-	94
B9D02_14245.utr3	2989698	2989694	-	5
B9D02_14250.utr3	2990445	2989996	-	450
B9D02_14255.utr3	2990976	2990969	-	8
B9D02_14260.utr3	2992045	2991942	-	104
B9D02_14265.utr3	2993167	2993065	-	103
B9D02_14275.utr3	2994353	3000054	+	5702
B9D02_14280.utr3	2994521	2993817	-	705
B9D02_14285.utr3	2995328	2995207	-	122
B9D02_14295.utr3	2997062	2996968	-	95
B9D02_14300.utr3	2998109	2997968	-	142
B9D02_14310.utr3	3002030	3001981	-	50
B9D02_14315.utr3	3005469	3005468	-	2
B9D02_14345.utr3	3010024	3010013	-	12
B9D02_14360.utr3	3014760	3014746	-	15
B9D02_14370.utr3	3015737	3015708	-	30
B9D02_14380.utr3	3019835	3019894	+	60
B9D02_14385.utr3	3019832	3019804	-	29
B9D02_14390.utr3	3020508	3020287	-	222
B9D02_14405.utr3	3022434	3022584	+	151
B9D02_14415.utr3	3023602	3023600	-	3
B9D02_14425.utr3	3026410	3026540	+	131
B9D02_14435.utr3	3028108	3028149	+	42
B9D02_14440.utr3	3028192	3027877	-	316
B9D02_14455.utr3	3032690	3032764	+	75
B9D02_14470.utr3	3035046	3035263	+	218
B9D02_14475.utr3	3035034	3035004	-	31
B9D02_14485.utr3	3038923	3038939	+	17
B9D02_14490.utr3	3039575	3039767	+	193
B9D02_14495.utr3	3039572	3039396	-	177
B9D02_14500.utr3	3040962	3041257	+	296
B9D02_14505.utr3	3040997	3040991	-	7
B9D02_14510.utr3	3045013	3045271	+	259
B9D02_14515.utr3	3045237	3043659	-	1579
B9D02_14525.utr3	3047670	3047659	-	12
B9D02_14530.utr3	3048420	3048329	-	92
B9D02_14535.utr3	3050363	3052290	+	1928
B9D02_14540.utr3	3050397	3050393	-	5
B9D02_14545.utr3	3052372	3052319	-	54
B9D02_14555.utr3	3053365	3053310	-	56
B9D02_14560.utr3	3055607	3055531	-	77
B9D02_14565.utr3	3056303	3056159	-	145
B9D02_14570.utr3	3057280	3057337	+	58
B9D02_14575.utr3	3057583	3057586	+	4
B9D02_14580.utr3	3057744	3057747	+	4
B9D02_14585.utr3	3057741	3057489	-	253
B9D02_14590.utr3	3059715	3059719	+	5
B9D02_14595.utr3	3062887	3062890	+	4
B9D02_14600.utr3	3063309	3063312	+	4
B9D02_14605.utr3	3063453	3064375	+	923
B9D02_14610.utr3	3063499	3063045	-	455
B9D02_14615.utr3	3064393	3064378	-	16
B9D02_14625.utr3	3066591	3066614	+	24
B9D02_14630.utr3	3067116	3067140	+	25
B9D02_14635.utr3	3067356	3067396	+	41
B9D02_14640.utr3	3067492	3065961	-	1532
B9D02_14645.utr3	3068093	3068656	+	564
B9D02_14655.utr3	3069735	3069944	+	210
B9D02_14660.utr3	3069784	3069776	-	9
B9D02_14665.utr3	3071105	3071094	-	12
B9D02_14670.utr3	3071701	3071544	-	158
B9D02_14680.utr3	3075263	3075262	-	2
B9D02_14685.utr3	3076875	3076904	+	30
B9D02_14690.utr3	3076910	3076901	-	10
B9D02_14695.utr3	3079541	3079582	+	42
B9D02_14700.utr3	3080278	3080513	+	236
B9D02_14705.utr3	3080328	3080323	-	6
B9D02_14715.utr3	3081321	3081303	-	19
B9D02_14720.utr3	3083439	3083438	-	2
B9D02_14725.utr3	3083926	3083712	-	215
B9D02_14735.utr3	3087873	3087817	-	57
B9D02_14740.utr3	3088832	3088814	-	19
B9D02_14745.utr3	3090430	3090428	-	3
B9D02_14755.utr3	3093157	3093573	+	417
B9D02_14780.utr3	3098359	3098366	+	8
B9D02_14785.utr3	3099856	3100076	+	221
B9D02_14790.utr3	3100422	3100387	-	36
B9D02_14800.utr3	3102519	3102679	+	161
B9D02_14805.utr3	3102586	3102450	-	137
B9D02_14820.utr3	3107293	3107295	+	3
B9D02_14825.utr3	3108349	3108488	+	140
B9D02_14830.utr3	3108406	3107877	-	530
B9D02_14845.utr3	3110362	3110356	-	7
B9D02_14850.utr3	3110923	3110833	-	91
B9D02_14860.utr3	3113100	3113116	+	17
B9D02_14865.utr3	3113695	3113810	+	116
B9D02_14870.utr3	3113755	3113750	-	6
B9D02_14890.utr3	3118165	3118088	-	78
B9D02_14895.utr3	3119920	3119967	+	48
B9D02_14910.utr3	3122711	3122547	-	165
B9D02_14915.utr3	3124134	3124127	-	8
B9D02_14920.utr3	3125845	3125825	-	21
B9D02_14930.utr3	3128053	3128034	-	20
B9D02_14945.utr3	3135138	3135325	+	188
B9D02_14950.utr3	3135168	3130091	-	5078
B9D02_14965.utr3	3137415	3137497	+	83
B9D02_14970.utr3	3137412	3137252	-	161
B9D02_14980.utr3	3141260	3141687	+	428
B9D02_14985.utr3	3141345	3141260	-	86
B9D02_14995.utr3	3144810	3145147	+	338
B9D02_15000.utr3	3144839	3144833	-	7
B9D02_15005.utr3	3145411	3145407	-	5
B9D02_15015.utr3	3147282	3147327	+	46
B9D02_15020.utr3	3147279	3146548	-	732
B9D02_15025.utr3	3148715	3148722	+	8
B9D02_15030.utr3	3148770	3148651	-	120
B9D02_15035.utr3	3150525	3150517	-	9
B9D02_15040.utr3	3150940	3150828	-	113
B9D02_15045.utr3	3151384	3151783	+	400
B9D02_15060.utr3	3154803	3154497	-	307
B9D02_15065.utr3	3156760	3156841	+	82
B9D02_15070.utr3	3156774	3156606	-	169
B9D02_15080.utr3	3157824	3157774	-	51
B9D02_15090.utr3	3161632	3161639	+	8
B9D02_15095.utr3	3161965	3161983	+	19
B9D02_15100.utr3	3162081	3161793	-	289
B9D02_15110.utr3	3162794	3162737	-	58
B9D02_15135.utr3	3170212	3170412	+	201
B9D02_15140.utr3	3170404	3170387	-	18
B9D02_15145.utr3	3172418	3172872	+	455
B9D02_15150.utr3	3172455	3172239	-	217
B9D02_15155.utr3	3173977	3174268	+	292
B9D02_15165.utr3	3176398	3176386	-	13
B9D02_15175.utr3	3177162	3176904	-	259
B9D02_15200.utr3	3181125	3181098	-	28
B9D02_15215.utr3	3185935	3186017	+	83
B9D02_15220.utr3	3186195	3186170	-	26
B9D02_15225.utr3	3186753	3186597	-	157
B9D02_15235.utr3	3190285	3190371	+	87
B9D02_15245.utr3	3193049	3193052	+	4
B9D02_15250.utr3	3194142	3194147	+	6
B9D02_15255.utr3	3194179	3193295	-	885
B9D02_15260.utr3	3196225	3196338	+	114
B9D02_15265.utr3	3196196	3196193	-	4
B9D02_15270.utr3	3197013	3196972	-	42
B9D02_15275.utr3	3200295	3200426	+	132
B9D02_15280.utr3	3200679	3200425	-	255
B9D02_15285.utr3	3203022	3203844	+	823
B9D02_15310.utr3	3207248	3207303	+	56
B9D02_15315.utr3	3207260	3207098	-	163
B9D02_15325.utr3	3208090	3208087	-	4
B9D02_15335.utr3	3210774	3213416	+	2643
B9D02_15360.utr3	3213820	3213788	-	33
B9D02_15380.utr3	3218366	3218476	+	111
B9D02_15385.utr3	3218417	3218349	-	69
B9D02_15400.utr3	3222505	3222508	+	4
B9D02_15405.utr3	3222555	3222421	-	135
B9D02_15410.utr3	3222766	3222738	-	29
B9D02_15415.utr3	3224016	3224142	+	127
B9D02_15425.utr3	3225533	3225604	+	72
B9D02_15430.utr3	3226981	3226993	+	13
B9D02_15435.utr3	3227092	3227030	-	63
B9D02_15440.utr3	3228518	3227884	-	635
B9D02_15455.utr3	3232031	3231902	-	130
B9D02_15465.utr3	3234142	3234117	-	26
B9D02_15490.utr3	3238643	3238718	+	76
B9D02_15495.utr3	3240451	3240489	+	39
B9D02_15500.utr3	3240533	3240151	-	383
B9D02_15510.utr3	3241608	3241718	+	111
B9D02_15515.utr3	3241649	3241352	-	298
B9D02_15525.utr3	3243329	3243322	-	8
B9D02_15530.utr3	3243783	3243729	-	55
B9D02_15535.utr3	3246105	3246094	-	12
B9D02_15545.utr3	3250588	3250557	-	32
B9D02_15560.utr3	3253151	3253148	-	4
B9D02_15565.utr3	3253759	3253740	-	20
B9D02_15580.utr3	3257859	3257808	-	52
B9D02_15585.utr3	3259218	3259206	-	13
B9D02_15595.utr3	3261028	3260847	-	182
B9D02_15605.utr3	3263037	3262982	-	56
B9D02_15620.utr3	3266792	3266858	+	67
B9D02_15625.utr3	3269513	3269536	+	24
B9D02_15635.utr3	3271038	3271056	+	19
B9D02_15640.utr3	3271099	3270310	-	790
B9D02_15650.utr3	3274020	3273904	-	117
B9D02_15665.utr3	3277462	3277861	+	400
B9D02_15670.utr3	3277493	3277199	-	295
B9D02_15675.utr3	3279324	3279330	+	7
B9D02_15680.utr3	3279371	3278382	-	990
B9D02_15695.utr3	3283077	3283034	-	44
B9D02_15715.utr3	3291870	3291899	+	30
B9D02_15735.utr3	3295512	3295595	+	84
B9D02_15740.utr3	3296390	3296395	+	6
B9D02_15745.utr3	3297260	3297292	+	33
B9D02_15755.utr3	3297755	3297620	-	136
B9D02_15760.utr3	3299192	3299090	-	103
B9D02_15770.utr3	3301653	3301885	+	233
B9D02_15775.utr3	3301735	3301646	-	90
B9D02_15785.utr3	3303789	3303853	+	65
B9D02_15790.utr3	3303790	3303627	-	164
B9D02_15805.utr3	3307735	3307848	+	114
B9D02_15810.utr3	3309202	3309412	+	211
B9D02_15815.utr3	3309283	3309131	-	153
B9D02_15835.utr3	3314527	3314606	+	80
B9D02_15850.utr3	3317900	3318336	+	437
B9D02_15855.utr3	3317949	3317736	-	214
B9D02_15860.utr3	3318516	3318511	-	6
B9D02_15865.utr3	3321705	3321621	-	85
B9D02_15870.utr3	3323225	3323260	+	36
B9D02_15885.utr3	3324869	3324892	+	24
B9D02_15890.utr3	3324928	3324732	-	197
B9D02_15895.utr3	3325603	3325578	-	26
B9D02_15900.utr3	3327188	3327028	-	161
B9D02_15905.utr3	3329107	3329100	-	8
B9D02_15915.utr3	3334509	3334539	+	31
B9D02_15925.utr3	3337057	3337610	+	554
B9D02_15930.utr3	3337039	3336943	-	97
B9D02_15955.utr3	3342749	3344047	+	1299
B9D02_15960.utr3	3342774	3342729	-	46
B9D02_15975.utr3	3345610	3345788	+	179
B9D02_15980.utr3	3345641	3345400	-	242
B9D02_15985.utr3	3346190	3346091	-	100
B9D02_15990.utr3	3348970	3348963	-	8
B9D02_15995.utr3	3349778	3349656	-	123
B9D02_16000.utr3	3350797	3350705	-	93
B9D02_16005.utr3	3352023	3352002	-	22
B9D02_16060.utr3	3365852	3365836	-	17
B9D02_16070.utr3	3367113	3367111	-	3
B9D02_16075.utr3	3368061	3368005	-	57
B9D02_16080.utr3	3369268	3369242	-	27
B9D02_16085.utr3	3369762	3369760	-	3
B9D02_16095.utr3	3375046	3375050	+	5
B9D02_16100.utr3	3376457	3376460	+	4
B9D02_16105.utr3	3377066	3377187	+	122
B9D02_16110.utr3	3377337	3375218	-	2120
B9D02_16115.utr3	3380430	3380614	+	185
B9D02_16130.utr3	3383872	3384170	+	299
B9D02_16135.utr3	3383876	3383234	-	643
B9D02_16140.utr3	3387169	3387176	+	8
B9D02_16145.utr3	3390229	3390268	+	40
B9D02_16150.utr3	3390922	3391050	+	129
B9D02_16155.utr3	3390986	3390842	-	145
B9D02_16175.utr3	3397499	3397502	+	4
B9D02_16185.utr3	3398791	3398946	+	156
B9D02_16190.utr3	3398826	3398667	-	160
B9D02_16200.utr3	3401780	3401710	-	71
B9D02_16215.utr3	3408023	3408002	-	22
B9D02_16240.utr3	3413821	3413792	-	30
B9D02_16245.utr3	3415320	3415353	+	34
B9D02_16250.utr3	3415357	3415001	-	357
B9D02_16255.utr3	3416306	3416289	-	18
B9D02_16270.utr3	3421715	3421766	+	52
B9D02_16275.utr3	3421766	3421483	-	284
B9D02_16280.utr3	3423179	3423178	-	2
B9D02_16285.utr3	3423892	3423804	-	89
B9D02_16290.utr3	3425827	3425867	+	41
B9D02_16295.utr3	3425908	3425900	-	9
B9D02_16300.utr3	3427195	3427192	-	4
B9D02_16305.utr3	3428127	3428125	-	3
B9D02_16310.utr3	3430673	3430590	-	84
B9D02_16320.utr3	3432960	3432967	+	8
B9D02_16325.utr3	3433049	3432897	-	153
B9D02_16330.utr3	3434600	3434885	+	286
B9D02_16335.utr3	3434640	3434343	-	298
B9D02_16340.utr3	3436011	3436082	+	72
B9D02_16345.utr3	3436012	3435810	-	203
B9D02_16355.utr3	3440362	3440364	+	3
B9D02_16360.utr3	3443982	3443991	+	10
[truncated: 916 more rows]

## Sheet: sRNA
>B9D02_00005
GTGTCACTTACGCTTTGGCAACAGTGTCTTGCCCGTTTGCAGGATGAGCTTCCTGCCACCGAATTCAGCATGTGGATCCGTCCACTCCAGGCTGAGTTAAACGACAATACGCTTGCCTTGTATGCTCCAAATCGCTTCGTACTCGACTGGGTTCGGGACAAATACCTTAATAGCATCAACGCACTGCTAAATGAATTTTGTGGTCCAAACGTGCCTGCACTGCGTTTTGAAGTAGGTACGCGCCCGGTTCAGCAGCAAGCGGCAGCGGTCAGCCAGCCCGTCATGGCCAGCGTCAGCGCGCCCGTGATGCCCGTACAGAGCCATATTCGTCCGGCCCCGGCGCAGATCATGCGTCCCAGCTGGGATAATGTCCCGGCTCCGGCCGACGTCACTTACCGC…
>B9D02_00010
ATGAAATTTATTGTTGAACGTGAGCAGCTGCTGAAGCCGCTGCAACAAGTTAGTGGCCCACTGGGTGGTCGTCCGACGCTGCCGATTCTCGGAAACCTGCTGCTGCAGGTTACAGAAGGTTCGCTGCTGCTGACCGGTACCGATCTGGAAATGGAGATGGTCGCACGTGTGGCGCTGACGCAGGCGCATGAGCCTGGCTCCACCACCGTTCCGGCGCGAAAATTTTTGGATATCTGTCGCGGATTGCCGGATGGTGCAGAAATCACGCTGGCGCTGGAAGGCGATCGTATGCTGGTTCGCTCTGGCCGCAGCCGTTTTTCGCTGTCGACCCTGCCCGCCAGTGACTTCCCGAATCTCGACGACTGGCAGAGTGAAGTTGAATTCACCCTGCCGCAGGCG…
>B9D02_00015
ATGGCTTTAACCCGCCTTCTTATCAAAGATTTTCGTAATATCGAGCAGGCCGACCTGCAACTGGCCCCCGGATTTAATTTCCTGGTGGGTGCCAATGGCAGTGGGAAAACCAGCGTTTTAGAGGCGATTCATACGCTGGGGCATGGTCGATCGTTTCGCAGTTTGCAGGCGGGTCGCGTCATTCGTCACGACGAGGCGGCGTTCGTCTTGCACGGGCGTCTGGAAAACGCAGAGCGGGAAATTTCTGTCGGGCTGACCAAAAACCGGGCCGGTGACAGCAAAGTGCGTATTGATGGCAGCGATGGTCATAAAGTCGCAGAGCTGGCGCAGCTGCTGCCGATGCAGTTAATCACGCCTGAAGGTTTTAGTCTGCTGAATGGCGGTCCCAAATACCGCCGG…
>B9D02_00020
ATGTCGAATTCTTATGACTCCTCAAGTATTAAAGTCCTGAAAGGACTTGATGCGGTACGCAAACGCCCGGGCATGTATATCGGCGATACCGATGACGGTACCGGTCTGCATCACATGGTATTCGAGGTCGTGGATAACGCAATCGACGAAGCGCTCGCTGGTCACTGTAGTGACATTGTGGTCACCATCCACGCGGATAACTCCGTTTCGGTGCAGGATGATGGACGCGGCATTCCAACCGGTATTCACGAAGAAGAAGGCATCTCTGCCGCTGAAGTGATCATGACCGTGCTGCATGCTGGCGGTAAGTTCGATGATAACTCCTATAAAGTCTCCGGCGGCCTGCATGGCGTGGGCGTCTCCGTGGTTAACGCCCTGTCGCAGAAGCTGGAGCTGACC…
>B9D02_00025
ATGGCTATTAAATTGATCGCTATCGACATGGATGGCACCCTGCTCAACCCGCAACATGAGATCACACCAAGGGTGAAATCTGCCCTGGATCGCGCCCGCCAGAAAGGTGTGTCGATTGTGCTGACCACCGGCCGGCCATTTGTGGGTATCCAGCGCTATCTGATGGAGCTGGATATGCAGACGCCCGGCCAGTATGCGATCAGCAACAACGGTGCGCTGGTTCATCAGGCCGAAGATGGTGAGTGCGTGGCGGAAGTGACGCTGACCTTTGACGACTACCTCTACATCGAGAATCTGGCGCGCGAGCTTGGTGTGCATTTCCAGGCGTTCGACAAATCCCATCTCTACACACCCAATAAAGACATCAGTGAATACACCATCCATGAAGCGAGCCTGACC…
>B9D02_00030
ATGACGCAACTGCACATCAGCAAAACGGAGCGTATCATCCTGACGCTGGGCGAGGAGATTGTCGTCGGCCACTTTGCGCCAGGCGCCGCACTTCCGGCGGAATCCGACCTCTGCGATCGCTTCTCTACTTCACGCAATATCATTCGCGAAGTCTTTCGGGCGCTAATGGCAAAAAGGCTGATTGAGGTGAAACGCTACCGGGGGGCATTCGTCACCGCCCGCAACCAGTGGAATTATCTCGACAGTGACGTGCTGCAATGGGCGCTATCGCACGATCAGGATCCGCGTCTGATCGCTGCGATGAATGAAGTCCGTGTGCTGGTTGAACCGCAAATTGCCCGCTGGTCAGCCGAGCGCGCCACCTCCAACGATCTGGCGGCCATCGAACAGGCTTATAAC…
>B9D02_00035
GTGAGCAGCTATATCGCCATCGACTGGGGATCCACCAACCTGCGTGCCTGGCACTACGATAAGGGTGAATGTGTCGACCAGCGTCGGTCTGAAGCGGGGGTGACGCGTCTGGCCGGACGTACTGCGGCTGAGGTATTTGACGATGTCACCGCTGGCTGGCCCGTTGACCGCGTGCCGGTAATCATGGCGGGCATGGTGGGCAGTAACGCGGGCTGGCAACCGGTGCCTTATCTTGGCTGTCCAATAGCGCTGGACCAGCTTGCCAGCCACCTCACACACGTCGCGGATAAAGCGTGGATCGTGCCGGGACTGAGCATCGAACGAGACGACAACGATAACGTTATGCGCGGCGAAGAGACACAGCTGTTAGGTGCCACCACGCTGCACGCAGCATCGCTT…
>B9D02_00040
ATGTCCTGGCAAACTAACTTACCGCTGATCGCCATTCTGCGTGGCATTACCCCGGCGGAAGCCGAGGCGCACGTTGGTGCGTTGATCGAGGCCGGATTTGACGCTATCGAGATCCCGCTAAACTCACCAGACTGGGCCACCAGCATTGCCGCCATGGTAAAAACCTTTGGTGACCAGGCTCTGGTTGGCGCAGGTACTGTGCTGACACCTGAGCAGGTTGACCAGCTGGCAGAGCTCAACAGCAAACTGGTGGTCACGCCCAATACCGATCCGGCGGTTATCCGTCAGGCCGTCTCTCACGGCATGACGGTCGCGGCAGGTTGTGCTACCGCCAGCGAAGCCTTTACCGCCTTACAGGCGGGTGCGCAGGCGCTGAAAATTTTCCCCTCTTCGGCATTT…
>B9D02_00045
ATGAAAATTACCAGACTGACCACTTACCGCTTACCGCCGCGCTGGATGTTCCTGAAGATAGAAACCGATGAAGGCATCGTTGGCTGGGGCGAGCCGGTTATTGAAGGCCGGGCGCGAAGCGTGGAAGCCGCCGTTCATGAACTATCAGAGTACCTGATTGGCCAGGATCCCTCGCGCATCAACGATTTATGGCAGGTAATGTATCGCGGCGGCTTCTACCGGGGTGGCCCGATTCTGATGAGCGCCATTGCCGGTATCGATCAGGCTCTGTGGGACATCAAAGGCAAAGCACTGGGGGTACCGGTTTATCAGTTACTGGGCGGTCTGGTGCGTGACCGTATTAAAGCCTACAGCTGGGTAGGCGGCGATCGTCCGGCTGATGTGATTGAAGGCATCACA…
>B9D02_00050
ATGGATCTCTCAGCAACACAGGAAAAACCGACTCGCCGCCGTTATTTAACCCTGGTAATGATCTTTATTACTGTGGTGATCTGTTATGTGGACCGCGCTAATTTAGCCGTGGCGTCTGCGCATATTCAGGAGGAATTTGGTATTACTAAAGCGCAAATGGGTTATGTCTTTTCTGCCTTTGCCTGGTTATATACGCTTTGCCAGATCCCCGGCGGTTGGTTTCTGGATCGGGTCGGTTCACGATTAACCTATTTTATTGCCATTTTCGGCTGGTCAGTGGCGACATTGCTGCAGGGCTTTGCCAGCGGATTACTCTCGCTGATCGGTCTGCGTGCCATTACCGGTATTTTTGAAGCCCCCGCTTTCCCGACCAATAACCGGCTGGTAACCAGCTGGTTC…
>B9D02_00055
ATGTCAGAAAAACAGATCACCTTTGCTGCCCGTCAGCATCAGCTCACCAATATCAATATCTGGACTGCCGACAGTCAGTGGCTGGCGTTTGACGTCCGTCCCTCGGGCGCGTCGTTTACCAGCCAGACCATTGAGCGGGTCAATGTGATGACCGGAGAGGTAGAGGTGCTCTATCAGGCCCGACACGGAGCCCACGTCGGTGTCGTTACGGTCAGTCCCGACCTGCCGCCACGCTACGTCTGCATTCATGGCCCGGAACATCCCGATGCCAGCTGGCAGTATGATTTCCACCACCGGCGCGGTGTGATCGTTCAGAACGGCACGGCGGTGAATCTGGATGCCTGCGATATCACGCCGCCGTTCACCCCTGGCGCGTTGCGTGGCGGTTCGCATGTGCAT…
>B9D02_00060
ATGACTGAAGGGATGATGATGATGAAATTAAAGACCTTACCTCTGGCTGGAATAGTGTGCTGCGCAATGGTGACAACCGGCTGTTCCAGCGTGATGTCTCACACCGGTGCGAGTCAGGGCTACTATCCCGGCACCCGTGCCAGCGCTGACATGCTGGCCGATGGTGATACCAGCTGGGCGCTGAAGCCGCTGGCGTTAATCGATCTTCCTTTCTCTGCCGTGCTGGATACGTTGCTGCTGCCGTGGGACTACTACCGTAGCGACCAGGACAAAACTCTCGACTCCCCACGTGAACGCATCCTGCAGAGCGAAAGACTCGCGCATACCAACGAAAGCCTGGCACAGGCGCAGCCTATGCCTCCTGTGCGGTCGCAGCCGCAACCGTAA
>B9D02_00065
ATGCGTAACTTTGATCTCACCCCACTTTATCGCTCTGCTATCGGTTTTGATCGCCTGTTTAACCTGCTCGAATCTAATCAGAATCAGAGCAATGGCGGCTATCCTCCTTATAACGTAGAACTGGTCGATGAAAATCACTATCGCATTACGATTGCGGTGGCCGGTTTTTCTCAGAGCGAACTGGATATTACAGCGCACGATAACGTGCTGATTGTGCGGGGAGCCCATCCTGAAGAGCAGGCCGAGCGTAAATACCTGTATCAGGGAATCGCCGAGCGCAACTTCGAGCGTAAATTCCAGCTCGCCGACCACATTGTGGTGCGCGATGCTCGTCTCGAAAATGGTCTGCTGAGCATCGACCTTGAACGTCTGGTGCCGGAAGAGGCGAAACCACGCCGT…
>B9D02_00070
ATGTCGGTAAAAGATATGCTGTTAGCACTGTGCGTGGTGGTGGCGTGGGGCGTGAATTTTGTGGTGATTAAGCTGGGGCTGCAGGGCATGCCGCCCTTTTTGCTCGCCGGACTGCGTTTCTCTCTGGTCGCCTTTCCCGCCATTTTCTTTGTGCGTCGCCCGCCGATCCCGCTGCGCTGGCTGGTCGTTTACGGCATGACCATCAGTTTTGGTCAGTTCGCGTTTCTGTTCCTGGCGATCAAACTTGGTATGCCAGCCGGTCTGGCCTCGCTGGTGCTGCAGGCGCAGGCCTTCTTTACCCTGTTGCTGGGCGCGCTGCTGCTGGCGGAAAAGCTGCGCTGGAATCATATTGTCGGGATTATCATCGCCACGCTGGGAATGTTTATGCTGGCCACAGCA…
>B9D02_00075
ATGACGACGTTTGAAAAGATTACTGCGCTGCTGGATCAGCATCAGGCCAGCTACCGTGTGGTGGAGCATGAGGCGGTAGGGCAAACCGAGCAGATCAGCCAGATACGCGGCAACGCACTGGGTCAGGCGGCCAAAGCGATGGTGCTGGAGGTGAGCATGCCGGATGGTGCGCCCTCGCGACAGCTGCTGGCCATTGTGCCGGGCGACTGCCGGATCAATTTTAAAAATGCGGCGCGCGCGATCGGTGGCAAAAAATCCTCTTTCGCCGCGCCGGAGCTGGCACAGGCACTGACCGACTGTGTCATGGGCGCTGTGCCGCCATTTAGTTTTGATGACCGGCTGGCGCTGCGGGTGGATTCCCGGCTGCAACAGGTCGGCACATTATGGTTTAACGCGGGC…
>B9D02_00080
ATGGCAATTTTCAATCAGTTCCGCGTGATTAATCCCAACATGTTTGTGGAATCGACCTGGCTGGATGACATCGTCACTGCACGGGTGCCGCTACTGGTGCTGCGTAACTTTCTGACGCCAGACGTGCGGCAAGCGGTGGTGACTGACCTGCAGAGCTGCCGGGAAAAGATCCGTGTCTCTCACTATCCCAATGGCGCGCTGACCACGCTGGGTCCCTATCTGGCACGCCATACGGCGGCACCTGATAACTATTTCACTGAGCTGCGCGATATCCAGCCGGCGCTGCCGGCATCACTCAACACACTGCGCGAACAGATTTACCGCTGGGTGCAGCACGCGCTGCGGCTGGAGAGCTTAAACATCGCCCACGAACCGGGTTGTGGTGACTACGCCGGTTCT…
>B9D02_00085
ATGTGCAGGATGATTCTGGCATATGGCCAGTTTGACAGCGCACAGATCCTGGAGGCAGCACGCGCCATGAGCTGCGGCGAAGGCGCCGAACACGATGGCCCGATCAAATCGCATCCCAATGGCTGGGGCTGTCTGTGGCTGGAACAGGGCGAGATTCACACCCTGCATGGCACCGGCCCGTTCGCAGACGCCCTGCCGGGTATTGACGTGGATCGTCTGCGCAGTCGGTTTCTGGCGGTTCATGTGCGTCACGCCACATTGAGTAAAAATCAGGGGATCGAGTTTTCGCATCCGCTGTGGCGCAACAGCGCCGGACATCAGTGGTACATGATGCATAACGGCTTTCTGCCGACCATTTACCGTCAGCTTGGCCTGGCGGAATCACGCTTCGATTCTGAA…
>B9D02_00090
ATGAAAAAGATTTTCCTGCAAATTGGCGCCACCCGCGACGGACAAAATCCTTATTGCGCGGTGGCGAAGCGCGACGGCTATTTTACCGTGCTGGCGGAAATGGGTGATTTTGTCGATTACCAGTCGCTCAGTCTGGCGTTGCCGTTTGATCTGATTATTCGCCTCGACCGTCCTGAGAATCCGTGGGAGCTCATGCAGGCTTATCTGCATGCCGGTTTACTGGCGCATCCGCTGGTGGTGCTGGCAGGCTTTGAAGCTTACAACGCCAGCGCCGGACGGCTGCGTGAGATGCTGGCCGGGCCAGACGCGCCTGCCGCCTTTATTCCCATGGATAAATATGCGCAGCGCATGGCGCTGAAAAAAGCCTGGCCGCGCTTCCCGCAGCCAGAGTTCCGCTTT…
>B9D02_00095
ATGAATAATCTGCCCGCCATGATGAAGGAGATTGAAGCGTATCTGTCACCCGCCATTATTGAGTCAGCTCAGCGCTGCTCTGGCCGCCTGATGGCGGCGTTGCCGGATCAGCAGCAACTGGAGAATAACCGTGTACTGCTCGCTTATGGCGGCGGAAAAGACAGCAGCTACATGGTGGCCTACGTGCGCTACATTCAGGGCCTCATCTGGCAGCAACAGGGCAGCACCTTTCATCTGCGGGTCAGCACCAACCGCCATGCAGCGATGAATCAGAGCGTGATGGAGAATATCCACGGTGTTTATCAGGCGCTGGCCATGCATGACGATGACCGGGCGGAGTGTCTGGTGGTGGATGGCCTGCTGATCCGGCCATTTGACCGGGCATTGCCGATGCCGGAG…
>B9D02_00100
ATGGCCGATGTTATCGGGGAACAGGAGAGTCAGAACAGTCGTTACCGCCAGATCGCAGAACAGATTAAGCAGGCCATTCATGCCGGTTCACTGGCACCCGACAGTCGTCTGCCGTCGGTACGGACGCTGGCGACGCAGTACAATGTCAGCCTCACCACCGCCCTGAAAACCCTGCGCACGCTGGAAGATGAGCGCTACGCCGTCGCCCGCCCTAAATCGGGCTTTTTTGTTGCCCCGCAGCGGCCCGCTTCGCGTCAGTTGCCCGCCGTCAGCGAACAGCCGCGCGCCATCGCGCCGCTGGATGAGCAGACAGAACTGCATCTGGCGATGCTCGGCTCAGACTGCCGGGTGCGGCTCGATCTGGCCAACGGCGACAGCGCACTTTACCCGGTCAAACGC…
>B9D02_00105
ATGTCCTTTTCTCAGTTCGGCGACAAATTTACCCAACATTCCGGCATCTCACGTCTGATGGAAGATATGGGCGCGGGCCTCCGCACGCCCGGCACCATCATGCTGGGTGGCGGCAATCCGGCGCAAATTCCGGCCATGAACGACTACTTTCAGCAACTGCTGCAGCAGATGCACGAGGAAGGCAAACTCAGCGAAGCGCTGTGCAATTATGACGGTCCGCGTGGCAAAGCGACGCTGCTGGCGTCACTGGCTGAATTGCTGCGTGAACAGCTTGGCTGGCCGATCACCGCAGAGAATATCGCACTGACCAACGGCAGTCAGAGCGCTTTCTTCTATCTGTTTAACCTGTATGCCGGTCGCCGGGCCGATGGCAGCAAGAAGCGAGTGCTGTTCCCGCTG…
>B9D02_00110
ATGAAACCCGCTGTAATTCTTTATAAAAAACTACCTGACGATCTTTATGCCCGCCTGGCTGAACAGTGTGACGTGACGGAAATCAGCGATCTCTCACCAGAGAGCCAGCAGAAGTATGCTGCGGATTTCCAGCAGGCAGAAGGTCTGCTGGGATCGGGCGGTAAAGTGAATGGCGAGCTGCTGGCGAAAATGCCCAATCTTCGCGTCTGCTCCAGCGTCTCTGTGGGCTACGATAATTTTGATGTAGACGCCCTGAATCAGCGTAACGTGGTGCTGATGCACACGCCGACCGTGCTGACCGAAACCGTGGCAGACACCATGATGGCGCTGGTGCTGAGCACGGCGCGCCGGGTGCCGGAACTGGATGCCTGGGTTAAAGCGGGTAACTGGCAGAAGAGC…
>B9D02_00115
ATGAAAAAGCAGACAATCGCGCCAAAACGCTGGTGGTTCATCATGCCCATCGTGTTTATTACCTACAGCCTGGCGTATCTTGATCGTGCAAATTTTAGCTTCGCTTCTGCTGCCGGGATTAATGACGATCTCGGCATCACCAAAGGCATGTCCTCGCTGCTGGGTGCGCTGTTCTTCCTGGGTTACTTCTTCTTCCAGATCCCGGGTGCGATTTACGCCGAACGCCGCAGCGTCAAAAAACTGATCTTCGTTTGCCTGATTCTGTGGGGCGGCTGCGCCTCGCTGACCGGCGTGGTCAGCAACATTCCGATGCTGGCAGCCATTCGCTTTGTTCTGGGCGTGGTGGAAGCTGCGGTAATGCCTGCGATGCTGATTTATATCAGCAACTGGTTTACCAAA…
>B9D02_00120
ATGACGCACATTAATCATCACAACGGTCAGCTTGATGTGGTCACCATCGGTGAAGCGATGGCGATGTTTATCGCCCGCGAGACTGGCGATCTGGCCGCAGCAGAGACCTTTGTTAAACGTTCTGCGGGCGCTGAACTCAATGTGGCGACCGGCCTGGCACGTCTTGGCCTGAAAGTGGGCTGGGTCAGCCGTATCGGCGATGACGCTTTCGGCCGGTTTATCTGCCAGCAGCTGGAAAAAGAGGGTATCGACCACGCCTGTGTGACGGTCGATAAAAGCTATCCCACCGGTTTTCAGCTCAAGTCCAAAGTCGATGACGGTTCTGATCCGCTGGTGGAATATTTTCGTAAAGGCTCGGCGGCCAGCCATCTGTCGGTTGACGATTTTGATGCAGACTAT…
>B9D02_00125
ATGAAACCTGACATCATCGTGGTGACCGCCGCTTATGGCCACGCGCAGATCGCCGCACTCGGCGGTCAGCGTGCGCTGCTGCCGATTATTCAGCAGGCGGGCGCTGACGGCGTTGAAATCCGCCGCGAACTGCTTGATGACACGGCGCTTACCGATCTGCCCGCGCTGGGCCGGGCGGTGGCGCAGCATCAGCTGCACGCCAGCTATTCGGTGCCCGATACGCTGTTTTGTGACGGCGGCGAAATCAATCCACGCCTGATCCACTACGTTGAAGAAGCACGCCAGTTAAACGCTCAGCGGCTGAAAGTGGCGCTGGGAGACTTTACCGGTGCACTCCCTCGCGAAACGTTGCAGGCGCTGCTGGCGGATCTGCCGTTTCAGCTGACCGTGGAAAATGAC…
>B9D02_00130
ATGAAAATCAGGCCGCCTCGTGCCACCATCAGCGATGTTGCTCACGCGGCACGAACGGGCAAAACCAGCGTTTCACGCTATCTCAATGGCGAGCTGCATCTGCTTTCTGACGGTTTAAAAGCGCGGATTGAGCAGGCGATTGCCGATCTCAGCTATCGTCCAAGCCAGATGGCGCGCGGCCTGAAGCGCGGACGTACCCGCCTGATCGGGCTGATTATTGCCGATATCACCAATCCCTATTCCGTCGATGTGATGAGCGGTATTGAAGCCGCCTGCCGCGAGCAGGGTTTTACCCTGCTGATGTGTAACACCAATAATGAAGTGGATCTGGAGCAGCACTATCTGCAACTGCTTAGCAGCTATCAGGTAGAAGGCATCGTGGTTAACGCGGTCGGTATG…
>B9D02_00135
ATGTCTCTTAAAGCCATCGCTACGGTTTTAGGCCTTTCCGTGACGACGGTCAGTCGTGCCCTTAATGGTTATCAGGACGTTGCTCACGAAACGCGTAAGCGTATCGAAGAGGAAGCGCAGCGGCGCGGCTACCGACCCAATGCAGCGGCGCGGCGTCTGAAAACCGGTCGCGCTAACGCGGTGGGTCTTATCTACCCGATCAGTGCATCTTCTCTGAGTGGCAGCGACTTTAGCGACATGCTGCTGTCGCTGGATCATCACCTTGCCTGTCATGACATTAATCTGCTGTTACTGATGGATAAGCAGCAGAGTCAGTCGACACTGACACATCTGTTGCGCAGTGGGGCCGTGGATGCCCTTATCGTCGGTCACACTACGCCCGATGACAGCCGACTTCAT…
>B9D02_00140
ATGCAGAAAAAATTAATCGCCATCACTTTGTTATTAAGCGGCACCCTGGCCCTGCCAGGGTGTACGACCAATCCTTACACCGGCGAATCTCAGGCGGGTAAGTCAGGCGTGGGCGCGGGCCTGGGCGCACTCGTGGGTGCCGGTGTCGGCGTGCTCTCCTCGTCGAAAAAAGATCGTCGTAAAGGCGCACTGATTGGTGCCGCTGGCGGTGCTGCACTGGGCGGTGGCGTGGGCTACTACATGGATGTACAGGAAGCGAAACTGCGCGACAAAATGCGCGGCACGGGTGTCAGCGTGACCCGTAATGGCGATAACATCGTTCTGAATATGCCAAATAATGTCACCTTCGACTCTAATAGCAGCAATCTGAAACCGGCCGGTGCAAATACCCTGACCGGT…
>B9D02_00145
ATGCAACGATGTGGTTGGGTAACGCAGGATCCCCTCTATCTGGCCTATCACGACCGTGAATGGGGTGTGGTGCAAAGAGACAAGCGCGCGCTGTTTGAGATGCTTTGTCTGGAAGGGCAGCAGGCGGGATTATCCTGGATCACCGTGCTGAAAAAGCGGGAAAACTATCGGGCGGCCTTTCACCAGTTTGATCCGCAGGCCATAGCATTGATGGATTCCACAGATATTGACGCGCTGATGCTCAACAGCGGCATTATCCGCCACGCGGGTAAAATCGCGGCCATTATCGCTAACGCGCGTGCTTATCTTGAAATGGAGACGAAAGGCGAGGATTTCAGCCACTTCGTCTGGCAATTTGTCGATAACGTGCAAATCGTTCACGATTATCCTGATTACAGC…
>B9D02_00150
ATGGTGCCGAGAAGCGGTTGGAAAGGTCTGCGGACCTGCTGTGCTGTATGCCTGTTACTCTTAACGCAACCGACTTTTGCCCGCGGTGGCACCTCTGCGCCTCAACATCCCGTCTTCCCTCCCGACTACGACACGATCCTGGCGGAGAAGATCGCCCTGAACCCACTCGCCTTCAGCGATGAAAGCCGCGCCCTGTTTGAAGCCGCCATTAACTCGCCTACCGCATCCCCCATTGCCCTGCACAGTGAAACCGGCAGCGTAGGCACTACGCCGCTGGGAAAACGCTATCGGGCGGGCGTTGACCTGCCTATTGCCCCGTCACTCACCACCGGACCCGTGGCGCAGTATGCGGTCGATCCGCAGCAGATGAACTGTCTGCAATGCGATTACAGCGATCAG…
>B9D02_00155
ATGCGCAACGATTTGACAATTATTGGCCGCGAAATAGCGGTTTTCCTTCTGGCAGCTCTGGTTCTCGCGTTGACTATCGTCCCTGTCTACATTGATGTGGCCTGGATGAACGACGCGCTCCACGAAACCTCTTTTACTGAAACCACCCAGGAATGCATGCTGGCGATGATCGCCGCACTGTTCTTTATTGCGGCTCGCCGTCGTCCCGCTCAGCGCGGGGCGCTGACCTTAGTGGCGGGCTTTTACAGCTGCATGCTCATCCGCGAACTCGACTTTGTTTTTGATACTTTTCAGCACGGCAGCTGGGTCTGGTTTGCTCTGGCCGTTACGGCGGGTTCGCTGGCTGTCGCGCTGCGGACGCCAAAAAAAACCGTGCATGCGCTGGCGAATCTGCTGCTG…
>B9D02_00160
ATGTCAGCTAAAATCTTAACTTCAACGCTTATTGGCTTGGATGCCTTCCGACAGGATCCGCTGACTGCCCTGCAGCAGGCGGAAAAGGGCACGCTGGCGGTGTTAGATAACTATGCGCCGGTGATGTACGCCATCACACCGACGCGTCTGGCTGAGCTGCTGGCGCTGGAAACCGCCGTCCGGCAGCCGAATGATGTGGCACTGGATGACAGCCTGTATGACGACGCACCCGCCGCGATTCATACGCCGGCAGGGAAGTTCGCCATGTATCAGGGCTGGCAGCCGGACGCCGACTTTACCCGTCAGGCCGCCATCTGGGGCGTGGCGCTGAGTGAACCGGTGACGCCCAGCGAGCTGGCGGCCTTTGTGGCCTACTGGCAGGCCGAAGGCCGGATGTTC…
>B9D02_00165
ATGAAAACGCCCAACGATCTCTTTAACCGTCTGAAAAGAATGATGCCTGAGGGCACCCGGCCGAAATTTGCCAATGGTGAAGAGCTACTGGCGTGGAATCAGGAGCAGGGTCGCCTGCGTTCAGAGGCGATTGTGCGTGAAAACCGCGCAATGAAAATGCAGCGCGTGATGGGCCGATCCGGTATTCGTGAGCTGCACATGAACTGCTCATTTGATAATTACCGGGTAGAGAACGAGGGACAGCGCAAAGCGCTGGAGCTGGCACGTCAGTACGCTGCCGAATTTGATGGCAGCATCGCCAGCTTTGTCTTTTCAGGACGTCCCGGCACCGGTAAGAACCATCTGGCTGCCGCGATTGGCAATGACCTGATTCTGCGCGGTAAAAGCGTGCTGATCGTG…
>B9D02_00170
ATGAAAACGAATGGCAAAGGCCCTGCACTACTGAGACTGAATAACCAGAAACGGGTGATGAGTCAGCTGCGTAAGCTGCGCGTGACGTCGCGTCAGGATCTGGCGGAGGTGCTGACACTCAGCAAAAATACCGTCTCATTAATCATTGATGACCTGCTTGAACAAGGCCTGATCGAAGAGCTGGGCCCGGTCAGCGTGGCGGCCGCCGGACGGCCTAAAATCGGGATTACCCTCAGGCCAGAAAAACTTAAGAGCGCAGGCATTATGGTGGAACGCAACGTGGTCCACTGGCGGGTCTGCGACTATTTTTCCCAGGTACTGGCTGAAGCGACACTACGTACTGATACCAGTAATCCGACCCGCCTGCTGGCTGAGCTGGCCATGCTGTGCCGTGAACTG…
>B9D02_00175
ATGCATGATAAACGTTATCGCATTACGCTGTTGTTTAACGCCAATAAAGTGTATGACCGTCAGGTGGTTGAGGGCGTCGGTGAGTATTTACAGGCGTCGCAGACAGACTGGGATATCTTCATCGAAGAAGATTTTCGCTGCCGCATCGACAACATCCGTGAGTGGCTGGGTGATGGGGTGATCGCCGATTACGACGATCGCTCTATCGAAGCTCTGCTGTCGAATGTCTCTGTCCCCATTGTCGGCGTGGGTGGCTCTTATCATCGCCAGGAAGATTATCCTCCGGTGCATTACATCGCCACTGACAACGCCGCGCTGGTGGAGAAAGCTTTTCTGCATCTGAAAGAGAAGGGCATCAACCGCTTTGCCTTTTATGGTTTACCGGCCTCCAGTGGCAAG…
>B9D02_00180
ATGCTTAAAAGTGAAAGTACCCAAAGCCGCCTCTCAGGTACGCCGGGCAAACCGTCACCGGGCAGGTTCACGCTGCCCAACCTGCAGGTTCTGGTGATGCTGGGCGCGATTGTGCTGATTGCGCTGTTCTTTACCTGGACTACCGACGGCTCGTGGCTCAGTGCGCGTAACGTCTCCAACCTGCTGCGACAGACCGCTATCACCGGCATTCTGGCGGTCGGCATGGTGTTCGTGATTATCTCGGCGGAGATCGACCTGTCAGTGGGTTCTATGATGGGTCTGCTGGGCGGCGCGGCGGCAATCTTTGACGTCTGGCTCGGCTGGCCGCTGCCGCTGACCATCGTGGTCACACTGGTGATGGGACTGCTGCTCGGCACCTGGAATGGCTGGTGGGTGGCG…
>B9D02_00185
ATGCTGCTGGAAATGAAAAACATCACCAAACGTTTCGGTGCTGTTAAGGCGCTGAATGATGTCAGCCTGCAACTTGAGGCGGGTGAAGTGATGTCGTTGTGCGGTGAGAATGGATCGGGCAAATCGACGCTGATGAAAATCCTGTGCGGACTCTATCCGCACGGCGATTTTGAGGGACAGATTCACTTCTCTGGCGACGACATTCAGGCACAGACCATTCGCGATACCGAACGTAAAGGCATTGTGATTATCCATCAGGAGCTGGCGCTGGTGCGGCAACTGACGGTGATGGAGAACATCTTCCTCGGCGCCGAACTGAGTCGTTTCGGCATGGTGGATGATGAAACCATGACCCTGCGCTGCCAGCAACTGCTGGCGCGGGTCGGGCTGAACGTCTCG…
>B9D02_00190
ATGAAGATGAAACATGCACTGCTCGCCGCCTGCGCGGCGCTGGCGCTGTTCAGCCAGACCAGCGTGGCAAAAGAAGTGAAGATCGGCATGGCGATTGACGATTTGCGCCTTGAGCGCTGGCAGAAAGACCGCAATATTTTCGTTAAACAGGCGGAAACGCTGGGTGCTAAGGTGTTTGTTCAGTCAGCCAACGGCAACGAAGAGACACAGATGTCGCAGATTGAAAATATGATCAATCGCGGTGTCGATGTGCTGGTGATTATTCCCTACAACGGTCAGGTATTGAGTAACGTTGTCGCTGAAGCGAAACGGGAAGGCATTAAAGTGCTGGCCTATGACCGAATGATAAATAATGCCGATATCGATTTTTATATCTCTTTCGATAATGAAAAAGTGGGC…
>B9D02_00195
ATGCACGCTTATTTCGATCAGATCGATCGGGTTCGTTATGAAGGCACCCAGTCGACGCATCCTCTTGCTTTCCGCCACTACAATCCCGATGAGGTCATCCTCGGCAAGACCATGGCGGAGCATCTGCGCTTTGCTGCCTGTTACTGGCACACCTTCTGCTGGAATGGTGCAGATATGTTTGGCGTGGGGGCTTTTGATCGCCCATGGCAGAAAAGCGGGGATGCGCTGCAGCAGGCAAAACTAAAGGCGGATGTGGCCTTTGAGTTTTTCCATAAACTGAATGTGCCGTGGTACTGCTTCCATGACGTTGATGTCTCACCTGAAGGTGATTCGCTGCACAGCTACAAAGAAAACTTTGCCGCTATGACCGATAAACTGCTGGAGAAACAGCAGGAGACT…
>B9D02_00200
ATGTTTATCGGGATCGATTTAGGCACCTCTGGCGTCAAAGTGGTGCTGATGGATGCACAGGGCAACGTGGTGGCGACAGAAACGTCGCCCCTGCAGGTTTCGCGTCCACAGCCCTTGTGGAGTGAACAGGATCCCGAAAGCTGGTGGCAGGCGCTGGAGCTGGCTATGCAGGCGCTGAGCGCGAAGCAGGACCTGCGTGCAGTGCAGGCCATCGGGCTGAGCGGACAGATGCATGGTGCCACGCTGCTCGACAGCGCTAACCAGGTATTACGTCCGGCCATGCTCTGGAATGACGGACGCAGCGAGGCGCAGTGTCGTGAGCTGGAACGGAAGGTGCCGGATTCACGGGCTATCACCGGCAACCTGATGATGCCCGGCTTCACAGCTCCCAAGCTGCTG…
>B9D02_00205
ATGTTAAAAGCAATGAAATACTACATCAGCAATCATTATGAGAGCGGAACGTTGTTACATCGGGAAGGGTGTAATTTAATTCCGAAGTCTCTCGACGATCGGACATTTATTGGCACCCTTTATACAGCGCTGCAGGCAATGACCGTAGCTTTACAGCATCACCACGAAGTTGGCCGATGTCTGGTATGCCTGAAACAACCCAATAATGGTCAGGCTGACGCAATAGAAGAAGGAAGTATCAAATCTTTTACGAAGCCAGCTACCACCCTGGTTCGAAGGCCTGCGACCAAAGCAAAGAAGAGGCCTGCGATAGCAGGCCATACGTGCCAGCTAGCTGAAAGATCTGGCATCACACATGCTACGGTGATGCTGAATAAAAACCCTGAGCCCCAGCAGATA…
>B9D02_00210
ATGTATAAGGCCATGAAATTCTACGTCAGCGATCATTCAACCGGAGGATTGCTGCTGCATCGGATGGATTGTCCGCAGCTGCCTTCAGAGACAAGGCGGGCGTTTATAGGAAGTTGCTATACTATCAATCAGACACTTAGCGTAGCCAGGATAAGCTATACGGGTGTGATGGCATGTCCATTCTGTGCCAGTAAGCCTGATATAAAATCAGTTAAGTCAGAAGCAAATTTGGTGTTAAAAAAAGCGACAAGACCCAGAAAGAAATTAATCTGA
>B9D02_00215
ATGATGTCTCCTTCTCCCCAATCTAAACCGGGCGTAACGCCGGGCAAAGCGATGCTGGCTGCGGTCAGCGGTTATGCCATGGATGGATTTGACCTGCTGATACTCGGGTTTATGCTGCCGGCTATCAGTGTTTCGCTGGCGCTCAATCCATCACAGGCAGGATCGCTGGTGACCTGGACGCTGATCGGCGCGGTCATCGGTGGCATCGTCTTTGGTCATCTCAGCGACCGTTATGGTCGCATCCGCATGCTGACCGTCACGATTCTGGTCTTCTCTATCTTTACCGGCCTGTGCGCGGTGGCGCAGGGCTACTGGGATCTGCTCGCCTGGCGAACGCTGGCAGGTGTGGGGCTGGGCGGCGAGTTTGGGATCGGTATGGCGCTGATTGCCGAAGCCTGG…
>B9D02_00220
ATGGATAATCTGAATCTGAATAAGCACATCTCCGGTCAGTTCAATGCCGAACTGGAGCATATCCGTACCCAGGTGATGATCATGGGCGGCATGGTCGAGCAGCAGCTGACTGATGCTATTACCGCGATGCATAATCTGGATGGCGAACTGGCGCAGCGGGTGATCGACGGCGACCAGAAGGTCAACATGATGGAAGTGGAGATTGATGAAGCCTGCGTGCGCATCATCGCCAAACGTCAGCCAACCGCGATCGATTTGCGTCTGGTGATGGCGATCATCAAAACGATCTCCGAGCTGGAGCGCATTGGCGATGTGGCGGAGAAGATCAGCCGCACGGCGCTGGAGAAGTTTGGTCAACAGCATCTTCCGCTGCTGGTGAGCCTTGAGTCGCTGGGACGT…
>B9D02_00225
ATGAGTATCGCGACAGCATCAGCCGATAAAATTCAGGTCCGTAATCTGAACTTCTATTACGGCAAGTTTCATGCGCTGAAGAACATCAATCTGGATATCGCTAAGAATGAGGTGACCGCGTTTATCGGGCCCTCGGGCTGTGGTAAGTCTACCCTGCTGCGTACCTTCAATAAGATGTACTCACTCTATCCGGAGCAGCGGGCCGAAGGGGACATTCTGCTGGATGGCGAAAATATTCTGGCGACACAGCAGGATATCGCGCTGCTGCGCGCCCGCGTCGGCATGGTGTTTCAGAAGCCGACACCGTTCCCGATGTCGATCTATGACAACATCGCTTTCGGCGTGCGTCTGTTTGAAAAGCTGTCACGTGCCGATATGGATGAGCGCGTACAGTGGGCG…
>B9D02_00230
ATGACCACGATTGAAATTCAGGCGCGTGCCGAACTGGACGCATCGCGCCGTAAAATGCAGTCCTGGCGCAGTACTAAAAATAAAATTGCGCTGACGCTGTCGCTGCTGACCATGGCATTTGGTCTGTTCTGGCTGGTGTGGATCCTGTTTACCACCGTCACGCGCGGCGTAGATGGGCTTTCCTGGTCCCTTTTCACTGAATCAACGCCACCGCCGAATACCGCGGGCGGCGGTCTGGCGAACGCCCTGGCGGGCAGTGGATTGCTGATTTTCTGGTCTACATTTTTTGGTACGCCGCTGGGCATCATGGCGGGTATTTACCTGGCTGAATATGGTCGCAAATCGGCGCTGTCAGAAGTGATTCGCTTTATTAACGACATTCTGCTTTCAGCACCCTCC…
>B9D02_00235
ATGGCTGCAACGAAGCCGGCATTCAAAGCCCCGGGTAAACAAGGTGATAAGATTTTTGGCGCGCTGGTCAGACTGGCTGCGCTGATTGTACTGTTACTGATGGGCGGCATTATTGTTTCCCTGATCATCTCCTCGTGGCCCAGCATCCAGAAGTTTGGTTTCGCCTTTTTGTGGACCAAAACCTGGGATGCACCCAACGAACAATTTGGTGCACTGGTACCGATCTACGGCACCCTTGTAACCTCCATCATTGCCCTGATTATTGCCGTGCCGGTGAGTTTCGGTATCGCGCTGTTCCTGACTGAACTCTCACCCGCCTGGCTGCGTCGCCCGCTGGGCACGGCTATTGAGCTGCTGGCGGCTATCCCGAGTATCGTTTACGGCATGTGGGGCCTGTTT…
>B9D02_00240
ATGACACTGATGCGTAGCACCGTAGCCCGAATCCTCGCCACCACCTTCGCCGTAAGCGCGGTATCTGCTTTTGCGGCCACCGATCTCACTGGCGCAGGCGGGACGTTCCCGGCGCCGGTTTATGCCAAGTGGGCAGCAGAATATCAGCAAGCCACCGGTAGCAAAATTAACTACCAGGGCATCGGTTCATCTGGCGGCGTTAAACAGATCATCGCCAAAACCGTTGATTTCGGTGCGTCCGATGCGCCAATGAAAGATGAAGATCTGCAGAAAAATGGCCTGTTCCAGTTCCCTACCGTGATCGGTGGTGTGGTACTGGCAGTTAACCTGCCCGGTATCAAGTCAGGCCAGCTGACGCTGGATGGCAAGACCGTTGGCGATATTTATCTCGGCACCATC…
>B9D02_00245
ATGTGTGGAATTGTTGGTGCAGTAGCACAACGCGATATCGCAGAAATTCTGCTGGAAGGTCTGCGTCGTCTTGAATATCGCGGATATGATTCGGCCGGTCTGGCCGTGGTCGATCGTCAGGGGCACGTCACGCGCCTGCGGCGGTTAGGGAAAGTGCAGAAGCTGGCAGAAGCCGCTGAACAGCAACCGCTGATTGGTGGCACCGGCATCGCGCACACGCGCTGGGCAACCCATGGCGAGCCGTCGGAAGCGAATGCGCATCCGCACATCTCAGAGCACATTATCATTGTGCACAACGGCATCATTGAAAACCATGAGCCGCTGCGCGCTGAGCTGATCGCGCGCGGCTACGTCTTTGCCTCTGAAACCGACACCGAAGTGGTGGCGCATCTGGTTCAC…
>B9D02_00250
ATGTCTAACAGTGCGATGAGTGTGGTGATCCTTGCAGCTGGCAAGGGCACCCGTATGTATTCCGATCTGCCTAAAGTTCTGCATACGCTGGCAGGCAAACCGATGGTTCAGCACGTCATTGATGCCGCCAAAGGGCTGGGCGCACAGCATGTGCATCTGGTTTATGGTCATGGCGGCGATCGCCTGAAAGCGACCCTCACTGACAGCACGCTTAACTGGGTGCTGCAGGCCGAGCAGCTCGGCACCGGCCATGCTATGCAGCAGGCTGCCCCTGCTTTTGCAGATGATGAAGATATCATGATGCTCTATGGCGACGTGCCGCTGATCACGCAGGCGACATTGCAGCGTCTTCGCGAAGCAAAACCGCAGGGCGGCATCGGCTTACTCACCGTGGTACTG…
>B9D02_00255
ATGGCTATGACTTATCACCTGGATGTGGTCAGCGCAGAGGAGCAGTTGTTCTCTGGTCTGGTACAGAAGATTCAGGTGTCAGGTAGCGAAGGTGAACTGGGGATTTTCCCTGGCCATGCGCCGCTGCTGACTGCCATTAAGCCTGGAATGATCCGTATCGTGAAACAGCACGGCGAAGAGGAGTATATCTACCTCTCTGGCGGCGTGCTGGAAGTGCAACCAGGCAGCAGCACCGTTCTGGCCGATACCGCGATTCGCGGTACCGATCTGGACGAAGCGCGCGCGCTGGAAGCAAAACGCAAAGCAGAAGAGCACATGAACAGCAGCCATGGTGACGTGGACTATGCTCAGGCCTCTGCCGAGCTGGCGAAAGCCATTGCTAAACTGCGCGTGATCGAA…
>B9D02_00260
ATGGCAACTGGAAAGATTGTCCAGATTATCGGCGCCGTTGTTGACGTCGAATTCCCTCAGGACGCGGTACCGCAAGTGTACAGCGCCCTCGAGGTTATGAATGGTGATGCGCGTCTGGTGCTGGAAGTACAGCAGCAGCTGGGCGGCGGCGTAGTACGTACCATCGCAATGGGTACGTCTGACGGCCTGAAGCGTGGTCTGAACGTCAACGACCTGCAGAAACCGATTCAGGTACCGGTCGGTAAAGCGACTCTGGGCCGTATCATGAACGTTCTCGGCGAGCCAATCGATATGAAAGGCGAGCTGAAAGAAGAAGATGGCAGCGCAGTAGAGATCGCCTCTATTCACCGCGCAGCGCCTTCTTATGAAGATCAGTCTAACTCGCAGGAACTGCTGGAA…
>B9D02_00265
ATGGCCGGCGCAAAAGAGATACGAAGCAAGATTGGAAGCGTGAAAAACACGCAGAAGATCACCAAAGCGATGGAAATGGTCGCCGCCTCCAAGATGCGTAAAACGCAGGAACGCATGGCGGCCAGCCGTCCGTATGCAGACACCATGCGCAAAGTGATTGGTCACCTTGCGTTGGGTAATCTGGAATACAAGCACCCTTACCTGGAACAGCGCGACGTGAAGCGCGTCGGCTACCTGGTCGTTTCTACAGACCGCGGGCTTTGTGGTGGTTTGAACATTAACCTGTTCAAAAAATTACTGGCGGATATGAAGTCCTGGTCCGATAAAGGCGTGCAGAGCGATCTGTCGATTATCGGTTCAAAAGGGGCGTCATTCTTCAGTGCAGTAGGTGGCAACATC…
>B9D02_00270
ATGCAACTGAATTCCACCGAAATCAGCGAACTGATCAAGCAGCGCATTGCTCAGTTCAATGTCGTGAGTGAAGCTCACAACGAAGGTACGATTGTTTCTGTAAGTGACGGTATCATCCGCGTACACGGCCTGGCCGATGTCATGCAGGGTGAGATGATTGCCCTGCCGGGTAACCGTTACGCTATCGCCCTGAACCTCGAGCGTGACTCGGTTGGTGCAGTGGTGATGGGTCCGTACGCTGACCTCGCCGAAGGCATGAAGGTTAAGTGTACTGGCCGTATTCTTGAAGTACCGGTAGGCCGTGGCCTGCTGGGCCGCGTCGTGAACACCCTGGGTGCACCTATCGACGGTAAAGGCGCAATCGACAACGACGGTTTCTCACCGGTCGAAGTGATTGCA…
>B9D02_00275
ATGTCTGATCTGATTACTGTAGCTCGCCCCTACGCCAAAGCAGCTTTTGACTTTGCTGTTGAGCATCAAAGTATAGAACGCTGGCAACAGATGCTGGCGTTTGCCGCAGAAGTGGCTCGCAATGAACAGATGGCTGATCTTCTCTCAGGTGCATTAGCCCCTGAAGCGCTGGCAGCGTCGTTTAACGCAGTCTGTGGTGATCAACTGGATGAACCCGCACAGAACCTGATTAAGGTGATGGCGGAAAACGGACGTTTGACAGCGCTTCCGGCTGTACTGGCTCAGTATATCGAACTGCGTGACGCTCATGAAGCCACCGCTGAAGTCGATGTTATTTCCGCCAGTACGCTGAGTGACGACCAGCTGAATAAAATCAGCGCCGCGATGGAAAAACGTCTG…
>B9D02_00280
GTGAACATTAATGCAACAATCCTCGGCCAGGCTATCGCGTTCATCCTGTTTGTCGCGTTCTGCATGAAGTACGTATGGCCGCCGCTGATGGCTGCTATCGAAAAGCGCCAGAAAGAAATTGCTGAAGGCCTTGCTTCTGCTGAACGTGCCAAGAAAGATTTGGATCTCGCGCAGGCTAATGCGACCGACCAGCTGAAAAAAGCCAAAGAAGACGCTCAGGTCATTATCGAGCAAGCGAACAAGCGTCGCGCGCAGATTCTGGATGAAGCCAAAACCGAAGCTGAAAACGAACGTAATCGCATCGTGACACAAGCGCAGGCTGAAATTGACGCCGAGCGTAAACGTGCACGTGAAGAACTGCGTAAGCAGGTTGCGTTGCTGGCTATGGCTGGCGCCGAG…
>B9D02_00285
ATGGAAAACCTGAATATGGATCTGCTGTACATGGCTGCCGCTGTGATGATGGGCCTGGCGGCAATCGGTGCTGCGATCGGTATCGGCATCCTCGGAGGAAAATTCCTGGAAGGCGCTGCTCGTCAGCCTGACCTGATTCCTCTGCTGCGTACGCAGTTCTTTGTTGTAATGGGTCTGGTGGATGCAATCCCGATGATCGCTGTTGGTCTGGGTCTGTACGTGATGTTTGCTGTCGCCTAA
>B9D02_00290
ATGGCTGCAGGAGAAATCTCTACTCCGCAAGAGTACATTGGTCACCACCTGACACATCTTCAGTTGGACCTGCGTACCTTCGAGTTAGTGAATCCGCACGACGCTCCCGCGACGTTCTGGGTATTAAATATCGATTCCATGTTTTTCTCTATGGTGCTGGGAATCATCTTCCTGGTGTTGTTCCGTAGCGTGGCGAAGTCTGCCACCAGCGGTGTGCCAGGGAAAATGCAGGCGGCTATCGAACTGGTTGTCGGTTTCGTTGATAGTAACGTGCGCGACATGTATCACGGTAAGAGCAAACTTATCGCCCCGCTGGCTCTGACAATTTTTGTCTGGGTCTTCCTGATGAACTTCATGGATCTGCTGCCAATCGACCTGCTGCCATATATTGGTGAGCAT…
>B9D02_00295
ATGTCAGTGTCTCTTTACAGTTTAAAATTCGCCCGAACGGTGCTGATGATTCAGCTGGTGACGATAGTCATCATCGGCGCACTCTTTACTGTTAAAGATGTCACCTGGGGTGTCTCTGCTCTTGCGGGTGGAGCGGCAGCCTGGCTGCCAAACGTAATGTTTTTGTTTTTAGCCTGGCGCCTGCAGGGGCAATCCCCCACTTCGGGGCGAGTCGCGTGGAGCTTCGCTTTAGGTGAAATAGCTAAAGTGTTTGCGACCATCATTTTGCTCATTGTGGCGTTGGGTCTGTTCGGCGCGGTTTTCTGGCCGGTCGGAATAACCTGGTTATCGGTGCTGGTGGTACATATTCTGGCACCGGCGGTAATTAACAACAAAGGGTAA
>B9D02_00300
GTGATCAACACACTCACATCGCTGCTAAAGGCAGCCAGTATTTCCCTCTCCGATCAACAAAAACAGCAGCTGGTTGCCTATGTCGGCCTGCTGGATAAGTGGAACAAAGCCTACAATCTGACATCTGTGCGCGATCCTGAGCAGATGCTGGTCCGTCATATCCTCGATAGCATCGTGGTGGCACTGCATCTGAAAGGCTCACGTTTTATTGATGTGGGAACCGGTCCCGGACTGCCGGGTATTCCGCTGGCTATCGTAATGCCTGATGCGCACTTTACGCTGCTCGACAGTCTGGGCAAACGGGTGCGCTTTCTGCGTCAGGTTCAGCATGAGTTAGGACTCACTAACATTACTCCGGTCCAGAGTCGGGTTGAAGCGTTCCCGGCTGAGCCGCCTTTT…
>B9D02_00305
ATGTTTTATCAGGATCCTTTTGACGTCATCGTAATTGGTGGTGGTCATGCGGGCACCGAAGCCGCAATGGCGGCAGCCCGAATGGGTCAGCAAACCCTGTTACTCACCCATAACATTGATACGCTTGGACAAATGTCCTGTAACCCGGCGATTGGTGGTATTGGCAAAGGACATCTGGTGAAGGAAGTGGATGCCCTGGGTGGTCTGATGGCCAGCGCAATTGACCAGGCCGGTATCCAGTTTAGGATACTAAACGCCAGCAAAGGCCCGGCGGTACGGGCGACCCGTGCTCAGGCTGACCGCGTGCTCTATCGGCAGGCGGTGCGAACGGCACTGGAGAACCAGCCTAATCTGATGATCTTCCAGCAGGCGGTTGACGATCTCATCGTGGAAAACGAT…
>B9D02_00310
ATGGCCGATATTACCTTAATCAGTGGCAGTACTCTGGGTAGCGCAGAGTATGTGGCTGAACATCTCGAAGAAAAATTACAGGAAGCGGGCTTCTCAACCCAGATGCTGCATGGTCCGGCGCTGGATGAGGTGCCGCACGAGGGTATCTGGCTGGTGGTCTGCTCAACCCACGGTGCTGGCGATATTCCTGACAACCTTCTGCCCCTGTTCGAGGCCATCACGGAAAGCAAACCCGATCTCTCGCAGGTGCGGTTTGGTGCTGTCGGACTCGGCAATCATGAATATGATCTCTTTTGTGGCGCGATCCGCCAGATTACAGCGCTGTTAATTGCTCAGGGTGCCCGTCAGATCGGCGATCGCCTTGAGATCGACGTGCTGGAGCATGAGATTCCTGAAGAT…
>B9D02_00315
ATGGCCGAACATCTGCAGCTCGATAACCTGGATCGCGGCATTCTGAATGCCCTGCTGGATAATGCGCGCACCGCTTACGCCGAGCTGGCAAAACAGTTTAATGTCAGCCCGGGCACCATTCATGTGCGCGTGGAAAAAATGAAGCAGGCGGGCATCATCCTGGGAACACGGGTTGATATCGATCCGCGCCAGCTGGGGTTTGATGTCTGCTGCTTTATTGGCATTATCCTTAAGAGCGCGCGTGACTATCCGGCGGCGCTGAGCAAGCTGGATGCGCTGGATGAAGTGGTTGAAGCCTGGTACACCACCGGCCACTACAGCATTTTTATTAAAGTGATGTGCCGCTCAATTGACGCCCTGCAGCAGGTCCTGATCAATAAGATCCAGACCATCGATGAA…
>B9D02_00320
GTGACGCTTGCTCAACCTCACCGCGATTTGCCTGCCCCGACGCGGACGTTATTGCTCTCCGGCCAGAACATAGAACAAAAACGTGCCGAGTTGCTGGCCTATTTTCATCAGACCTGGGAACAGTATGAAAGTCTGTTCACCTGTCTGGCCGATTCAAAGGCCTGGTTTACGAAAGCCATTCCGCTGCGCCATCCGTTGATCTTCTATTTTGGCCACACCGCTACCTTTTACATTAATAAGCTGATGGCCGGACGCCTTATCGACGCGCGTCTGGACGATCGCATCGAAGCAATGATGGCGATTGGTGTGGATGAGATGAGCTGGGATGACCTCAACGATAGTCACTACGACTGGCCCACTATCGAAGAAGTCCGTGCATACCGCGGGCGCGTTAAAGCG…
>B9D02_00325
ATGATCTCAGTGGAGACGCTCAGCACACTGCTCTCAGTGGGGGAAACCGAACTGATTGAAGAGCTGATCATTGCTCTGCTGGCGTCGCCCCAGCTTGCGCTGTTTTTTGAAAAGTTTCCCGGGCTGAAGAAAGCGCTGCTGCGCGATGTACCGCGCTGGCGAGCCGAAATCACAGCCGATCTCAAAGCCACACCGGTTCCGGCCACGCTGGCCGAAGAGTTTCAGCTGTTCCAGCGGGTACAACTTCTCAGCGATCGTGACTTCAGCCACCAGCTGAATGCCACACTTCAGGCACTTGAAAGCCTGCCGTCCCCCTTTCTGGATGAAGCTAACCGGCTGCTGCAACATACCGATATCGCTCATCTCAGCAGCGCGCAGCACCAACTTTTTCTGCAGCGC…
>B9D02_00330
ATGGCTCAACCCCATCTTTTGGCAGAAAGAATTTCTCGCCTCAGCAATGCGTTAGAAAAAGGATTGTATGAGCGGCATCATGCCATACGCCTTTGCCTGCTCGCGGCGCTGAGTGGTGAAAGTGTGTTCCTGCTGGGACCGCCAGGCATCGCCAAGAGCCTGATTGCCCGTCGCCTCAAATATGCCTTTCAGCACGCCCGCGCTTTTGAATATCTGATGACCCGTTTCTCCACACCGGAAGAGGTGTTTGGTCCGCTCTCCATTCAGGCGCTGAAAGATGAAGGGCGCTATCAGCGTCTGACCAAAGGGTATCTGCCCGACGCCGAGATTGTTTTTCTGGATGAGATCTGGAAAGCGGGGCCGGCGATTCTCAATACGCTGCTGACAGCTATTAATGAG…
>B9D02_00335
ATGAGCTCGGATAATAAGCAGTCACTTCGCGGATTAACGCTGGCCGCCATTGGTGTTGTTTACGGGGATATCGGCACCAGTCCGCTGTATACCTTGCGTGAATGTCTCTCCGGACAGTTTGGCTTCGGCGTTGAGCGGGAAGCGGTGTTTGGCTTTCTGTCGCTGATTTTCTGGCTTCTGGTGCTGGTGGTCTCACTGAAATACATCAGCTATGTGATGCGTGCCGACAACGCCGGTGAAGGCGGGATACTGACACTGATGTCGCTGGCTGGACGCCATACCGGTGCGCGGGCCACGGCAGTACTGGTGATCATGGGCCTGATTGGAGGCAGCTTCTTCTATGGGGAAGTGGTGATCACGCCAGCCATTTCGGTGATGTCCGCTATTGAAGGCCTGGAG…
>B9D02_00340
ATGCGATCAATGAGTCTGTTTCTGCGGCTGGGCATCGGTTTTGTGCTGCTGCTCGGCCTCTGCTGGGCCAGTGCCAGCCTGAGTGCCTGGCATCAGACGCGTGAAACCCTGGATGAGCTCTTTGATACCCAGCAGATGCTGCTGGCTAAGCGTCTGCTGACGCTGGATTTCTCCTCGCTGGACAATACCACACTGCCCAGAACCAAAGAGATGCTGCGCCACCATCGCGGCGAACAGGATGATGATGCACTGGCCTTTGCTGTCTTCACGCGTGACGGCAGGCAGGTGATGAATGATGGCGACAACGGCCGCTATCTGCCGTTTGAGGCGGAGCATCAGGGATTTCATGAAGGGCAGCTCACCAATGACGACGATAGCTGGCGATTTGTCTGGCTGACC…
>B9D02_00345
ATGCGTATTTTACTGATTGAAGACGATCGCTTAATTGGCGACGGTATCAAAGCGGGGCTAAGTAAGCTGGGCTTTAGCGTTGACTGGTTTATGTCTGGTGAGTCCGGCTTTAACGCGCTGGAGGCCGCACCCTGGGATGCGGTGATTCTGGATCTTTCAATGCCCGAGCGGGATGGACTCGATATCCTGCGGGAGTGGCGACAGCAGGGCAACGATGTGCCGGTACTGATACTGACCGCCCGCGATGCGCTCGATCAGCGGGTCAAAGGCCTGCAGCTGGGCGCTGATGACTATCTATGCAAGCCTTTTGCCTTAACCGAAGTGGCCGCTCGCTTACAGGCGCTGATCCGCCGCCGTCACGGCCAGCTGCAGCCCGAACTCCGTCACGGTAACGTGGTG…
>B9D02_00350
ATGAAAAAGCATGCTGCAATTCTGGCCGTCGTTATGCTGGCTTCCGCCCCGGTTTTCGCTGCGCAGCAGGGCGGATTTATTGATCCCAGCGCGCCAGCCACGCAGACACAGTCAGCAGCCGGACAGGGTGGCTTTAGTGCAGACCACACCAGTGTGGTGACCGTGAAGCAGGCTGAAGAGATGAAAGATGACAGCTGGATCACCGTGCGCGGCAAACTGGAGAAACAGACCGGCAAAGAAGATTATCTGTTCCGCGACCAGACCGGCACCATGAAAGTCGAAATCGACCACAAGCACTGGAACGGCCAGACAATCACGCCCAAAGATAACGTAGAGCTCACGGGCGAACTGGATAAAGATTTCAACAGCATTGAGATGGACGTTAAGCAGGTTAAAAAG…
>B9D02_00355
ATGAAAAAAGGTCGCTTGTTAAACGCTGAACTCTCTCATGTGATTGCCCGCCTGGGACACACGGATACGCTGACGATTGCCGATGCAGGCTTGCCGATTCCGGCAGGACCGCAGCGTATCGACTTAGCGCTCACGCCGGGTACGCCCGATTTTATGCAGGTGGTGAATGCTGTCGCACTGGAGATGCAGGTAGAGAGCGCCCTGATCGCGGAAGAGATTAAGCAGCATAATCCGCAACTTCATAGTGCGCTTGTCGCTGTGCTCGAAGCCTTGCAACAGCACCAGGGGAATATCATCACCATCAGCTACACCAGTCATGAACAATTCAAACAACAAACGCAGCGTAGTCAGGCGGTCATTCGCAGCGGAGAGTGTTCTCCGTTTGCGAATGTCATCCTC…
>B9D02_00360
ATGCAACCTTTACTGCAACTCGACGGCATTGAAAAATCCTTTCCGGGTGTGAAAGCCCTCAAGGGTGCATCGCTGAATGTTCGGGCAGGACGCGTGATGGCGCTGGTGGGCGAGAATGGCGCAGGCAAGTCCACCATGATGAAAGTGCTGACCGGGATCTATCAATATGATGCCGGTACGCTGCGCTGGCTCGGCAAAGAGACCCGTTTCAGTGGACCGAAAGCGTCTCAGGAAGCGGGCATTGGCATCATCCATCAGGAACTGAACCTGATCCCTCAGTTAACCGTGGCGGAGAATATCTTTCTCGGTCGCGAATATGTAGGTCGTTTTGGCCGTATTCAGTGGCCGCGTATGTATGCCGAAGCGGATGCGCTGCTTAAACGTCTTAATCTGCGCTTC…
>B9D02_00365
ATGACGACCCAAACTTTACCGGCCAGCCGTCGCTGGTTTAGCAAAAGCTGGCTGCTGGAACAGAAGTCACTGATTGCGCTGATGGTGCTGATCGCCGTGGTGGCCAGCCAGAGTCCGAACTTCTTTACCGTGGCGAACCTGTTCAACATTCTGCAGCAGACCTCGGTTAACGCCATTATGGCCGTCGGGATGACGCTGGTGATCCTGACCTCAGGCATTGACCTCTCTGTGGGTTCTTTGCTGGCCCTGACGGGCGCAGTGGGTGCATCGCTGGTGGGCATGGAAGTCAATGCGCTGGTCGCGGTGGCGGCTTCGCTGGCACTGGGCGCGGCAATCGGTGGCCTGACCGGCACCATTGTGGCACGCGGCAAGGTACAGGCCTTTATCGCCACGCTGGTC…
>B9D02_00370
ATGAAAAAGTTAACCGCACTGGCCATGATCCTCGGCGCCACGCTCAGTACCAGCGCTATGGCAAAAGATACCATCGCGCTGGTGGTCTCAACCCTGAACAACCCGTTCTTTGTTTCGCTGAAAGAGGGTGCACAGAAAGAAGCCGATAAACTGGGCTACAACCTGGTGGTGCTGGATTCACAGAATAACCCGGCGAAAGAGCTGGCGAACGTGCAGGATCTGACCGTTCGCGGCACGAAGCTGCTGCTGATCAACCCGACCGACTCTGATGCCGTGGGTAACGCCGTGAAGATGGCTAACCAGGCGAAGATTCCGGTTATCACCCTGGATCGTGTTGCAGCTCAGGGCACCGTTGTCAGCCATGTCGCTTCTGACAACCGCTTCGGCGGCAAAATGGCC…
>B9D02_00375
ATGAGCAAAAACGCAAAACTGGCCGTTCTTGGCAGCATCAACGCTGACCACATCCTTAATCTGGCGCACTTTCCTCGTCCCGGTGAAACGGTGATCGGGCAGAATTATCAGATTGCGTTTGGCGGTAAAGGTGCAAATCAGGCGGTAGCCGCTGGTCGTGCCGGTGCCGATATCGCATTTATCGCCTGTGTGGGCGCTGACGACATGGGTAAACGTATTCGTGAGCAGCTTACGCAGGACAATATTGATACCACGCCAGTCGAGGTGGTCGAGGGCGAGTCGACCGGTGTGGCAATGATTTTCGTCAACGGTGACGGTGAGAACAACATTGGCATTTACTCTGGTGCCAATGCGGCGTTAACACCCGATTGCGTGGCGCGTCATCAGCATGTCATCGCC…
>B9D02_00380
ATGAAAGATGTTGCTCGCCTGGCGGGCGTCTCTACCTCAACTGTCTCGCACGTGATCAATAACAATCGCTTTGTCAGTGATGGCGTGCGCGAAAAAGTTGAGCAGGCGATACGTCATCTCAACTATGCCCCTTCTGCGCTGGCACGCAGTCTGAAAATTAATCAGACCCACACCATCGGTATGCTGCTGACCACCAGTAGTAACCCCTTTTATGCCGAAGTGGTGCGCGGTGTGGAGGAGAGCTGCTATCAGCGTGGCTATAGCCTGATTCTCTGTAACACGGCGGGTGACGAGGAGCGAATGAATCGCAGCCTGGAAACGCTGATGCAGAAGCGTGTCGATGGTTTGCTGATGATGTGCACTGAAAGTCACCTGCCTTCGGCAGATATTCTGAACCGT…
>B9D02_00385
ATGATAAAATCCGCGCGCAGCATGGCTGGTTTGCCATGGATAGCTGCTATGGCCTTTTTCATGCAGTCACTCGACGCCACCATACTGAACACTGCCCTGCCCGCTATCGCCACCAGCCTCGACCGTTCTCCCCTTGCCATGCAATCCGCCGTCATCAGTTACACCCTGACTGTCGCTATGCTGATTCCGGTCAGCGGCTGGCTCGCCGATCGCTTCGGCACGCGCAAAGTGTTTATTGTGGCGGTATCGCTGTTCACCCTTGGCTCACTGGCTTGTGCACTCTCACCGACGCTTTCGGTGCTGGTCATGTCGCGCATCGTACAGGGCGTCGGTGGCGCAATGATGATGCCGGTTGCGCGACTGGCACTGTTACGTGCCTATCCGCGCAGTGAACTGCTG…
>B9D02_00390
ACTTAAATTGAAGAGTTTGATCATGGCTCAGATTGAACGCTGGCGGCAGGCCTAACACATGCAAGTCGGACGGTAGCACAGAGAGCTTGCTCTTGGGTGACGAGTGGCGGACGGGTGAGTAATGTCTGGGGATCTGCCCGATAGAGGGGGATAACCACTGGAAACGGTGGCTAATACCGCATAACGTCGCAAGACCAAAGAGGGGGACCTTCGGGCCTCTCACTATCGGATGAACCCAGATGGGATTAGCTAGTAGGCGGGGTAATGGCCCACCTAGGCGACGATCCCTAGCTGGTCTGAGAGGATGACCAGCCACACTGGAACTGAGACACGGTCCAGACTCCTACGGGAGGCAGCAGTGGGGAATATTGCACAATGGGCGCAAGCCTGATGCAGCCA…
>B9D02_00395
GTCCCCTTCGTCTAGCGGTTAGGACTCCGCCCTTTCACGGCGGCAACAGGGGTTCGAATCCCCTAGGGGACGCCA
>B9D02_00400
GGGTTGTGAGGTTAAGCGACTAAGCGTACACGGTGGATGCCCAGGCAGTCAGAGGCGATGAAGGACGTGCTAATCTGCGTAAAGCGACGGTAAGGTGATATGAACCGCTACAGCCGTCGATGTCCGAATGGGGAAACCCGGTGCACTCTGTGCATCATTGCAGCATGAATACATAGTGCTGCAAGGCGAACCGGGGGAACTGAAACATCTAAGTACCCCGAGGAAAAGAAATCAACCGAGATTCCCCCAGTAGCGGCGAGCGAACGGGGAGCAGCCCAGAGCCTGAATCAGCATGTGTGTTAGTGGAAGCGTCTGGAAAGTCGCAGGGTACAGGGTGATACTCCCGTACACAAAAGCACATATGCTGTGAGCTCGATGAGTAAGGCGGGACACGTGGTA…
>B9D02_00405
CCTGGCGGCTTTAGCGCGGTGGTCCCACCTGACCCCATGCCGAACTCAGAAGTGAAACGCCGTAGCGCCGATGGTAGTGTGGGGTCTCCCCATGCGAGAGTAGGGAACTGCCAGGC
>B9D02_00410
ATGTCCTTACCCTTACTTGCGATTGCGGGCTGGAGTGGAACCGGTAAAACGACGCTGTTACAGCAGGTGATACCCATTCTCAGCAGTAAAGGGATTCGTGCCGGGCTGATTAAGCACACACATCATCAGATGGATGTGGACACGCCAGGTAAAGATAGCTATCTGCTCAGAAAAGCGGGTGCCCATCAGGTGATGGTGGCCAGTTCGGAGCGATGGGCATTGATGTGTGAAACACCGGAAAAGCCGTCGATTGATCTGCCTTATCTGCTCAGCCGTATGGATCACTCTGCGCTGGAGATCGTGCTGGTTGAGGGCTTTAAAGAGGAATCCGTACCTAAAATTATTTTATGGCGTGCAGGGATCAAGGGCGGAATTGATGAACTGCTTGATGAGCATGTG…
>B9D02_00415
ATGACAATATTAACCGGCGTCATTCTGGCCGGTGGTCAGGGCCGCCGCATGGGTGGTCAGGACAAAGGATTAGTGCACCTGAATGGCAGGCCACTTTATCAGCATGTGCTTGAACGGCTCAGGCCACAAGTGGACATTGTCATGATTAATGCCAATCGCAATATTGATCGCTATCAGTTAAGCGGGTGTCGGGTTGTTCAGGATGTTTTTGATGATTATCCGGGTCCACTGGCCGGTATCTACAGTGCGTTGATCGCCATTGACGGTGAATGGGCCGCTTTTTGCTCCTGTGATACACCTGCAGTGCCGCTTAACGTCGTGGAAAAACTGGTTGAGCAACGTGGAGACGCGCCAGCCGTCTGGGTTCGCTCACAGTCGCGCGATCACCCCACACTGGCT…
>B9D02_00420
ATGAAATGCCATCGTTTAAACGAGCTGATCGCGTTGCTGCAACCCGCCTGGCAAAAAGAACCTGACCTTAATCTGGTCACATTTTTGCAGAAACTGGCTCAGGAATCTGGATTCCGTGGCCCGTTAAGTGAATTAACCGACGATGTATTAATTTACCATCTTAAAATGCGTGACTCTGCCAGCGATGATGAAATTCCCGGCCTTAAAAAAGACTATGAAGTTGATTTCAAAACAGCACTGCTCCGCGCACGGGGTGTCATTAAACAGGACGAGTAG
>B9D02_00425
ATGAGCGACGCTGCTTTTAACTTCCAGACCTTGAATCCCGATGTGCTGCTTGATGCGCTTTGGGAGACAGGAATTCGCGTCGAGTCGGGTCTGACAGCCCTGAACAGCTATGAGAACCGGGTTTATCAGTTCAGCGATGATGAAAAACGACGCTATGTAGCGAAGTTTTATCGTCCACAGCGCTGGCGTGCCGAACAGATTGCTGAAGAGCATCAGTATGCACTCGATCTGCTGGCTGACGAGGTGCCCATCGCAGCACCACTGCGGTTAAAGGGTGAAACACTGCACAGCCACGCTGGCTTCTTCTTTGCCGTCTTTCCCAGCCTGGGCGGACGACAATATGAGACAGACAATGAAGACCAGATGGAATGGGTAGGCCGCTTCCTGGGGCGCATTCAT…
>B9D02_00430
ATGAAAAAAATTTGGTTTGCTCTGATGGGTTTAGTGCTGGCATTCAGCGCGTCCGCTGCCCAGTTCACTGAAGGTAAACAATATGTCAGTCTGCCGAAACCCGTGGCCGGCGAACCTCAGGTGATGGAGTTCTTCTCCTTCTTCTGCCCGCACTGCTATCAGTTTGAACGTATTTATCACGTCAATGACGCGGTGAAAAAGAATCTGCCTGCTGACACTAAACTGGTGAAATACCACGTCGATTTCCTTGGTGGCGATCTGGGACCGGTTGTGACCCAGGCCTGGGCTGTGGCGATGGCGCTGGGCGTTGAAGATAAGGTGACAGTACCGATCTTTGATGGCATCCAGAAAACACAGACCATCACCGATCCTGCCAGTCTGAAAGAGACGTTTGTCAAA…
>B9D02_00435
ATGGCGCAAATAGCAGAAAATCCCCTCATTCTGGTTGATGGCTCATCCTATCTTTATCGCGCGTATCACGCGTTTCCGCCGCTGACCAATAGTGCAGGTGAACCCACTGGTGCCATGTACGGTGTGCTCAACATGCTGAAAAGCCTGCTGGCGCAATACAATCCGAGTCATGTTGCTGTGGTGTTTGATGCCAAAGGCAAAACGTTCCGGGACGAGCTGTTTGAACACTACAAGTCTCATCGTCCACCGATGCCTGATGACTTACGTGCGCAAATCGAGCCGTTGCATGAGATGGTACGGGCGATGGGGCTGCCGTTACTGGCGGTGAGCGGCGTTGAAGCTGATGATGTCATCGGTACGCTGGCGCTGGAAGCAGAGAAAAAAGGCCTCTCAGTGCTG…
>B9D02_00440
TTGTCTGAATTGAATTATCACGTTACCCACTTTGTCATGAGCGCGCCGGATATCCGCCATCTGCCTGCCGATACCGGAATTGAAGTGGCTTTTGCTGGCCGCTCGAACGCGGGAAAATCGAGTGCGCTGAATACGTTAACCAATCAGAAGGGTCTGGCGCGTACCAGTAAAACGCCGGGACGTACGCAGCTGATTAACCTGTTTGAAGTGAAAGAAGGTAAGCGTCTGGTCGACCTGCCCGGTTACGGTTATGCCGAAGTCCCGGAAGAGATGAAGCTGAAGTGGCAGCGTGCGTTAGGTGAATACCTGCAAAAACGTCAGGCGCTGAAAGGCCTGGTGATCCTGATGGATATCCGTCATCCGCTGAAAGATCTCGATCGACAGATGATTAACTGGTCC…
>B9D02_00445
ATGAAGCAACCTGCACGAGCTGTTCACGGCAAACCTGCCGCCAAAGCCAAACGCAAATCGCGTGATGATATCAACAACGAAGCACGCGATCGCAAACGTGATAAAAAGCATCGTGGACATGCTTCTGGCAGCCGTGCTAATCCAGCGGCGTCCGAAAGCAATGGCGGGAGTCAGGCTAATAACGTGAAAGATCCGCGCATCGGCAGTAAAAAGCCGGTGGCTCTGATCGCTGACGGAAAAACCGCAGCCGTTAAGCCAAAGAAAAGCGTGGAAAAACCTGCAGCTGAGAAAAAAGCACGCCTGACGCCAGAAGAAGAGCTGGCAAAGCTGGAAAATGATGAGCGTCTTGATGTGCTGCTGGATCGACTGGAAAATGGCGAAACCCTGTCGGCTGAAGAT…
>B9D02_00450
ATGCCATCGCAGCAGATTGAGTGGGATCAGGCGTTAATTGAAAAGTACAATTACGCTGGTCCGCGTTATACCTCTTATCCCACCGCGCTGGAGTTCAGCGAGCAGTACGCGGAAACTGATTTCCAGCGTGCCGTCGCGCGTTATCCTGATCGTCCGCTGTCGCTCTATGTTCATATTCCCTTCTGCCATCGTCTCTGCTACTTCTGCGGCTGCAACAAGATCGTGACGCGTCAGCGCCACAAAGCGGACCGCTATCTGGACGTGCTTGAGCAGGAAATCATTCAGCGCGCGCCGCTGTTTCGCGAGCGTAAAGTCACGCAGCTTCACTGGGGCGGCGGCACGCCAACCTTTCTCGACAATACGCAGATTTCACGGCTGGTGGGTTTACTGAAGCAGCAC…
>B9D02_00455
ATGCAACGAGGGATAGTCTGGATCGTCGATGACGATAGCTCCATCCGCTGGGTGCTTGAACGCGCGCTCACTGGAGCCGGTTTGAGCTGCGCGACTTTTGACAGCGCAAGCGAGGTGCTGGATGCCCTCTCAACCAAGACCCCGGACGTTTTACTGTCAGACATTCGCATGCCCGGTATGGATGGCCTGGCGCTACTGAAGCAGATTAAACAGCGTCATCCCATGCTTCCGGTCATCATAATGACGGCGCATTCGGATCTGGATGCTGCCGTCAGCGCCTATCAGCAGGGCGCATTTGATTACCTGCCTAAGCCGTTTGATATCGACGAAGCCGTTGCACTGGTAGAGCGAGCGATCAGCCACTACCAGGAACAGCAGCAGCCACGTAATCAGCCGGTC…
>B9D02_00460
ATGGCAACTGGCTCTCTGCCCGATGCAGGGCAGATTCTCAATGCTTTAATCAACAGTATTTTGTTGGTGGATAACGATCTGGTTATCCATTACGCCAACCCGGCGGCGCAGCAATTACTGGCGCAAAGCTCACGCAAGCTGTTCGGCACGCCGTTACCGGAATTGACCGGCTACTTTTCGCTGAATATTGAGGTGATGCGCGAGAGTCTTGAGGCTGGCCAGGGATTCACTGACAGTGAGGTTACGCTGGTCGTTGATGGTCGCGCGCACATTATGTCGCTGACCGCCCAGCGATTACCCGATGGCTTAATTCTGATGGAAATGGCGCCGATGGATAATCAGCGTCGGCTCAGTCAGGAGCAGTTACAGCACGCTCAGCAGGTGGCCGCTCGCGATCTG…
>B9D02_00465
ATGTCCGCTGAACACGTTCTCTCGATGATGAACGAGCATGAAGTTAAGTTTGTTGACCTGCGTTTTACCGATACCAAAGGTAAAGAACAGCACGTTACGATCCCTGCTCACCAGGTTAACGCTGACTTCTTCGAAGAAGGCAAAATGTTCGATGGTTCGTCTATTGGCGGCTGGAAAGGCATTAACGAATCAGACATGGTGCTGATGCCTGACGCTACCACGGCAGTCATGGATCCTTTCTTCGAAGATTCTACGCTCATTATCCGTTGTGACATCCTTGAGCCAGGCACTATGCAGGGCTACGACCGCGATCCACGTTCTATCGCAAAACGCGCTGAAGATTACCTGCGCTCTTCCGGCATCGCGGATACCGTGCTGTTTGGACCAGAACCAGAATTC…
>B9D02_00470
ATGATGGCGATGTTACGCAAATTTTCGATCACAGCTTTGCCTCAGGCATTAGAAATAGCGCGTTATTGTACACTGATTAAGCGGAAGACTGAA
>B9D02_00475
GTGATCGAAAATTTGCGTAACATCGCCATCATCGCGCACGTTGACCATGGAAAGACCACCCTGGTTGACAAACTGCTGCAACAATCCGGTACTTTTGATGCCCGTACCGAAGCAACAGAGCGCGTGATGGACTCCAATGATTTGGAGAAAGAGCGTGGGATTACCATCCTCGCAAAAAACACCGCCATTAAGTGGAATGACTACCGTATCAACATCGTTGATACCCCAGGACACGCCGACTTCGGTGGTGAAGTTGAGCGCGTCATGTCCATGGTGGACTCGGTGCTGCTGGTTGTAGATGCGATGGATGGCCCTATGCCGCAAACCCGCTTCGTGACCAAAAAAGCGTTCGCGCATGGTCTGAAGCCGATTGTGGTTATCAACAAAGTAGATCGCCCT…
>B9D02_00480
ATGCTGTATATCTTTGATTTAGGCAATGTGATTATTGATATCGACTTCAACCGCGTGCTGGGTGTCTGGAGTGACTTTAGTCGTGTACCGCTGGCTTCGCTACAAGGCCATTTCCAGATGGACGAAGCGTTTGAGCAACACGAACGTGGCGAGATCAGTGATGAAGATTTCGCACTGGCGCTGTGCGAAAAGCTGGAGATCGCACTGAGCTATGAGCAGTTTGCGGCTGGCTGGCAGGCGGTCTTCGTTGACGTGCGTCCGGAAACCCTGGCGCTAATGAACCGGCTGCGGCTGGAAGGTCATCGGGTGGTAATCCTCTCTAACACGAACAAGCTGCATTGCGAATTCTGGCCAACGCAGTATCCGGACGTGCAGCAGGCAGCGGATAAAATCTACCTG…
>B9D02_00485
ATGATGTCACGTAAATTTCGCCCCAGGCTGCATGCGTTCTGGTTGTGGCTCAGGCTGTTATGGAAACGCATTGATGAGGATGGCATGACGACCCAGGCCGGTAATCTGGCTTATGTCTCATTACTGGCGTTAGTGCCGCTTATTGCAGTGGTCTTTGCCCTGTTTGCGGCGTTTCCGGTTTTCTCTGACATCAGCGTGCAGTTAAAACAGTTTGTCTTCAACAATCTGATGCCTGCTGCAGGTAACACGTTGCAACGCTATCTTGAACAGTTTGTTGCTAACGTAAACAGGATGACGGCGGTCGGGGCAGTCGGTCTTATCGTGACCGCATTACTGCTGATGCATTCGGTCGATACGGCGTTAAACACCATCTGGCGCAGCAACAAAAAGCGACCGATG…
>B9D02_00490
ATGATTGCATTGATTCAGCGCGTGCAGCGCGCCAGCGTCAGCGTCGATCAGGAAGTGACCGGTGAAATTGGCGCGGGTTTACTGGTTCTGCTGGGCGTAGAAAAAGGCGATGACAACGCGCGAGCGGAACGTCTCGCAGAACGTGTACTGGGCTATCGCATCTTTAGCGATGAGCAGGGCAAGATGAACCTGAGTGTCCGCCAGGCGGGCGGAAGTGTGCTGGTGGTGTCGCAGTTTACGCTGGCCGCGGATACGCAAAAAGGGATGCGCCCCTCGTTTTCGGGTGGCGCTGAACCTGCTGAAGCCGAACGTCTGTATGAATACTTCAGCGACTGCTGTCGCCAGCAGGGGATTACTACGGCGAATGGCCGTTTTGCTGCAGATATGCAGGTCTCGCTG…
>B9D02_00495
ATGTATCACCTTCGCGTGCCACAGACGGCGGAAGAGCTGGATATCTATTATCAGTTCCGCTGGGAGATGTTACGTAAACCTCTGCGTCAACCGCAGGGGTCAGAACGTGACGCCTGGGATGCCCTGGCACATCATCAGATGGTGGTTGATGAACAGGGAAATCCGGTCGCTATCGGCCGTCTCTACATTAATGCCGACAATGAGGCCGCTATCCGCTTCATGGCCGTTCATCCTTCGGTGCAGGGTAAAGGGCTGGGAACGCTAATGGCGATGACGCTGGAGTCGGTAGCGCGTCAGGAAGGAGCTAAACGGGTAACCTGTAGTGCCCGCGAAGATGCTGTCGCATTCTTCGCTAAGCTCGGCTACGTCAACCAGGGCGAGATTACCGCGCCCCAGACG…
>B9D02_00500
ATGAAATTTATTGGAAAGTTTTTCCTCACCTTACTTTTACTGCTGCTTTTTACCCTGGTCGTGATCTATGTACTGCTGCAGACACAGTGGGGTGCAGGCTGGTTTAGCCGTTGGGTGAGCGACAAAACCGAATGGCATCTCTCCCTGAGTAAAATTGAACACAATTTCTCTTCTCCCTCTCATATCATTCTGGATGACTTCAGCTTTGGTCACGATGGTCAGCCTGCGGTGCTGGTCGCGAAACGGGTTGATCTCGGCCTGGCGCTGATTCAGTTCAGCGATCCGCTGCATTTCAGCAGCCTTGAGCTGCGCGATGGGGAAGTGAATCTGGCTAATCTGGCGCAGGGCAGCACGCTGCCGATTCAGGCCGATCGCCTGCAACTCAATAATATGCGTATC…
>B9D02_00505
ATGTCCACCAATCCTCAGCCAGACCAGCCTTCCGCCACGCAAAGCGAACTGATTTATCGTCTTGAAGATCGTCCACCTCTGCCGCAAACGCTGTTTGCCGCTGGTCAGCATCTGCTGGCGATGTTTGTCGCGGTCATCACGCCCGCCATACTGATCTGTCAGGCGCTGGGCCTGCCCGCAGAAGATACCCGGCACGTTATCAGCATGTCGTTGTTTGCTTCAGGTGTGGCATCGCTGCTGCAAATCAAAACCTGGGGACCGGTGGGTTCGGGTCTGCTGTCGATTCAGGGCACCAGCTTTAACTTTGTGACGCCTTTGATCATGGGCGGGATGGCGCTGAAGAATGGCGGCGCTGACGTGCCCACCATGATGGCGGCGCTATTTGGCACGCTGATGGTG…
>B9D02_00510
ATGAAAGGCCGTCTGCTGGATGCCATTCCGCTCAGTACACTGACCGGCGTCGGTGCCAGCCAGGCAGCAAAACTGGCCAAAATTGACCTGCACACCGTTCAGGATCTCCTGCTTCATCTTCCGCTGCGCTACGAAGACCGCACCCAACTCTATGCTATTAATGATCTGCTTCCCGGTATCTGGGCCACAGTCGAAGGCGAAGTGCTGCACACAGATATCACTTTTGGTCGTCGCCGGATGATGGTGTGTCAGATCAGCGATGGCAGTGGCGTGCTGACAATGCGCTTCTTCAATTTTAATGCCGGGATGAAGAACAATCTGTCGCCGGGACGGCGTGTTACCGCTTATGGTGAAATTAAGCGCGGTCAGCGCGGCGCTGAGATTATTCACCCCGAGTAC…
>B9D02_00515
ATGAACGATCAACGTTTTGCCCGGATTCAGGCGATGCTGGCACTGCGCCAGCACGACCTGACGGTCTGCATGGAGCAGGTGCATAAACCACACAATGTTTCAGCGGTGATCCGCACGGCCGACGCCGTTGGCATCCACGAAGTGCATGCCGTCTGGCCGAGCCAGCGGATGCGCACGCAGGCTTCCGCGTCTGCCGGCAGCAACAGCTGGGTGAAAGTGGTCACCCATCCCACCATCGGCGATGCCGTAAAACAGCTCAAACAGCAGAAGATGCAGGTTTTAGCGACCCATCTCTCCGCCGATGCGGTGGATTTTCGTGAGATCGATTATACCCTTCCCACCTGCATTCTGATGGGGCAGGAAAAAACCGGCATCACCGAAGAAGCGCTGGCGCTGGCT…
>B9D02_00520
TTGTATCTGTTTGAAAGTCTCAATCAACTGATTGAAAAATACTTGCCAGAGGAGCAGATCAAGCGCCTCCAGCAAGCCTACCTTGTCGCACGTGATGCCCACGAGGGACAGACACGCTCCAGTGGTGAGCCTTATATCACCCATCCGGTTGCCGTGGCCTGTATTCTGGCGGAAATGAAGCTCGACCATGAAACGCTCATGGCCGCGCTGCTGCATGACGTGATCGAAGATACGCCCGCCACTTACCAGGATATGGAACAGCTGTTCGGTAAAAGCGTGGCGGAGCTGGTCGAAGGCGTTTCAAAGCTGGATAAGCTGAAATTCCGCGATAAGAAAGAAGCGCAGGCTGAGAACTTCCGCAAGATGATTATGGCGATGGTGCAGGATATCCGCGTCATT…
>B9D02_00525
ATGGCACGCGTAACCGTTCAGGACGCAGTAGAAAAAGTTGGTAATCGTTTTGACCTGGTGTTGGTCGCTGCACGTCGTGCACGTCAGATGCAGGTTGGCGGCAAAGATCCGCTGGTTCCGGAAGAGAACGATAAACCTACCGTTATCGCCCTGCGCGAAATCGAAGAAGGTTTGGTCACCAATCAGATTTTAGATGTGCGTGATCGTCAGGAACAGCAAGAGCAGGAAGCCGCTGAGTTACAGGCCGTTACCGCTATCGCTGAAGGTCGTCGTTAA
>B9D02_00530
ATGGCTCAAGGCACGCTCTATATTGTTTCTGCTCCCAGCGGTGCAGGGAAATCCAGCCTGATTCAGGCACTGTTAAAGACCCAGCCGTTGTATGACACGCAGGTCTCTGTTTCGCACACGACGCGCGGTATGCGTCCGGGTGAAACCCATGGCGAACATTACTTTTTTGTTGAGAAACATGAATTTGAGCAGATGATCGCGGAAGATGCTTTCCTCGAACATGCCCGGGTTTTTGACAACTACTACGGTACGTCACGCCATGCCATTGAGCAGGTGCTGGCAACCGGCGTTGACGTGTTCCTCGACATCGACTGGCAGGGCGCGCAGCAAATCCGCGCTAAAATGCCTGGCGCACGCAGCATCTTTGTTTTGCCGCCTTCGAAAGAAGAGCTCGATCGC…
>B9D02_00535
ATGAAAGGATTCGGCTGGCCGCTATCTGCGATTATTCTGTGGTTCGCCCTATGGCCTGCGCACAGTGCCGTTTGTCCGGTCTGGACACCCGTACGGGCGACTGAAGAGATTGGCCGTTTGCAACAGCAACTGCAACACTGGGATGACGCTTACTATCGCCAGGGGCAGAGTCCGGTGGCTGACACGGATTACGATGCGCTGCAGCAGCGGCTTGTTACCTGGCAACACTGCTTTAGCGCTTCTCAGCCCACTTATTCCCCGCAACTGCCTGGCAAGGGTGAGCACCTGCATCCAATCGCCCATACTGGCGTAAAAAAGATGCGCGACAAGCTGGCACTGGCTTACTGGATGCAGGGGCGACGCGATCTCTGGGTGCAGCCAAAAGTTGATGGCATCGCC…
>B9D02_00540
ATGTTACTGACCGTTCTCTACATTATTGGTATTACTGCTGAAGCCATGACAGGTGCGCTGGCGGCGGGTCGCCGCAAAATGGATCTGTTCGGGGTCATTATTATTGCGTCAGTGACCGCAATCGGTGGTGGCTCGGTGCGCGATATCCTGTTGGGTCACTATCCGCTGGGTTGGGTGAAAAATCCCGAATACATCATGATTGTGGCGGCTGCGGCGGTTGTCACCACATTCCTGGCGCCCCTGATGACCCACCTGCGCAAAGTTTTTCTGGTGCTGGATGCATTAGGTCTGGTGGTCTTTTCGATTATCGGCGCGCAGGTTGCACTTGATTCCGGACACGCCATGATTATTGCCGCGATAAGCGCAGTGATTACAGGTGTCTTTGGCGGCGTACTGCGT…
>B9D02_00545
ATGGCAATACGTGAAAGCAGTCTTAATAGCGCAAAATGGTCTCTGCTCTCTTCAATCAAAATTATTGGCATTGGCGTGTTGCAACTCTCGTTGCTGGCGCAGATTCTGCAGGCGAATGAGCTTAACCTGCTGGCGATTGCCATAATTGCCTTACTGTTTATTGATACTCTGGCCGATCGCGGCTTCTCAAATACACTGATCCGTCGCTGTATGCTCTCAATCAATGACCTCTCAACCATTTACTGGGGTAATATGTTGATGGGTGTCGCGGTGTTTGGTCTTTTATTTACGGGCAGTCACCTGCTGAACAGCCTGTTTAATCAGCCCGAACTGGCTCTCATGCTGCAGATGGTCTCAGTGGTGTTTATTATCATCCCTCAGGGTCAGCATTACCGTGCG…
>B9D02_00550
ATGGACCGCTCAACCTATCCTTTGTTATCAGAAAAAGAATTCGTTGAGATTGCCGCAAGGATGCTGGCAGGAGAATATAAAAATACAAAAGGATTTATTCGTGATCTGGCGGAATTTCTGTTAGCTGCAGGGGATTCCGCCATGACACGAAACAGGGAATTTACCAGGGATATCTATTTTTTATCTGAGCATCATTTGATTGAATCAATAATAACATGGCAAGCCTGGAGAGGTATTTCAGGACTTCGGCCGGAAAAATTGCACTAA
>B9D02_00555
ATGCTCTCCTCTCGCACGCTGAGCCTGACGATCCCACGTCACTGGTTAGATCTTTATGAAACTATCTGGAAGCCGGAATTTTTCGCAAAGTGGGCATCCGGGTTAACGCACAGTGCATTAGAACCCGATGGACATCGCTGGCGTGCTAAAGGGCCCCTGGGCAATGTGAAGCTCAGGTTCTCACCACACAATCCGTTTGGCGTAATGGATCACTGGATTGATAACGGCTCAGGAAAGGAGATCTATGTGCCGATGCGCGTGATCGCTAATGAACAGGGTGCCGAGGTAATGGTTACGGTTTATCGCCAGCCATTTACTTCAGATGAGAGATTTAAGCAGGATATTGAATGGGTTAGCAATGATCTGGAGAAACTCAATCAGCTTCTGACACAGTAA
>B9D02_00560
ATGGATATCAATGACACACAGCAGTGGCAGCGTCCGCTGATTGACGATCGCCTCACACCTTACATTGAAGTGGATGCAGCACGCCTGGAATGCAACCTGCAGCATATGCAGCGCAAAGCCCGTGCGGCTGGCGTCGCGTTGCGTCCGCATATCAAAACGCATAAAAGCGTCTGGATTGCCCGGCGACAGATTGAGTCTGGCGCGCAGGGGATCACCGTCTCAAAACCCAGCGAAGGCATCAGTTTTATTCAGGGTGGTATACGCGATCTGTTGTTAGCCTATCCGGTTGTACATCCGCAAAGCGTGGCTGAATTACTGCGCCTCGCCGTGCTTCATCAGGTCAGACTCACCCTGATTGCGGACAGCCTGCAGGGCGTGGCGGCGATCGCTGAGGCCTGC…
>B9D02_00565
ATGAAAAACACCGGAAAATTTAGCAGTTCGCTGCTGCATCCGCGTTATTGGTTTACCTGGTTTGGCCTTGGCGTACTCTGGCTGCTGGTCCAGCTTCCTTATCCTGTTCTCATGCGTCTCGGTGCCGGTGCCGGCAAAATCTCTCGCCATTTCCTGCAGCGCCGCGAGCGTATTACCCGTCGTAACATCGAACTCTGCTTCCCGGGTATCAGTGAAGAAAAAATCGAACACATGATCGCTGGTAACTTCGCATCGCTAGGCATGGCCCTGGCTGAAACCGGTATTGCCTGGTTCTGGTCTGACCGGGCAGTAAAACGCCTGTTTAACGTTTCAGGTATGGATAATCTTCACGCTGCGCAGAACGAAAAGCGCGGTGTGATGCTGATTGGCGTACATTTC…
>B9D02_00570
ATGATCCGCAGTATGACCGCTTATGCCCGCAGCGAAGCCAAAGGCGAATGGGGCAGCGCAGCCTGGGAGCTGCGTTCTGTTAACCAGCGTTATCTGGAAACTTACATCCGTTTGCCTGAACAGTTTCGTGGGCTGGAGCCGGTTATCCGCGAGCGCATTCGCCAGCGTCTGACGCGCGGTAAAATTGAGTGCAACCTGCGTTATGATGCCGATCCCAGCGCTCAGGGCGAACTGATGCTGAATGAAACGCTGGCGAAACAGCTGGTGCAGGCTGCTAACTGGGTAAAAATGCAGAGCGACGAAGGCGCGATTAATCCGCTGGATATTCTTCGCTGGCCGGGCGTGATGTCTGCGCAGGAGCAGGATCTGGATGCCATCAACACACAATTGTTACAGGCA…
>B9D02_00575
ATGTCCCGCGTTATTGCATTCCCTGTTGTAATGGCTCTGCTGCTGGTGGGTTGCCAGACGCGCCACGCGCCGCCGACTAAACCGCACCCCATCTGTGCGGGTGGCGACATGATGATGCAGACCACGTTGTGGTTCGGACTCAGCAAGCCAGATGGCGGCAGTGTGAGTTCACTCGACTGGATGAACTTCGTGGATAATGAAGTCACGCCACGTTTCAAAGCGGGATTGTCGGTCTATGACGCTAAAGGTCAATGGCTGGGCGAGAACGGTCAACTGGCAAGAGAGAACAGTAAAGCGTTGATGCTGATCCACGGTATCGATCCCGCGACCAATCATGATATTGAGGCGTTACGTACCCTCTATAAAAAACGGTTTGGTCAGGAGTCGGTTATGCGGGTA…
>B9D02_00580
ATGGCCGCCATTCTTCATTTCCTGCTGGCGCTGGTGGTGATTTTCGCCCTTGCGCTGCTGGTCAGTCATGACCGTAAACAGATTCGTCTGCGCTTTATTATTCAACTGATTGTGGTGGAAGCCGCGCTGGGTTGGTTCTTCCTTCACTCCGCCGGAGGGCTGGCACTGGTCGGATCGTTTGCCGGTTTCTTTGAGACGTTGCTGGGGTTTGCGGCGCAGGGCACGGAGTTCGTTTTTGGCGGAATGAGCAAACAGGGGCTGGCGTTTATCTTCCTTGGTGTGCTCTGTCCGATTGTCTTTATTTCGGCACTCATCGGCATATTGCAGCACTGGCGCATCCTGCCGCTACTGATTCGTGTTTTCGGAACGCTGCTGTCGAAGATTAACGGCATGGGCAAG…
>B9D02_00585
ATGCGTCCAGCAGGCCGTAGCGCACAACAGGTGCGTCCAGTCACATTGACCCGCAATTACACCAAACACGCAGAGGGTTCCGTTCTGGTGGAATTCGGCGAAACGAAAGTGCTTTGCACTGCCTCCGTAGACGAAGGGGTTCCGCGTTTCCTTAAAGGCCAGGGCCAGGGTTGGGTCACAGCCGAATATGGCATGCTGCCGCGTTCGACCCACAGCCGTATGGCGCGTGAAGCCGCAAAAGGTAAACAGGGTGGCCGTACGCTGGAGATTCAGCGTCTGATTGCCCGTTCACTGCGCGCCGCGGTTGATCTTAAAGCGCTGGGTGAATTTACCATTACGCTCGATTGTGACGTAATCCAGGCCGATGGCGGCACCCGCACCGCATCAATCACTGGCGCC…
>B9D02_00590
ATGAAAGCCTGGCAGCGTCAGTTTATTGAATTCGCCCTGAACAAGCAGGTGCTGAAGTTCGGTGAGTTCACTTTGAAGTCCGGGCGTAAAAGCCCCTATTTCTTTAATGCCGGTCTGTTTAACAGCGGACGGGATTTAGCGCTGCTGGGACGCTTCTACGCGCAGGCGCTGGTGGATGGCGCTGTTGATTTCGATCTGCTGTTTGGTCCGGCCTATAAAGGCATTCCGATTGCTACCACCACGGCAGTGGCGCTGGCTGATCATCATGACCGCGATGTGCCTTACTGCTTTAACCGTAAAGAAGCCAAAGATCACGGTGAAGGTGGCCTGCTGGTAGGCAGTCCGCTGCAGGGCAAAGTGATGCTGGTGGACGACGTGATCACAGCGGGCACGGCGATT…
>B9D02_00595
ATGGCAGAAAAAAAAGTCGCGAAGCGGAATCGTCGCGAAGAGATTTTGCAGGCGCTGGCGCAGATGCTGGAGTCGGGCGATGGCAGTCAGCGTATCACCACAGCCAAACTGGCAGCCACAGTGGGTGTTTCCGAAGCGGCGCTGTATCGTCACTTCCCCAGCAAGACACGCATGTTCGATAGTCTGATTGAGTTTATCGAAGACAGTCTGATTACCCGCATCAATCTGATCCTCAAGGATGAAAAAGAGACCATGACGCGTCTGCGTCTGATCGTGCAATTGATTCTGGGATTTGGTGAGCGTAATCCGGGACTGACGCGCATACTGACCGGCCATGCTCTGATGTTTGAGCAGGACCGACTGCAGGGACGTATCAATCAACTGTTTGAGCGGATTGAA…
>B9D02_00600
ATGAAAAAAATAGACGTTAAAATTCTGGATGCGCGCGTCGGCAAAGCGTTTCCACTGCCGACCTATGCCACTTCAGGTTCCGCTGGGTTAGATTTACGCGCCTGCATTGATGATGTTCTCGACATCGCACCAGGCACCACGACGCTGGTTCCGACCGGCCTGGCGATTCATATCGCTGATCCCGATCTGGCCGCTGTAATCCTGCCGCGCTCGGGCCTTGGCCATAAGCATGGCATCGTGCTGGGCAACCTGGTGGGTCTGATTGATTCGGACTATCAGGGACAGCTGATGGTATCGGTGTGGAATCGTGGTCAGGAAAGTTTCTCGCTGCAGCCCGGCGATCGCATGGCACAACTGGTGTTTGTACCGGTAGTCCAGGCTGAATTTAATCTGGTTGAA…
>B9D02_00605
ATGATGGGATTAGCCGGTAAAAAAATTCTTCTTGGCGTGAGCGGCGGTATCGCAGCGTATAAAGCACCTGAGCTGGTGCGGCGCCTGCGCGATCGCGGCGCTGATGTGCGCGTGATGATGACGGAAGGTGCCAAAGCGTTTATCACTCCGCTCAGCCTGCAAGCCGTCTCCGGCTATCCGGTGTTTGACGATCTGCTTGATCCCGCTGCAGAAGCGGCGATGGGTCATATTGAACTGGCAAAATGGGCCGACCTGATTGTGCTGGCTCCGGCCACTGCCGATCTGATTGCCCGTGTGACTGCTGGCATGGCAAACGATCTGGTGACCACTGCCGTGTTGGCCACGGCCTCACCCGTGGCGGTCGTGCCAGCCATGAATCAGCAGATGTATCGCGCAGCG…
>B9D02_00610
ATGAAAATCAAGGGACCACGGGAAAAACTCCAGAAACTGGGCGCAAACTCGCTCACCGATACCGAATTGCTGGCCATTTTTCTCCGCACCGGATCGCCAGGGCAGAACGTCCTTGAACTGGCCGGAGAGATGCTGGAGGGGTTTGGCTCGCTTTATCTGCTCATGACATCAGACAAAGCGGCATTCGGTGAAGTCAAAGGTATCGGCGATGCCAAGCTGGCGCAACTTCACGCGGTTGCCGAACTGGCGAAGCGATTTTTCGCCAGCAAACTGGTTCGCGAAAGCGCCATGGAGAACCCACAAATCACGCGCCAGTATCTGCAAAGTTTGCTGGCTCATCAGGAGCGTGAGATCTTTATGGCCCTGTTTCTGGATAACCAGCATCGGGTGCTACGGGCA…
>B9D02_00615
ATGTCACGAGTCTGCCAGGTAACTGGAAAGCGTCCGGTGACGGGTAACAACCGTTCCCACGCAATGAACGCGACGAAACGCCGTTTCCTTCCGAACCTGCACTCACACCGTTTTTGGGTTGAGAGCGAGAAGCGCTTCGTTACTCTGCGTGTATCTGTTAAAGGTATGCGTATTATTGATAAAAAGGGCATTGATACGGTGTTAGCCGATATGCGTGCCCGTGGTGAGAAGTACTAA
>B9D02_00620
ATGGCTAAAGGTATTCGTGAGAAGATCAAGCTGGTTTCCTCTGCTGGTACAGGTCACTTCTATACCACCACGAAGAACAAACGTACTAAACCAGAGAAGCTGGAACTGAAAAAGTTCGATCCGGTTGTACGTCAGCATGTGCTCTACAAAGAAGCTAAAATTAAGTAA
>B9D02_00625
ATGCCAGAGTTGCCAGAGGTTGAAACCAGCCGCCGCGGTATCGAACCGCATTTGGTCGGTGAAACCATCCTTCACGCCGTGGTGCGTAATTCACGTTTGCGCTGGCCCGTTTCGCAGGAGATCCTGGCGCTGAGCGATCAGCCGGTTCTCAGCGTGCAGCGCCGGGCGAAATATCTGCTGCTGGAGCTGCCGCATGGCTGGATTATTATCCACCTTGGCATGTCCGGCAGTCTGCGCGTGCTGTCAGAAGAGTTGCCAGCAGCGAAGCATGATCATGTTGATTTAGTGATGAGCAACGGCAAAGTGCTGCGCTACACCGACCCGCGCCGCTTTGGTGCCTGGCTCTGGAGCAGCGATCTGGCGGGCAGTAGTGTGCTGGCCCATCTCGGGCCGGAGCCA…
>B9D02_00630
ATGACCACGAAAGCCATCTATCCCGGTACATTTGATCCTGTGACGCTTGGCCATGTCGACATCGTGACGCGGGCAGCACAGATGTTTGACGAGGTTATTCTGGCTGTTGCCGCTAGCCCCAGCAAAAAACCGATGTTTAGTCTGGATGAACGCGTGGCGCTGGCCGGTGAAGTGGTGGCCCATCTGCCTAACGTTGAGGTGGTCGGGTTCAGCGACCTGATGGCGAATTTCGCCCGTGACCAGCAGGCGAACGTGCTGGTTCGTGGATTGCGAGCGGTGTCAGATTTTGAATATGAAATGCAGCTGGCGCAGATGAATCGTCACCTGCTGCCAACACTGGAGAGCGTTTTCCTCATGCCGTCTGAAGGCTTCTCGTTTATCTCATCTTCACTGGTCAAA…
>B9D02_00635
ATGTCAGTACGCCAACGTCTTTCCGTAGTGATGATCGCCAAAAATGAAGCGGAACTGCTGCCTGACTGCCTGGCCTCGGTCAGCTGGGCCGATGAAATTATCGTGCTGGACTCTGGCAGCAGGGATGACACCGTCAACATCGCCACCCGGGCCGGGGCGCAGGTCTATCACAGTGATAACTGGCAGGGTTATGGTATCCAGCGCCAGCGCGCGCAGGGCTATGCTACCGGCGACATGATTTTGATGATCGATGCAGATGAGCGCGTTTCACCCGAACTGCGTGCTGCAATTGAGCAGGTGCTGGTTGCCCCACCCAGCCGCACGGTTTATAGCCTGGGCCGCAGCAACCTGTTTCTCGGTCGCTTTATGCGCCACAGTGGCTGGTATCCCGATCGCGTG…
>B9D02_00640
ATGACGACCATTTACACCGCCTTGCTCTACTTAATTCAGCCACTCATTTGGCTGCGCCTGTGGCTGCGCGGTCGTAAAGCGCCTGCCTATCGCAAACGTTGGGCAGAACGCTATGGCTATTGTGTCGGCAAAGTGAAGCCTGACGGCATTGTGCTGCACTCGGTCTCTGTGGGGGAAACCCTTGCCGCGATCCCGCTGGTGCGCGCACTTCGTCATCGTTACCCGACTCTGCCGATTACCGTTACCACGATGACGCCGACCGGCTCTGAACGTGCGCAATCTGCTTTCGGTAAAGATGTACATCACGTCTATCTGCCTTATGATCTGCCGGGTTCAATTAATCGTTTTCTTGATACGGTCAATCCACGGCTGGTGATCATCATGGAAACCGAGCTATGG…
>B9D02_00645
ATGAGTAAGTTACGGCTGGCGATTGTCCGGCAGAAATATCGCCCGGATGGCGGTGCTGAGCGCTTTATCTCACGCGCGCTGGAAGCGCTGGGCAGCGAACAGCTCGATCTCAATATCATTACCCGCAGCTGGCAAGGCACGCCCAATCCTGACTGGCATCTGCATATCTGTAATCCTTCAAAGCTGGGACGGGTATCCCGTGAGCGCGGTTTTGCCCGTGCAGCCCGCGCCTGCTGGGAGCGGGAAAAGTTCGATATTGTGCAAAGCCATGAGCGTATCGCAGGCTGTGACATTTTCCGCGCGGGTGATGGTGTGCATCGCGTCTGGCTGGAACAGCGCGCCCGCATCGTCTCATCATGGCAACGGCTGAGCGCAACGCTTAGTCCCTATCATCGCTAT…
>B9D02_00650
ATGGCCAGCCTGATTCCAGCAAACTTCTCTCCAAAAAATATATTACTGATTAAGCTGCGCCATCATGGTGACATGCTGCTCACAACGCCCGCCATCAATGCGCTTCATGAGCGTTATCCGCAGGCCAGCATTGACGTGTTGCTCTATAAAGAGACGCGTCCGATGCTGGAAGCGCATCCGGCTATCCGCCATTTGCACGTCATCGATCGCAAATGGAAGCAGGAGGGCACCTGGCGTAAGCTGGGCCATGAGCGTGCATTAATTCGCGCCGTGCGTGCCGCCCATTATGATCTGGTGATAAATCTGGCCGATCAGTGGCGCGCAGCCCAGATGACGCGGCTCTCTGCGGCACCCGTTCGCATCGGTTTCGCCTATAAAAAACGTGATAACGTGCTGTGG…
>B9D02_00655
ATGATTTATGACGAGGCAACGCCCTTTCGCAGTGAATACAACGCCGGTGCAGATATTGTCATGAGTACGTCTCCTCTGCTGAGTATCATTACCCCGATGTATAACGCGGGCAGCATGTTTGATGAGTTCATGCAGGCGCTACTGGCGCAGACGCTGACTATGCTTGAGATCATTATCGTCGATGACGGTTCAACCGATGGTTCAGGCGAACGCGCCGACCAGTATGCACAGCAGCATGCTCATATTCGTGTGATTCATCAGGAAAATGGCGGTGTATCGCGTGCCCGCAACGCCGGGCTGGCGATAGCCCGCGGGAAATATGTCACCTTTCCTGATGCGGATGACACCATGCAGCCCGATATGTATCAGACGCTGGTGACGCTGGCGGAAGCGGACAAT…
>B9D02_00660
ATGGCAATTACCCCTCTTGCTGATGCCGTTCAGCAAAGTCAGCTGCTGGTTAACACGCTTGCTGACACGGATGACAATCCGGTTCATGTTGCGTTTGGCATTAACCATGCCTACGCGCGCGGCCTGGGCATTACGTTGTTTTCACTTCTCAGCCATCATCCCGATACGGCTTTCCACGCCCATATTTTTTCAGACTCACTACGCGACGAGGATGTGGAAAAACTGTGTTCGCTGGCCTCAGGCCATCGTCTGTCCATCACGCTACATATCTTTAATAGTGACTGGGTTGATCAGTTGCCCGCAGTCGGACGCTACCCTAAAAGCATCCACTACCGTTTCCTGATCCCTGAAACCGTGGCGAGCTACAGCGATCGGGTGATCTATATTGATGCAGATACC…
>B9D02_00665
ATGAACTATGTGTTGATCTACCTGCTGCTGCTGCCTTTCCGGGCGATTATGCGGCTGTTCTACCGGCCAACGGGTCGCAGCTTAATCATCCAGACGGCGAAGATCGGTGATTTTATCAATATCACCCCGATGCTGCGCGCGCTGGGTCAGTCTGAGCTGTTGATCAGCAAAGCGGTGGAGCCGCTGGCGCGTCACGATGACACAGTCAGCCGCTATTTTCTGATTGAAGACGCAAAACGCAGCTTTTTTGCCAAACTGAAGCTCGCGTTCACCCTGATGAACCGCTATGACAGCGTTTATCTGGTGCAGCCAAATAGCGTAAACCTGTTCTTTGCCGCGTTATGCAACGCACCGAACAAGCAGTTTCTGCGCACCTATGTGCGTAAGTCCTACCATAAA…
>B9D02_00670
ATGCACGTCCTGATTGTTAAAACCTCTTCCATGGGCGATGTTCTGCATTCGCTCCCTGCTCTGACCGATGCAATGCATGCTATTCCCGGCATCCGTTTCGACTGGGTGGTGGAAGAGAATTTTGCGCAGATCCCTGGCTGGCATCCCGCCGTCGATAAGGTGTTACCGGTCGCGATTCGCCGCTGGCGCAAACACTGGTTTGGCAGTCAGCAGCGTGAAGAGCGCGTGCAGTTTAAGCGCGAGTTACAGTCACGTGAGTATGATGTCGTGATTGATGCGCAGGGGCTGATCAAGAGTGCCGCACTGGTCACCCGTTTATCGAAAGGGGTGAAGCATGGACAGGACAGCCGCAGCGCGCGTGAGCCGTTTGCCAGCTGGTGGTATGACGTCCGCCATGAG…
>B9D02_00675
ATGAAAATTCTGGTAATCGGCCCGTCATGGGTCGGCGATATGATGATGTCGCAAAGTCTCTATCGCACACTCAAGGCCGAACATCCGGATGCAGTGATCGACGTGATGGCACCTGCGTGGTGCCGTCCGTTGCTTTCACGCATGCCGGAGGTGAATCAGGCGCTGGCGATGCCGCTAGGGCATGGCGCACTGGAAATTGGTGAGCGTCGCCGTCTGGGAAAAGTGCTGCGCGCCAGTCACTACGACCGTGCTTATGTGCTGCCTAACTCCTTTAAGTCGGCGCTGGTCCCCTTCTTCGCCGGAATAAAACGCCGCGTCGGCTGGCGCGGTGAAATGCGTTATGGCCTGCTGAACGATTTGCGGGTGCTGGATAAAGCCGCCTTTCCGCTGATGGTTGAG…
>B9D02_00680
ATGATTATCGTAACTGGCGGCGCAGGAATGATTGGCAGCAACATCGTCAAAGCGCTGAACGATCGCGGTCACACCGACATTCTGGTGGTGGATAATCTGAAGGATGGCACCAAGTTTGCCAATTTAGTCGACCTGGATATCGTCGATTACATGGACAAAGAAGAGTTCCTGATGAGCGTAATGGCGGGCGATGATTTAGGCCCGATCGAAGCGGTATTCCATCAGGGTGCCTGCTCCTCCACCACTGAGTGGGATGGCAAGTACATGATGGAAAACAACTATCAGTACTCCAAAGAGTTGCTTCACTTCTGTCTTGAGCGCGAGATCCCGTTCCTCTACGCCTCTTCTGCTGCGACCTACGGCGGACGCAACGAGAATTTCATTGAAGAGCGCCAGTAT…
>B9D02_00685
ATGCCTGCGCAATTTTATCAACAACTTCGTCAGCAACTTGATGATGCACGTCAGGAAGGACTGTTTAAACAGGAGCGGATCATCAGCTCTGCCCAGCAGACGGAGATCGCAGTGGGCAGCGATCCGGCAGTGATTAACTTCTGCGCCAATAACTATTTAGGTCTGGCGAACCATCCGGCGCTGATTCAGGCGGCGAAAGCGGGGATGGATTCGCATGGTTTTGGCATGGCGTCGGTGCGCTTTATCTGCGGCACCCAGGATAGTCATAAGCAGCTGGAAAAGCGGCTGGCAGATTTTCTGGGCATGGAGGATGCCATTCTTTACTCCTCCTGTTTCGATGCCAACGGTGGCCTGTTTGAAACCCTGCTTGATGCCCAGGATGCAATAATTTCTGACGCG…
>B9D02_00690
ATGAAAGCACTCGCCAAACTGAAGAAGGAAGAGGGCATCTGGATGGTGACCGATGCGCCGGTTCCTGAGCCCGGTCATAATGATCTGCTGATTAAAATTCGTAAAACCGCCATCTGCGGCACCGATGTCCATATCTATAACTGGGATGACTGGTCACGCAAAACCATCCCGGTACCGATGATTGTCGGTCATGAATATGTGGGTGAGGTGGTTGCGACAGGACAGGAAGTGAAAGGCTTTACGATTGGCGATCGGGTCTCAGGTGAGGGGCATATCACCTGTGGGCACTGCCGCAACTGCCGCGCTGGACGCACGCATCTATGCCGGAATACGATGGGCGTGGGCGTTAACCGCCAGGGGTGCTTCGCGGAATATCTGGTCATTCCGGCCTTCAATGCG…
>B9D02_00695
ATGCTTAATTTTTTGAATCCCCGTTACCGTCATATCAGAGCGCGCCATAACCTGCCTTATTCGAATAGAGCGGTTCAGGGCACTGTGCCGGTCACGTCTGTCGTGATTCCCTGCACTGGCGCGGACTATATTGAAGAAGCCCTGCTCAGTGCTGATTTTGCGGCGCGCTTTGCGACAGAAGCAGAAGAGATTGTGATAGTCAGCGATCAGCCCACTCACGCCTTTGGCAGCCTGCCCGTAAAAACCCGCGTGGCAACGCTGGATGTCCCACACCGGGAAGAGAGCTACCGTTACAAACAGATCTATCGCAGCCGTTTAATCAAATTGCAGGCGCCCCTGCAGGCAAAAGGCGACGGCATTCTGATGATCGATTCCGACCTCAATCTGCTTAAGATGCCT…
>B9D02_00700
ATGACGATTAATAAACAAAAAATCCTGCTGCTGGACAACGGCAGAGAGTGGGGCGGCGGCACCAACAGCATGCTGGAGCTGTTGAAACGTATCGATCGTCAAAAGTTCGATATTACCTGCTGCTTCTATCACAACTACAGCCGTGGCAACGACGAAACCATCGAAGCCACGCTGAATGCGCTGGCTATTCCGGTCTTTTTTATTCCGCAAATCAGGCAACCACGCTGGGCCAAATTTATAAAAGAAGCCGCACGGGCGCTGCTGTTTTTCAATAAAAAACTCAGGAAACGCACCATTGATAAAGTTGATACACACTGGCGCATTATGCCTAATGCCATCAAAATCAATTCATTGCTGCAACTGGGGAAATTTGACACGCTCTACATGAATAACCAGCCC…
>B9D02_00705
ATGAGCGCCCTGCTGTTCTGCTCCGCTGCGCAGGCGGGCAAACTGTCCATTGTCATTGATGATGTTGGCTATCGCCCTGCAGAAGAGAACAAGGTCCTGCAGATGCCCCAGGCTATTTCAGTAGCGGTATTACCCAACGCACCCCATGCCCGTGAAATGGCAATTAAAGCGCATCAGGGGGGTCACGAAGTGTTGATCCATCTGCCCATGGCGCCGCTGAGCAAACAGCCGCTGGAAAAAGATACCTTAACGCCGGAGATGAGCAGCGAAGAGGTCGCCCGCATCATGCGCAATGCGGTTAACAACGTGCCTTATGCCGTGGGTCTGAACAATCATATGGGCAGCAGGATGACCTCAAGCCTGCCCGGTATGCAGAAGGTGATGCAGGCGCTGAACCAC…
>B9D02_00710
ATGAAGGGAAAAACAACCGTTTCGCACACAAGGACCCGTCGCAACGGCGATAACCTGCCGTTGTTCATACACCTGTCCAGCCTCTCCCTTAGCCTGCTTTGTGCGGGGGCACTGTTATTGCCTGCCGCAGCCCAAAGTGCAGAAGACAGCAAATCTCAGCTGCAGTCCATCCAGCAAAACATTGCTGAGAAAGAGAAAAGCGTCAAAGCGCAGAAGGTGCAACGCAGCAAATTACTGGATCAGCTGCAAAGCCAGGAAAAAATCATCGCGCAGGCAAGCCGTCAGCTGCGTGACACCCGCAATAGCCTCAGCGCCCTGAATAGTGAGATCAAACAGCTCACCACCTCCATCGCCCGTCTTGAAAAACAGCAAACCCAACAGGAAAGCCTGTTATCCGAG…
>B9D02_00715
ATGCAAGAAATTATGCAGTTTGCAAGCAATCACCCCATCCTGAGTCTGGCATGGGTCGTTTTACTCGTTCTGGTGATTGTGACTACCGTTAAAGGAATGTTCTCTAAGGTAAAAACGATCAGCCGCGGTGAAGCAACCCGCCTGATTAACAAAGAGGACGCGGTAGTGGTAGACGTGCGTTCGCGCGACGATTTCCGCAGAGGGCATATTTCAGGCGCTGTAAATGTGGCAGCCGCTGAGATTAAAAAAGGCAACATCGACGAACTGGCAAAGCACAAAGCGCAGCCCATAATTGTGGTATGTGCAACCGGACAAAGCGCGGGTGATTCTGCTGCGCACCTGAGCGCTGCAGGCTTTGAGCAGGTTTCAGTGCTGAAAGACGGTATCAGTGGCTGGAGT…
>B9D02_00720
ATGGCAAATGTTGAAATGTATACCAAGGCCACCTGTCCTTACTGCCATCGGGCGAAGGCGCTGTTAACGCAAAAAGGCGTATCGTTTCAGGAGATCCCTATTGATGGGGACATGGCGAAACGCGAAGAGATGATCAAGCGTAGCGGCCGTACCACCGTGCCTCAGATTTTTATTGATGCGCAGCACATTGGCGGCTGCGATGACTTATTCGCACTCGATAATCGCGAAGGTTTAGATCCCTTACTGCAGGCGTAA
>B9D02_00725
ATGTCAGAACATAACTCGAACGAAATGCAATTCCAGATTCAGCGCGTCTTCACCAAAGACATCTCTTTTGAAGCGCCTAATGCCCCGCAGGTTTTCCAGAAAGAGTGGGAACCGGACGTTAAACTGGATCTGGACACTGCATCTTCTCAGCTGGCTGACGAAGTTTACGAAGTGGTACTTCGTGTGACTGTAACCGCGACTGTGGGCGAAGAGACGGCTTTCCTGTGTGAAGTTCAGCAGGCCGGTATCTTCACCATCAGCGGTATCGAAGGAACGCAGATGGCACATTGCCTGGGTGCATACTGCCCGAACATTCTGTTCCCGTACGCTCGCGAATGCATTACCAGCCTGGTATCCCGTGGTACCTTCCCGCAGCTGAACCTGGCACCGGTTAACTTT…
>B9D02_00730
CTGATGGAAACTCACGCTTCGATTAGCGTCATCGGTGCCGGTTCTTACGGCACCGCTTTGGCGATTACGCTGGCCCGTAACGGCCATCCGGTGCTGTTGTGGGGACATAACCCGACGCATCTGGCTCAACTTCAGAATGACCGCTGTAACACCGCTTTCCTGCCCGATGTGCCGTTTCCCGACAATCTTTCTCTTGAATCTGATCTGACCAAAGCTATTGCTGCCAGCCGCGACTTATTGATCGTGGTGCCGAGTCATGTCTTTGGCGATGTGCTGCAGCAGATCAAGCCTCATCTGCGACCAGACTCACGCATTGTCTGGGCGACTAAAGGGCTGGAAAAAGAGACGGGTCGTCTGCTGCAGGATGTGGCGCGTGAAATTGTCGGCGATACTATTCCG…
>B9D02_00735
ATGTCGTCTGATGAGTTAGAACTGGTCTGGAACAATATCAAAGCAGAAGCGCGTGCCCTGGCTGATTGTGAGCCGATGCTTGCCAGCTTCTTCCACGCGACATTGCTAAAACATGAAAATCTCGGTAGCGCACTGAGTTATATGCTGGCCAACAAGCTGGCTAACCCGATTATGCCCGCCATCGCCATTCGTGAAATCGTTGAAGAAGCCTATCGTGAAGATCCGTCGATGATTATGTCAGCGGCTTACGATATTCAGGCTGTGCGTCAGCGCGACCCGGCAGTGGATAAATACTCTACGCCGCTGCTCTACCTTAAAGGTTTTCACGCCTTACAGGCCTACCGCATTGGCCACTGGTTGTGGAATGAAGGCCGACGCGCACTGGCGGTTTACCTGCAG…
>B9D02_00740
ATGCTTAACATTGTCTTGTTTGAACCAGAAATTCCGCCGAATACCGGCAATATCATCCGCCTTTGCGCCAATACGGGCTTTCAGCTTCATTTGATTCAGCCGCTCGGCTTTGCCTGGGATGACAAGCGCTTACGTCGCGCCGGGCTGGATTATCACGAATTCACCGCCATCAAATTCCATGCTGACTATCAGGCGTTTATCGCCACTGAGTCGCCTGAGCGTCTGTTTGCACTGACGACCAAAGGGACGCCTGCACACAGCGCCGTCGCCTATCAGTCGGGCGATTATCTGCTGTTTGGGCCGGAGAGCCGCGGATTGCCTGCCGAGATCCTGGCCGCGTTACCGGCGCAGCAAAAAATCCGCATCCCGATGAGAGCAGAAAGCCGGAGTATGAATTTG…
>B9D02_00745
ATGATTGGAAGTCTGACCACCCGTATCTTCGCCATCTTCTGGTTGACGCTGGCGCTGGTGTTGATGCTGGTGTTGATGGTTCCCAAGCTCGATTCACGACAGATGACCTCGCTGCTGGAAAGTGAACAGCGGCAGGGCATCATGATTGAGCAACACGTTGAAGCAGAGCTGTCACAGGATCCCCCTAACGATCTGATGTGGTGGCGTCGTCTGTTTCGTGCCGTGGAAAAATGGGCACCGCCGGGTCAGCGGCTGCTGTTAGTAACCAGTGAAGGTAGGGTGATTGGCGCGCAACATAATGAAATGCAGGTTATCCGCAATTTTATCGGCCAGTCTGACAATGCCGATCATCCTCAGAAGAAGAAATATGGTCGCGTTGAGCTGGTAGGGCCTTTTGCC…
>B9D02_00750
ATGAATAAAATCCTGTTGGTAGATGACGACCGCGAATTAACTTCGCTTTTGAAAGAACTGTTAGAAATGGAAGGGTTTGAAGTGGTCGTCGCCAGTGATGGTGAACAAGCGCTGAACCTGATCGATAACTCGATTGATTTGCTTTTACTGGATGTCATGATGCCGAAGAAAAACGGTATCGACACTCTGAAAGAACTGCGTCAGCAACATCAAACCCCCGTCATCATGCTAACGGCGCGCGGCAGCGAGCTGGATCGTGTTCTGGGCCTCGAACTGGGTGCAGATGACTATCTGCCTAAGCCGTTTAACGATCGCGAGCTGGTGGCGCGTATCCGCGCTATTTTGCGGCGTTCTAACTGGAGTGAACAGCAGCAACACGACAACAGCTCGCCCACACTG…
>B9D02_00755
ATGCGCAAATTAACCGCCGTCGTCCTTGCCTCAGCGATGGCTCTGAGTGTCGCCAGCGCAGATGCTAAAGATGCGACGACGATTGACGAGATGCATCATGGCGGATTGCCGACAGGCAGTATGACGCAAAATCCGCAAAGCCACATGTTCGACGGCATCGAACTGACTGAAGAACAGCGTCAGCAGATGCGAGACCTTATGCAACAGGCAAGACATGATCGCCCGGTCGTTCATATTGACGATATCGCTGCATTACACGAATTAGTGACTGCAGACCAGTTTAACGAAGCGGCCATTCGCCAAAAAGCGGAAGTCATCGCCAGAGTTCAGGTTGAACAACAGGTCGAGATGGCGCGCGTACAGAATCAAATGTTTCAACTGCTAACGCCGGCCCAGCAG…
>B9D02_00760
ATGGCAGAGCATCGTGGTGGTTCAGGTAATTTCGCAGATAATCCGCAAAAAGCGTCTGAAGCTGGCAAAAAAGGCGGACAGAACAGCGGCGGCGGAAATTTCAAAAACGATCGTGAAAAAGCATCTGAAGCCGGGAAAAAAGGCGGCAAAAAGTAG
>B9D02_00765
ATGCAACACTCTTATGGCCGACTGGTAAAGCGTGCTGCGCTCGCGGCCACCATTCTTGCGTCTGTGCTGTTACTCGTGAAAATTTTTGCCTGGTGGTACACCGGTTCAGTGAGTTTGCTGGCTTCACTGGTGGACTCGCTGGTGGATATCGCTGCATCGCTAACCAACCTGCTGGTGGTGCGCTATGCGCTGCAGCCTGCTGATGAAAATCACACGTTCGGGCACGGCAAAGCGGAGTCGCTGGCGGCGCTGGCACAAAGTATGTTTATCTCCGGCTCGGCACTGTTTCTGTTTCTGACCGGCCTGCAGCATCTTGCCTCCCCCAGCGAGATGCGGGCGCCGGGTGTTGGTATTGTAGTAACCATTGTGGCACTGAGCTCAACGCTGGTACTGGTTGCC…
>B9D02_00770
ATGATCAAAAAAATTGGTGTATTAACCAGCGGCGGTGACGCCCCAGGCATGAACGCAGCTATTCGTGGAGTGGTACGTTCCGCGCTGAGTGAAGGACTGGAAGTTTTTGGGATCTATGATGGCTATCTGGGATTGTACGAAGATCGCATGATCAATCTTGATCGCTACAGCGTCTCCGACATGATTAACCGCGGCGGCACTTTCCTGGGCTCAGCGCGTTTCCCCGAGTTCCGTAATGAAGATGTGCGCCAGGTTGCCATTGAGAACATGAAAAAGCGCGGCATTGATGCACTGGTGGTGATTGGTGGTGACGGATCTTACATGGGTGCTAAGCGCCTGACTGAAATGGGCTTCCCCTGCATTGGTTTGCCAGGCACCATCGATAACGATGTGGCCGGA…
>B9D02_00775
ATGAACAAGTGGAGTATCGGCGTTACCCTGTTGCTGGCCTCAACCAGCGTTCTGGCGAAAGACATTCAGCTGTTAAACGTTTCCTACGATCCAACCCGTGAGCTGTACGAACAGTACAACAAAGCGTTCAGTGCGCACTACAAACAGGAAACCGGCGATAATGTCGTGGTCCGTCAGTCGCACGGTGGCTCCGGCAAGCAGGCAACTTCAGTGATTAACGGCATCCGTGCGGATGTGGTTACGCTGGCGTTGCAATCGGATGTCGATGCTATTGCAGAACGCGGTCGTATTGATAAGAACTGGATTCAGCGTCTGCCAGACAACTCCGCGCCTTACACCTCCACCATTGTCTTCCTGGTCCGCAAAGATAATCCCAAGGGCATTCACGACTGGAGCGAC…
>B9D02_00780
ATGCCGACACATCGTCGTGCAACCAGTCTGGTTGCGGTTCTGCTGGTGCTGGTCATTGCGGGGATACTGGTTGCCGCAATGCATTTCAAAAAGAACAGTGATGCGCTGTGGCAGATTGTCAGCGAGAAATGTGTGCCTCATCAGCAGAGCAGCGGAGACCCGGCGCCCTGTCAGCGTGTCGATCAGCAGCATCGCTATGCCATGCTGAAAGATATGCATGGTCCATTGCAGTATCTGCTGATCCCGCTCGACAAAATCACCGGCATCGAAAGCCCACGGTTACTGCAACCCGCTACGCCCAACTACTTTGCCCTTGCCTGGCATGAACGCTCTCTGCTTGCAGAGCGACGCGGCTCTCCCATTGATGATCGGGTTCTTTCACTGGCGATCAATTCACAG…
>B9D02_00785
ATGCGACATCCACTGGTTATGGGTAACTGGAAGTTGAATGGCAGCAAGCAACTCACTGCTGAACTGATCGCGGGTCTGCGCAAGGAACTCTCTGGCGTTGACGGTTGTGGCGTGGCCATTGCACCGCCAGCGCTCTATCTCGAGCAGGCAAAACATGCCATCTCCGGTAGCCACATCGCACTGGGTGCGCAGAACGTGGACGTTAACCTGTCTGGCGCGTTTACCGGTGAAGTTTCCGCAGAGATGCTGAAAGATATCGGCGCGAAATATATCATCATCGGTCACTCAGAACGCCGCACTTATCACAAAGAGAGCGACGAGTTCATCGCGAAGAAATATGCGGTGCTGAAGTCAGTGGGCCTGGTTCCTGTGCTGTGCATTGGTGAAACCGAAGCGGAA…
>B9D02_00790
ATGAAGAATTTGCCTGGCGCACTGCTGTTATCGTTTGCGCTGACGGTTCCGGTCTTTGCCGCCGATCCGCCACCGCAGGAACGGCCCGATGCATTACCCACCGCGCCCTACCTGCTGGCGGGTGCTCCCACCTTTGATATGACTATCGGCCAGTTTCGCGAAAAGTATAATCTGGCTAATGCGACGCTGATGCTGCCGGAATATCGCGCCATTGATAATCGGGGCGACAAAAGTAACCTGACGCGTGCTGCCAGCAAAATTAACGAGACGCTCTATGCGTCTACCGCGCTGGAGCCCGGTACCGGCAAAATCAAGACGCTGCAGATCACCTGGCTGCCACTGCCTGGCCCGGATCAGAACGCCTCTGAGCAAAAAGCCATGGCCTACATGACCGCTATG…
>B9D02_00795
ATGACGTTACAACAATGGTGTTTTTCCTGGCGTGGCAGGCTGGGACGACGTGATTTCTGGATCTGGCAGGCAGTCTGGTTGCTGACAACGACACTGTTATTTACCCTGGCAGCAAACGACTGGGTTGATACCCAGATGGCGGCTTTCGGCGTGGTCTGCCTGATGTGGCCCGCCAGCGCGGTCATTGTAAAACGTCTGCACGATCGTAATCGTCCCGGCTACTGGGGATTTCTGGTGATAGTGGCCTGGCTGCTGGTGGCGGGAAACTGGAGCATGCTGGGCGGCATTCTGCCCTGGCTGCTGGGTCGCGCCATTCCCTTTGTGTTATTCGCTGGCCTGCTGCTCGAACTCGGCGTTTTTCGCGGCACCCCCGGCGCTAACCGGTTTGGTACCGCGACG…
>B9D02_00800
ATGGCTGAGTGGGTCAATGCTGAAGTAAAGGAAGTGAAAAACTGGACGGATGCGCTGTTCAGTCTGCGGGTAACAGCGCCCATCGATCCCTTTATCGCGGGACAATTTGCCAAACTGGCTCTGGAAATTGACGGCGAGCGGGTGCAGCGCGCTTACTCTTTCGTCAATGCGCCAAAGGATGACCTGCTGGAGTTTTACCTGGTTACCGTGCCCGATGGCAAGCTGAGTCCGCATCTGCAGGCACTTCAGCCTGGCGATCAGGTGATGGTCACGAAAGAAGCCGCGGGATTCTTTGTGCTCGATGAAGTCCCGGCGTGCAGAACCTTATGGATGCTGGCAACCGGCACCGCTATTGGCCCTTACCTTTCTATGCTTCAGCAGGGTGAAGGGCTGGATCGC…
>B9D02_00805
ATGATTAGTAAACTGGAAAATCGCCCGCTGTTGGTGATGCTCATTGTGCTGGTGGCTGTCGGGCAGATGGCGCAGACCATCTACGTCCCGGCGATGTCGGTGATGGCGGACGCGCTGAATGTGCGGGATGGCGCGCTGCAGCGTGTGATGGCGGCCTATCTGATGACCTATGGCGGATCCCAGCTGATCTACGGCCCGCTGTCAGACAGTGTCGGTCGGCGTCCGGTGATCCTTGCAGGCATGATGATCTTTATGATCGGCGCAATCACGGCATTGATGGCGACCTCACTCGATATGCTGGTGCTCGGCAGCGCGATTCAGGGACTGGGAACCGGCGTAGCTGGCGTAATGGCCCGTACCATGCCGCGTGATCTCTATGAGGGGCACGCGCTGCGCCGT…
>B9D02_00810
ATGAAACGAGAACTTGCCATTGAATTTTCCCGCGTAACCGAAGCTGCCGCCCTGGCAGGCTATCACTGGTTAGGACGCGGTGACAAAAATGCGGCTGACGGTGCGGCTGTCCATGCCATGCGTCATGTCCTGAACTCCATTGAAATTGACGGTCAGATTGTGATCGGTGAAGGCGAAATCGACGAAGCCCCGATGCTCTATATCGGTGAAAAAGTCGGTACCGGTCACGGCGATGCCGTTGATATTGCCGTCGATCCGATTGAGGGTACCCGCATGACGGCACTGGGCCAGGCTAATGCGCTGGCTGTGATGGCCGTAGGCGATAAAGGCAGCTTTCTGCACGCTCCCGACATGTATATGGAAAAACTGATCGTGGGTCCTGCAGCACAGGGCGCGATC…
>B9D02_00815
ATGACTACCACAGATAAAAAATACATTGTCGCACTCGATCAGGGTACAACCAGTTCACGCGCCGTCATTCTCGACCACGACTCCAACATCGTCGCGGTATCGCAGCGCGAATTCACCCAGATCTACCCGAAAGCGGGCTGGGTTGAACATGACCCGATGGATATCTGGGCTTCACAAAGCTCTACGCTGGTTGAAGTGCTGGCACATGCCGATATCCGCTCTGATGAGATTGCGGCAATCGGTATCACCAACCAGCGCGAAACCGCTATCGTCTGGGAAAAAGAGACCGGTAAGCCGATCTACAACGCCATCGTCTGGCAGGATCCCCGCACCGCTGACTATTGTCACAAACTGAAGAAAGAGGGTCTGGAAGAGTACATCCAGCACACCACGGGTCTG…
>B9D02_00820
ATGAGTCAGACAACTAACACGCTCAAAGGTCAGTGTATTGCCGAATTTCTGGGGACAGGCTTGATTATTTTCTTTGGCGCAGGCTGTGTAGCTGCGCTGAAACTTGCCGGTGCTGCCTTCGGTCAGTGGGAAATCTGCATCATCTGGGGCTTAGCCGTCTCAATGGCTGTCTATCTTACCGCTGGGGTATCTGGCGCGCATCTGAACCCTGCCGTTACCGTTGCACTCTGCCTGTTCGCCAACTTTGAAGGCCGTAAAGTGGTGCCGTATATTCTGGCGCAAATCGCCGGGGCATTCTGCGCGGCCGCGCTGGTTTATGGTCTCTACTACAGCCTGTTTTTCGATTACGAACAGAGTCATCAGATGGTACGCGGTACGGTTCAGAGTCTGGACCTGGCG…
>B9D02_00825
ATGTCATTTGAAGTATTTGAGAAACTTGAAGCGAAAGTACAGCAGGCGATTGATACCATCACGCTGTTGCAGATGGAAATCGAAGAGCTGAAAGAGCAGAACAACTCACTGCGTAACGATGCGCAACAAGTCGCGGGTAACCACGATGCGCTGATGCGCGAAAATCAGCATCTGAAAGAAGAGCAACACGTGTGGCAGGAACGTCTGCGTGCATTGCTGGGAAAAATGGAAGAGGTTTGA
>B9D02_00830
ATGAAATACGATACATCTGAACTCTGCGATATCTACCATGAAGAAGTGAATGTTGTTGAACCGCTTTTTTCAAACTTTGGTGGGCGCACTTCATTCGGTGGTCAGATTACCACAGTGAAATGCTTTGAAGACAACGGCTTACTCTACGATCTGCTGGAAGAGAATGGCCGTGGTCGCGTACTGGTGATTGATGGCGGCGGCTCAGTGCGCCGTGCGCTGGTCGATGCCCAACTGGCACGCCTGGCGGCAACTAACGAATGGGAAGGCCTGGTGGTTTACGGTTCGGTACGTCAGGTTGATGAGCTGGAAGAGCTGGAGATTGGCATTCAGGCCATTGCCGCGATTCCGGCTGGCGCTGCGGGTGAAGGGATTGGCGAAAGCGATGTGCGCGTCAACTTC…
>B9D02_00835
ATGTCTGAGATGACTCCACGCGAAATCGTTAGCGAACTGAACCGCTTTATCATCGGCCAGGACAGCGCCAAGCGCGCCGTGGCTATTGCACTGCGCAACCGCTGGCGCCGCATGCAGCTCGACGAAGAGCTGCGCCATGAAGTGACCCCAAAAAATATCCTGATGATCGGTCCGACCGGTGTCGGTAAAACCGAGATCGCACGTCGTCTGGCAAAGCTGGCGAATGCACCGTTCATCAAAGTCGAGGCGACCAAGTTTACCGAAGTCGGTTATGTCGGTAAGGAAGTGGACTCTATCATTCGTGATCTGACTGATTCCGCCATCAAGATGGTGCGCAGTCAGGCGATTGAAAAGAATAAATACCGTGCCGAAGAGATGGCAGAAGAGCGCATTCTTGAT…
>B9D02_00840
GTGACAACAATAGTAAGTGTACGACGCAACGGCCAGGTAGTGATTGGCGGTGATGGCCAGGCTACGCTCGGCAATACCGTCATGAAAGGCAACGTTAAAAAAGTGCGTCGTTTATACAACGATAAGGTGATTGCCGGATTTGCTGGCGGCACCGCAGACGCCTTCACCCTGTTTGAACTTTTCGAACGTAAACTGGAAATGCATCAGGGCCACCTGGTGAAAGCAGCGGTGGAGCTGGCCAAAGACTGGCGTACCGACCGTATGCTGCGCCGCCTTGAAGCCTTACTGGCCGTCGCGGATGAGTCAGCCTCACTGATCATCAGCGGTAACGGTGATGTCATCCAGCCTGAAAACGATCTGATCGCCATCGGCTCCGGTGGGCCTTTCGCCCAGGCAGCG…
>B9D02_00845
GTGGCACAAAAAGATTATGTAGGCCGCGGGCGTTCAACAGGGACGCGTCGCAAAAAAAGCCCCAGCCGTGGCAAGAAGAGCAAAGGCGGTTCGGGAACTTCTAAATTGATGATTGTACTGGCGGTCGCTGTGTTGGTGACCTTTGCCGGTGGTTTATGGTTCCTGGCGCATCATAAGAAAGAAGACGTGCCGGTCATTACGGATCATAAAGCCAACGGCAATGGCTTACCGCCGAAGCCTGAAGAACGCTGGAAATACATTAAAGAGCTGGAAAACCGTCAGGTTACTGTGCCGACACCGATCGAACCCTCTTCGGGTGGCGAAGTGAAGTCGCAGACCCAATTGACCGATGAACAGCGCCAGTTGCTGGAGCAGATGCAGGCTGATATGCGTCAGCAG…
>B9D02_00850
TTGGAGCAGAATCAACAACCGCCCGCCGCCACGATGAAGGATGTCGCGGAACACGCGGGCGTCTCAACCGCCACCGTATCGCGTGCGCTGATGAATCCAGAGAAGGTTTCTGCGGCTACCCGCCATAAAGTCGAGAAGGCGGTTGCCGCCGTCGGCTATGCGGCCCATGGCCCCACACGCAACGCGCGTCGTAATGAGACGCGTACCATTCTGGTCATTGTCCCTGACATCTGCGATCCCTTCTTTAGTGAAATCATTCGCGGCGTCGAAGTCACAGCCGCCGAAGAGGGCTATCTGGTGCTGATCGGCGACTGCGCCCATCAGAATCAGCAGGAGAGAACCTTTCTTAACCTGATGGTCACACGACAGATCGATGGCATGGTGCTGCTTGGCTCACAA…
>B9D02_00855
ATGCCCGTAGTCCAGGTCGCCCTGCCCGTCCCCTTGCCCCGCCTGTTTGACTATCTGCCGCCACAGGGTGCGCAACCGGTCATCGGCGGTCGCGTAAGTGTGCCCTTTGGCAATCGCAGGATGATCGGGATTGTGGTCGCCTTTCGTGACAGCAGCGATCTGCCGGAAGCACAACTCAGGCAAGTGATCGAGGTGCTGGATAGTGAGTCACTCTATCCGCCGTCGCTGTGGCGCATCCTTAACTGGGCCGCCAGCTACTATCATTCGCCGCAGGGAGAAGTGCTGAGCCATGCCATTCCAGTGCTGCTGCGCCAGGGCAAAGCGGCGCAGGATAATCCCTTATGGCGGTGGGAAATCACCGAGCAGGGCCGGGCAACGGCATCCGAAAGTTTAAAGCGG…
>B9D02_00860
ATGAAACAAGGTATTCACCCGAAATACGAAGCAGTTACTATCAAATGTACCTGCGGCAACGAGATCCACACCCGTTCAACACTGACTCACGAACTGAACCTGGACGTTTGTGGCAAATGCCACCCGTTCTATACCGGTAAGCAGCGTGAAGTGGCAACTGGTGGCCGTGTTGACCGCTTTAACAAGCGTTTCAGCGTGCCAGGCGCTAAAAAATAA
>B9D02_00865
ATGGCTGAATGGAACGGCGAATATATCAGCCCGTACGCTGAGCACGGTAAGAAGAGCGAGCAGGTCAAGAAGATTACGGTATCTATCCCATTGAGCGTGCTGAAGATTTTAACGGATGAGCGTACCCGTCGTCAGGTGAACAACCTGCGTCACGCCACCAACAGTGAGCTGCTTTGCGAAGCCTTTTTGCATGCCTTTACCGGGCAACCGTTGCCAGACGACGTGGACCTGCGTAAAGAACGCAGCGATGAAATTCCTGAAGAAGCGAAAAAGATCATGCGCGATATGGGCATCGATCCCGACACCTGGGAATATTGA
>B9D02_00870
ATGACGCGTAAACCGGCAACCATCGCAGTGCGCAGCGGTTTGAATGATGACGAGCAATATGGCTGCGTTGTCCCGCCAATCCACCTCTCTACGACCTACAACTTCCTGGATTTTAATGAGCCTCGTGCGCATGACTACTCCCGTCGTGGCAACCCCACGCGTGATGTCGTACAGCGTACCCTGGCCGAACTGGAGGGAGGAGCGGGCGCGGTATTAACCAATACCGGGATGTCGGCGATTCACCTGGTGACGACGGTGTTCCTGAAGCCTGGCGATCTGCTGGTTGCGCCACACGACTGTTATGGCGGCAGCTATCGGCTGTTTGACAGCCTGAGCAAGCGCGGCGCGTATCGGGTTAAATTTGTCGATCAGGGCGACCCGGTGGCGCTGCAGGCGGCA…
>B9D02_00875
ATGACGATTTCAGCAGGCGCGGGAACGCCGACTATCAGGCAGTTGCATAAGTTTGGTGGCAGCAGTCTGGCCGATGCGCGTTGCTATCAGCGCGTTGCCAGCATTATGGCGGATTACAGCCAGCCGGGCGACCTGATGGTGGTCTCTGCGGCAGGTTCAACCACCAACCAGCTGATTAGCTGGCTGAAGCTGAGCCAGAGCGATCGCCTCTCTGCGCACCAGGTGCAACAGGCCTTGCGTCGCTACCAGAGCGAACTGATCGGTGCGCTGCTGCCTGCTGAGATCGCCGAACCTTTAATTACTGCGTTTATTCGCGATCTGGAAAAGCTGGCGGCCCTGCTGGATGCGCCGATTACCGATGCGGTCTATGCCGAAGTGGTCGGGCACGGTGAAGTCTGG…
>B9D02_00880
ATGAGTTTCTTTCATGCCAATCAGCGCGAAGCGCTAAACCAGAGCCTGGCTGAGCTGAACGGGCAAATTAATGTTTCATTTGAGTTCTTCCCGCCGCGTACCCGCGAAATGGAAGAGACCCTGTGGACCTCCATCGATCGCCTGAGCAGCCTGAAACCAAAATTCGTTTCTGTTACTTACGGCGCGAACTCAGGGGAGCGCGACCGCACCCACAGCATTATCAAAGGCATTAAAAATAGAACCGGGCTGGAGGCTGCACCCCATCTGACCTGTGTTGATGCCACGCGGGATGAACTGCGCACCATTGCTCAGGATTACTGGAACAATGGCATTCGCCATATTGTGGCGCTGCGCGGTGACCTGCCTCCCGGCAGCGGCAAGCCTGAGATGTACGGCAGC…
>B9D02_00885
ATGAACGAACAATATTCCGCAATGCGAAGTAATGTCAGTATGCTCGGCAAACTGCTCGGGGATACGATTAAGGATGCACTGGGAGAGAACATCCTCGACCAGGTTGAAACCATCCGTAAGCTCTCCAAGTCATCCCGTGCAGGAAATGACACTCATCGTAAAGAACTGCTCAATACGCTGCAGAACCTCTCCAACGAGGAGCTTCTGCCGGTTGCACGCGCTTTCAGCCAGTTTCTGAACCTCACTAACGTGGCTGAGCAGTATCAGACCATCTCGCAAAGTGGTGAGGGTGAGAACCATCCTGAACTGCTGAAAAAGACCTTTGATACCCTGAAACAGCAGAAAGATATCAGCGAAAGCGACATCCTTGCGGCCATTGAATCACTGTCTCTGGAGCTG…
>B9D02_00890
GTGAAGACAAAATTACCGCCTTTTATTGAACTGTACCGCCAGTTAATCGCCACACCGTCGATCAGCGCAACCGATGCCGCACTGGATCAGAGTAATGAAACTTTAATCAATTTGCTGGCCGGCTGGTTCCGCGACCTTGGCTTCAGCGTTGAAGTGCAGCCGGTGCCCGGCACCCGCAATAAATTTAATATGCTGGCGCGCACCGGCACCGGTGCGGGCGGCCTGCTGTTAGCCGGTCATACGGATACCGTTCCCTTTGATGATGGCCGCTGGACGCGCGATCCCTTTACCCTGACCGAGCACGACAACAAGCTCTACGGCCTGGGCACAGCAGACATGAAAGGCTTCTTCGCCTTTATTCTCGACACGCTGCGCGATGTGGATGTCAGCACGCTGAGC…
>B9D02_00895
ATGTTGAATACGCTGATCGTTGGTGCCAGTGGTTATGCCGGTGTAGAGCTTGCCACCTTCCTGAATCGCCATCCACATATCAACATAACCGCTTTGGCGGTTTCTGCGCAAAGCCCTGATGCTGGCAAGCGCCTCTCTGACCTCCATCCACAGCTGAAAGGCGTAGTGGATTTACCGCTACAGCCGCTGAGCAGCGCAGCTGAGTGGGCAGACAAAGTGGATGTGGTGTTCCTGGCGACGGCGCATGAAGTCAGCCACGATCTGGCGCCGGAATTCCTTAAGGCCGGTTGTGTCGTGTTCGACCTGTCAGGCGCGTTCCGCGTTAATGACGCTGATTTTTATACCCGCTTCTATGGCTTCACCCATCAGCATGGTGACTGGCTGGACAAAGCGGTGTAC…
>B9D02_00900
ATGACCAATCCATTGATTATTAAGCTGGGCGGTGTGCTGTTAGACAGCGAAGAAGCGCTGGCCCGTTTGTTTGAAGCGCTGCTGAAATATCGCAGCGCCCATCAGCGTCCGCTGCTCATTGTCCACGGCGGCGGTTGCCTGGTCGATGAACTGATGAAAAAGCTGGCGCTGCCAGTCATGAAGAAAAATGGCCTGCGCGTCACCCCAGCCGATCAGATCGACATCATTACCGGTGCACTGGCGGGAACCGCAAACAAAACGTTGCTGGCCTGGGCAAAAAAATCGGGCATCAACGCGGTCGGCCTCTGCCTGGGCGATGCGGGCATTGTGAATGTCGCTCCGTTTGATGAAGAACTTGGCCATGTTGGCCACGCAACGCCGGGTAATCCGGCCTTGCTG…
>B9D02_00905
ATGCAAACGCAAAACATCAAAAAAATCGTTCTGGCTTACTCCGGTGGTCTTGATACTTCGGCCATCATTCCATGGCTGAAAGAGAACTACGGCGGCTGTGAAGTGGTCGCATTTGTAGCGGATATTGGTCAGGAGCGCGGCGATCTGGAAGGTGTTGAGAAGAAAGCCCTGCAGTCTGGCGCCTCTGAATGTCACGTGGTTGACCTGCGTGAAGAGTTCATCAGCGACTACGTTTATCCGGTACTGCAGACCGGCGCGTTGTATGAAGGGACCTATCTGCTGGGCACCTCTATGGCGCGTCCTATCATCGCAAAAGCGCAGGTTGAGCTGGCACTGAAAGTAGGCGCGGATGCGCTGTGTCATGGTGCAACCGGTAAAGGCAATGACCAGGTGCGTTTC…
>B9D02_00910
ATGGCACTTTGGGGTGGACGGTTTACTCAGGCAGCGGATCAACGTTTTAAACAGTTCAATGACTCGCTGCGCTTCGATTACCGCCTGGCAGAGCAGGACATCATTGGCTCTGTTGCCTGGTCCAAAGCGCTGGTGACGGTCAATGTGCTGACTCAGGATGAGCAGCAGCAACTTGAAGCGGCCCTGAATTCGCTATTGAATGAAGTGCGTGAAAATCCTGAACAGATTCTGCAGAGCGATGCCGAAGATATTCACAGCTGGGTTGAAGGTAAGCTGATCGACAAAGTCGGCTCGCTGGGCAAAAAGCTGCACACCGGCCGTAGCCGCAACGATCAGGTCGCGACCGATCTGAAACTGTGGTGCAAGGTACAGATCGAAGCGCTGCTGGGCGCCACACGT…
>B9D02_00915
ATGAATATTCGTGATCTTGAATATCTGGTTTCGCTTGCTGAACACCGTCATTTCCGCCGTGCGGCGGATGCATGTCATGTCAGTCAGCCCACGTTAAGCGGGCAGATCCGTAAGCTGGAAGATGAGCTGGGTGTGATGCTGCTGGAGCGCACCAGCCGTAAAGTGCTGTTCACGCAGGCAGGTTTACTGCTGGTGGATCAGGCGCGTACGGTGCTGCGTGAAGTGAAAGTGCTGAAAGAGATGGCCAGTCAGCAAGGGGAAGCGATGTCAGGTCCGCTGCATATCGGCCTCATCCCGACCACCGCGCCGTATTTACTGCCACAGATTATCCCGACGCTGCACCAGACCTTCCCGAAACTGGAGATGTATCTGCACGAAGCGCAGACGCAACAGCTGCTG…
>B9D02_00920
ATGCAAAAGTCTTACGATTACGATGCCATTGTGATTGGCTCAGGGCCCGGCGGTGAAGGGGCGGCGATGGGGCTGGTAAAACAGGGAGCGCGCATCGCCGTGGTCGAACGCTACCACAACATCGGCGGCGGTTGTACGCACTGGGGAACCATCCCTTCTAAAGCCCTTCGCCACGCCGTCAGTCGCATTATCGAATTTAACCAAAACCCGCTCTACAGCGATCATACCCGACTGCTTCGCTCCTCTTTCGCCGACATTCTTAATCACACTGAAAGCGTGATCAGCCAGCAGACAGCCATGCGCCAGGGCTTCTACGAGCGTAACCGCTGTGAGCTTTATCAGGGCGATGCCCATTTTGTTGATGCCAATACGATTGAGATTGAACAACCTGATGGCACG…
>B9D02_00925
ATGGGCGTCAGAGCGCAACAAAAAGAACGTACACGACGTACACTGATTGAAGCAGCGTTCAGTCAGCTCAGCGCCGAACGCAGTTTTGCCAGTTTGAGTTTGCGGGAAGTTGCCCGTGAAGCGGGGATTGCACCCACCTCCTTTTATCGTCATTTCAAGGATGTTGATGAGCTTGGCCTGACGATGGTGGACGAAAGTGGGCTGATGCTGCGACAGCTGATGCGTCAGGCACGACAGCGTATCGCCAAAGGCGGCAGCATCATTAAAACGTCGGTGTCGACCTTTATGGAGTTCATCGGCAACAACCCCAACGCTTTCCGCCTGTTACTGCGTGAACGTTCCGGCACCTCTGCTGCTTTCCGTGCCGCCGTGGCGCGTGAAATTCAGCACTTTATCGCT…
>B9D02_00930
ATGACCCACCCAGGTACCCGCGATAAAAGCACTCTGGCACTGGCTTTTATTACCGGCTTAGCGATTAACGGTTCGTTTTCTGTGCTGTTCAGCGCCTTTGTTCCCTTTTCGATTTTTCCGCTGATTGCGCTGGGTCTGGCGGCCTGGTGTCTGCATCAGCGGTATCTCAACACCAACATGCCTGACGGCATGCCAGGCCTGGCGGCGGCGTTTTTCCTGCTGGGGATTCTGGTTTATAGCGCGCTGGTGCGGGCAGAATACCCGGACATTGGCTCTAATTTCGTTCCCACCGTTCTGATGGTCGCGCTGGTGTTCTGGATTGCGACGCGGTTTAAGCGCAAGCGTAATCAGTAG
>B9D02_00935
ATGACACCCGAACATCTCCCCATTGAAGACTATGACGCACAGCTGGCGGAAAAAGTCAGTCGTTTAGAGACGATGATGACGCCGTTTGCTGCGCCCGACGTGGAGGTGTTCCGTTCGCCGGTCAGCCACTATCGGATGCGCGCCGAATTCCGCCTGTGGCACGACGGTGATGATATCTATCACATCATCTTTGATCAGCAGACGCGCGAGCGGATCCGGGTCGATCAGTTCCCGGCAGCCAGCCAGCTGATCAATCAGCTGATGCCAAAGATGATCGCCGCGATCCGTGATAACCGCACCCTGCGTCACAAGCTGTTCCAGATCGACTATCTGTCAACCATGAGCAATCAGATTGTGATTTCACTGCTCTATCATCGCAAGCTGGATGATGAGTGGCAG…
>B9D02_00940
ATGACAAAAAAAACTGCATCGCTGTTCGCTCTGAGCGCAACGGCGATTTCTCTCTGGGCGCAAAACGGTTTTGCGCAGGGGAATGATGATACGCAAATCGTTACTGCCAACCGTTTTGCCGAACCTGTTTCCGGGGTGCTGGCGCCGACAACCGTCGTCACGCGTGATGAGATTGATCGCTGGCAGGCCAAAAGTCTGACAGATGTGATGCGCCGTCTGCCGGGTGTCGATGTCGCGCAAAGCGGCGGGATAGGGCAGCAGAGTTCGCTGTTTATTCGGGGTACTGAGTCCAGACATGTGCTGATCCTGATTGATGGTATCCGGCTTAATCAGGCGGGTATTACCGGTTCGTCCGACCTCAGCCAGATCCCCCTGTCGCTGGTGCAACGCATCGAATAT…
>B9D02_00945
ATGGCTATCAGACTCCAGGACGAGAGTATTACCTCAGCGGCAGCTACAACTTCTGATTTGCGTCCCACCGTGCTGGTGTTTGATTCCGGCGTCGGTGGGCTTTCTGTCTATGATGAGGTCCGTCAGCTGTTGCCGGATCTTCATTATCTCTATGCCTTCGATAACGCTGGATTCCCTTACGGCGAGAAAAGCGAAACCTTCATCGTGGAACGCGTGGTCGCTATCGTTGAGGCCATTACACAGCGTTATCCTCTCTCATTAGTCATCATCGCCTGCAATACGGCCAGCACGGTTTCATTGCCTGCTTTACGTGAACGCTTTGCGTTTCCTGTCGTGGGTGTGGTTCCGGCGATCAAACCTGCCGCGCGCCTGACGCGAAATGGTGTGGTCGGGTTGCTG…
>B9D02_00950
TTGAAAAACTGGCGCTTTAGCGGCTTTTCGCTGAAAAAAGAAGCACTCGAAATTTTATTTGAAATTAGCACTTGTCAGCCTCCGAGAACTCCCTATAATGCGCCTCCACTGACACGGCACAACGGCTTACGAAGCGCCGGGTTGAGTAGGTTCGAAATCATACGAACCAGTGAGTTAAGCGAAAATAAATGCTTGACTGACAATGCGGAAAGCGTAATATACGCAGCCCGCGCCGCAGTAAATCGCGGTATGCTCTTTAACAATTTATCAGACAATCTGTGTGGGCACTCGCAGGATTGA
>B9D02_00955
ACTTAAATTGAAGAGTTTGATCATGGCTCAGATTGAACGCTGGCGGCAGGCCTAACACATGCAAGTCGGACGGTAGCACAGAGAGCTTGCTCTTGGGTGACGAGTGGCGGACGGGTGAGTAATGTCTGGGGATCTGCCCGATAGAGGGGGATAACCACTGGAAACGGTGGCTAATACCGCATAACGTCGCAAGACCAAAGAGGGGGACCTTCGGGCCTCTCACTATCGGATGAACCCAGATGGGATTAGCTAGTAGGCGGGGTAATGGCCCACCTAGGCGACGATCCCTAGCTGGTCTGAGAGGATGACCAGCCACACTGGAACTGAGACACGGTCCAGACTCCTACGGGAGGCAGCAGTGGGGAATATTGCACAATGGGCGCAAGCCTGATGCAGCCA…
>B9D02_00960
AGGCTTGTAGCTCAGGTGGTTAGAGCGCACCCCTGATAAGGGTGAGGTCGGTGGTTCAAGTCCACTCAGGCCTACCA
>B9D02_00965
GGGGCTATAGCTCAGCTGGGAGAGCGCCTGCCTTGCACGCAGGAGGTCAGCGGTTCGATCCCGCTTAGCTCCACCA
>B9D02_00970
GGGTTGTGAGGTTAAGCGACTAAGCGTACACGGTGGATGCCCAGGCAGTCAGAGGCGATGAAGGACGTGCTAATCTGCGTAAAGCGACGGTAAGGTGATATGAACCGCTACAGCCGTCGATGTCCGAATGGGGAAACCCGGTGCACTCTGTGCATCATTGCAGCATGAATACATAGTGCTGCAAGGCGAACCGGGGGAACTGAAACATCTAAGTACCCCGAGGAAAAGAAATCAACCGAGATTCCCCCAGTAGCGGCGAGCGAACGGGGAGCAGCCCAGAGCCTGAATCAGCATGTGTGTTAGTGGAAGCGTCTGGAAAGTCGCAGGGTACAGGGTGATACTCCCGTACACAAAAGCACATATGCTGTGAGCTCGATGAGTAAGGCGGGACACGTGGTA…
>B9D02_00975
CCTGGCGGCTTTAGCGCGGTGGTCCCACCTGACCCCATGCCGAACTCAGAAGTGAAACGCCGTAGCGCCGATGGTAGTGTGGGGTCTCCCCATGCGAGAGTAGGGAACTGCCAGGC
>B9D02_00980
GGAGCGGTAGTTCAGTTGGTTAGAATACCTGCCTGTCACGCAGGGGGTCGCGGGTTCGAGCCCCGTCCGTTCCGCCA
>B9D02_00985
AGGGGCGTAGTTCAATTGGTAGAGCACCGGTCTCCAAAACCGGGTGTTGGGGGTTCGAGTCCCTCCGCCCCTGCCA
>B9D02_00990
GTGGATACGGAATTACTGAAAACTTTCCTGGAAGTGAGCAGGACACGTCATTTTGGGCGTGCTGCAGAAGCACTTTACCTTACGCAATCTGCTGTCAGTTTTCGCATCCGTCAGTTAGAAAATCAGCTTGGCGTTAATCTTTTTACACGGCATCGCAATAACATACGTCTGACAGCGGCAGGAGAGCGACTGCTTCCCTATGCTGAAAGCCTGATGAGCACCTGGATGATGGCGAAGAAGGAGGTTTCTCATACTCAGCAGCATCATGAGCTTTCTATTGGTGCCAGTGCATCTCTATGGGAAGCCTATCTGACGCCATGGCTACAGACGCTGTATGAGAATCGGGAGAGCCTGCATTTAGAAGCGCGCGTAGCACAGCGGCATCTGCTGGTTAAACAG…
>B9D02_00995
ATGGCGGAAAGCTTCTCAACAGAGAATCGTTTCTTTGATAACAAACATTACCCGCGTGGTTTCTCACGCCACGGTGACTTTACTATTAAAGAGGCTCAGCTTCTTGAACGCCACGGTTTTGCTTTTAATGAGCTGGATTTATCAAAGCGTGAGCCTGTAACTGAAGAAGAACGTTTGTTTATTGAAGTGTGTCGTGGCGTGCGTGAGCCGCAAACGGAAGCTGAGCGCGTGTGGTCTAAGTATATGACCCGCATTAAGCGTCCTAAGCGTTTTCATACGCTCTCTGGCGGTAAACCGCAGATGGACACCGTTGAAGACTTTACCGACAGCGACGATTAA
>B9D02_01000
ATGTCATTATCAAAAGTTCTGACCCGGGCAGCATTAGGCGTAGAAGCCCCGCTGGTGACCATTGAGGCGCATATCAGTAACGGCCTGCCAGCGTTAACACTGGTGGGTTTGCCTGAAACCACCGTGAAAGAGGCACGTGAGCGGGTCCGCAGCGCCATTATCAACAGTGGTTTTACCTTTCCGGCTAAGCGCGTCACCATCAATCTGGCCCCGGCAGATTTACCCAAAGAGGGCGGGCGGTATGACTTACCTATGGCGATCGCCATTCTGGTCGCCTCTGAGCAGCTTCCTGCCGATAAGCTGACGCACTATGAGTTTCTGGGTGAGCTGGCACTCGACGGCGCAGTGTGCGGTGTACAGGGCGCGATTCCAGCGGCTATGGTGGCGATACAGGCGGGA…
>B9D02_01005
ATGACAGGTGCACAGTGGGTAGTTCAGGCTTTACGCGCGCAGGGGGTTAATACCGTATTTGGTTACCCTGGCGGCGCAATCATGCCGGTATACGACGCGCTCTATGATGGCGGCGTGGAACACCTACTGTGTCGTCATGAGCAGGGCGCAGTGATGGCGGCGATTGGCTATGCCCGCTCAACCGGCAAAACTGGCGTCTGTATCGCCACTTCAGGCCCTGGCGCGACTAACCTGATTACGGGCCTGGCGGATGCCATGATGGATTCGGTTCCGGTTGTGGCAATCACCGGTCAGGTGACCTCTGCCTTCATCGGCACCGATGCTTTCCAGGAGATCGACGTACTGGGACTCTCGCTGGCCTGTACCAAGCACAGCTTCCTGGTCGAGTCGCTGGATGAG…
>B9D02_01010
ATGAACCAGCATCAATTGTCTATCGAAGCCCGTTTCCGCCCTGAAATATTAGAGCGCATTTTACGCGTCGTGCGTCACCGCGGTTTTCAGGTCTGTTCTATGAACATGGCCTCAGTCGCTAACGCAGAAAACATTAATATTGAAATGACCGTTGCCAGCCAGCGCTCCGTCGATTTACTGTCTTCGCAGTTAAGTAAATTGATCGACGTTGCATGCGTTCAGATTCAACAACAGACAACACAACAAATCCGCGCGTAG
>B9D02_01015
ATGAGCACGAAGAAAGCAGACTTTATTTGGTTCAATGGCGAGATGGTTAAGTGGGAAGATGCGAAGGTCAGCGTCATGTCTCACGCGTTGCACTACGGTACGTCGGTATTTGAAGGCGTGCGTTGCTACGACTCTCACAAAGGACCGGTTGTGTTCCGTCATCGCGAACACATGCAACGTCTGCACGACTCCGCCAAAATCTACCGCTTCCCGATTAAAAGCAGCGTTGATGAGCTGATGGAAGCGTGCCGCGAAGTCATCCGCGTGAACAAACTGAAAAGTGCTTATATCCGTCCGCTGGCCTTTGTTGGCGATGTGGGCCTGGGCGTGAACCCGCCAGACGGCTTCACCACCGATGTGATCATTGCTGCCTTCCCGTGGGGCGCATACCTGGGCGCA…
>B9D02_01020
ATGCCTAAGTACCGTTCCGCCACTACCACCCACGGCCGCAATATGGCAGGTGCCCGTGCCTTATGGCGCGCGACAGGAATGACCGACGACGATTTCGGCAAGCCGATTATCGCTGTGGTTAACTCATTCACCCAATTTGTCCCTGGCCACGTTCACCTCCGCGACCTGGGTAAACTCGTCGCTGAGCAGATTGAAGCGTCAGGTGGTGTGGCTAAAGAGTTCAACACCATCGCGGTGGATGACGGTATTGCCATGGGTCATGGCGGCATGCTGTATTCACTGCCTTCGCGCGAACTGATTGCCGACTCGGTCGAGTACATGGTCAACGCGCACTGCGCAGACGCCATGGTCTGCATCTCTAACTGCGATAAAATCACGCCGGGAATGCTGATGGCGTCA…
>B9D02_01025
ATGGCCGAGTCTCAACCGCTACCTGACGCGCCTGGCGGCGCCGAATATTTGCGCGCAGTGCTGCGTTCACCGGTGTATGAAGTGGCACAGGTGACGCCGCTGCAGGTTATGGAAAAAATTTCAGCGCGTCTCGGCAACACCATTCTGGTGAAGCGGGAAGATCGCCAGCCGGTGCACAGTTTCAAAGTGCGCGGCGCTTACGCGATGATTGCCGGTCTGAACGAAGAGCAGAAAGCGCGCGGCGTGGTGACGGCGTCAGCCGGTAACCATGCGCAGGGCGTGGCACTCTCCGCGACGAAACTGGGCATCAAGTCACTGATTGTGATGCCGCTGGCGACCGCAGACATCAAGGTTGATGCAGTGCGCGCATTTGGCGGTGAGGCTTTCCTGTTTGGCGCC…
>B9D02_01030
ATGGATTTACGGGATCTGAAACTGTTTCTTCATCTGGCAGAAAGCTGCCACTTCGGGCGCACTGCGCGTGCGATGCACGTCAGCCCTTCCACGCTGTCACGCCAGATCCAGCGGCTTGAAGAAGATGTCGGCCATGCGCTGTTTCTGCGTGATAACCGCACCGTGACGCTGACGGAAGCGGGCGAACGCCTGCGCCAGTTTGCCCAGCAGACGCTGTTGCAGTATCAGCAACTGCGCCATGTGATGGATCTTAACGGCCCGTCACTCAGCGGCGAACTGCGACTGTTCTGTTCTGTGACGGCGGCCTACAGTCATCTGCCGCCCATCCTTGACCGCTTTCGCGCTGAACATCCGCAGGTCGAAATCAAACTGGATACCGGCGATGCCGCGGATGCGGTG…
>B9D02_01035
ATGGCTAACTATTTCAACACATTGAACCTGCGCAACCAGCTGGCGCAATTAGGCAAATGCCGCTTCATGGCACGTGATGAATTCGCGCATGGTGCCAGTTTCCTGAAAGGCAAAAAAGTCGTTATCGTTGGCTGTGGTGCGCAGGGCCTGAACCAGGGTCTGAACATGCGCGATTCCGGTCTGGACGTTGCTTATGCACTGCGTGCTGAAGCGATTGCGGAGAAACGCCCTTCATGGCGCAAAGCGACCGATAACGGTTTCAAAGTGGGTACTTACGAAGAGCTGATCCCGCAGGCTGACCTGGTGGTTAACCTGACGCCAGACAAGCAGCATTCTGCTGTGGTTCAGGCTGTTCAGCCGCTGATGAAAGATGGCGCTGCACTGGGCTACTCACACGGT…
>B9D02_01040
ATGCAAGCCTCCCTCACAGACACACTCGACAAACAGCAGGATCCCACGCCGGTTAACTCACGCAGTAAAGTGGTGATTGCCTCGCTGGTCGGTACGGCCATCGAATTCTTCGACTTTTATATTTATGCCACGGCTGCGGTAATTGTTTTCCCGCACATTTTCTTCCCGCAGGGTGATGCCACGGTCGCAACGCTACAGTCGCTGGCCACTTTCGCTATCGCCTTTATCGCGCGTCCGATTGGCTCAGCGGTGTTTGGTCACTTTGGCGATCGCGTCGGGCGTAAAGCCACGCTGGTTGCCTCGCTGCTGACCATGGGTATTTCCACCGTGGTGATTGGTCTGCTACCCAGCTATGAGACGATTGGCGTGATGGCGCCGCTGCTGCTGGCGCTGGCGCGT…
>B9D02_01045
ATGACAGACAAGCAGGAAAATCCGCAGGATTTGCAGCCACAAAAGCCGCTTATCGATATTAAAACCGGCAACCACACCGTAGACGAATCTATTGTTCGCGTGTCGCGTTTCGCCACCTGGTTTCAGGCTATTCCGGCGGTGGCGCATTTCATTCGCGCCCTTGACCGCTTTAACGATCGGCTCGGCAGCCAGTTTGGCGCGGCGATTACCTATTTTTCGTTTTTATCGCTGATTCCCATTCTGATGGTGTCGTTCGCCGCCGTGGGTTTTGTGCTGGCATCGAATCCGGATTTGCTGACCGATATCATCAACAAAATCGTCAGCAGCATCAGCGACCCGACACTGGCAACCACGCTGAAAAATACTGTGAATACCGCGATTCAGCAGCGTGCCACCGTG…
>B9D02_01050
ATGGACAAAATTCACGCAATGCAGGTGTTTGTGCGGGTGGCCGAAATGGGCAGTTTTACCCGCGCCGCAGAGAGTTTAGGTGTGCCGAAAGGCAGTGTATCCCGGCAGATCCAGGCGCTGGAGAATCAAATGGCAACACGTTTGTTGCATCGCACCACGCGCCGGGTGCAACTCACCCAGGATGGATTAGTCTATTACGATCGCTGTCTGGATTTATTGTCGATGATTGACGATATGGACAGCCTGTTTCAGCACGAACCCGCCTCGCTCAGCGGTAAACTCCGGGTGGATATGTCGGTGGCGATGGCCACCGGTTTTATCCTGCCACGGCTGCCCGAATTTTTGCAGCACTATCCCGGCATAGAGATTGAGCTGAGTAGCAGCGATCGTCAGGTGGAT…
>B9D02_01055
ATGAATCAGAAAGTGGCGTTAATTACCGGTGGAAACCGTGGGTTAGGCCGGAATGGAGCCTTAAAACTGGCTGCCAGAGGCACCGATATCATTCTGACGTACCGCAGCCATGCCGATGAGGCGCAGGCGGTCGTAAAGGAAATTGCGGCGATGGGGAGGCGCGCCGTGGCGCTGGCGCTGGATGTCGGCGAAACCGGTCAGTTCGACCGCTTTGTTGGAGAGGTGAAACAGGCACTGCAGCAGCAATGGCAACGGGAGCGATTTGACTATTTAGTGAACAACGCGGGTCATGGACACTACAAGCCGTTTACCGACACCACCGAGGCGGAATTTGATGCGCTGGTCAATGTGCATTTTAAAGGGCCTTACTTTCTCACTCAGAAGCTGCTGCCGCTGATC…
>B9D02_01060
ATGAAGGTCGCGTTTAAGCAAGTCGATGTGTTTACCTCATCCGCCTTTAATGGCAATCCGCTGGCGGTGATCATGGATGCTCAGGGGCTAAACGACAGCCAGCTGGCGGCAATTGCCCGCTGGACGAACCTGTCGGAAACTACCTTTGTGCTGCCGCCGCAGCACGAAGAGGCGGATTATCGGGTGCGTATTTTTACCGTGGAAGGCGAACTGCCGTTTGCCGGTCATCCGACGCTGGGCACCGCACATGTGCTGCTGGAGGCGGGCTGGCCTACCCGAACGCCGGGTGAAATCGTGCAGGAGTGTGGCGTCGGAAACGTGACGGTGAAGATAGGTGAGGCGGGCGAACTGGCATTTGCCGCGCCGGCGGCCACCCTGATGCCGTGGCAGGATGCGCTG…
>B9D02_01065
ATGCTAACGATCCTGGGACGCGCCTCCTCAATCAACGTGCGCAAAGTACTATGGCTGTGTGACGAACTTGACCTTGATTTTGAGCGCGAAGAGTGGGGCGATGGCTTCCGCTCAACCCACCTACCCGAATTCATGGCACTGAATCCCAATGCGATGGTGCCGGTTCTGAAAGATGATGACTTTGTGTTGTGGGAATCCAATACCATTCTGCGCTATCTGGCGAACGCCTATGGCGGCGAGTGGCTCTATCCTCATGATCCGCAAACGCGAGCGCCTGTCGATCAGTGGATAGACTGGCAAGCTACCGAACTCAACACCTCATGGCGCTACGCATTTATGTCGCTGGTGCGAAACTCCCCGGCTCATCAGGATCCGCGTCTGCTGGCTGCGGCCAGTAAA…
>B9D02_01070
GTGTCCCTTGCTCCCACGACCGAACAACCCCTCTATCAGCAGCTGGCAGAGAGCTTCGCTGAAGCCATCCATCAGGGAACGCTGAAACCCGGTAAACGCCTGCCGGCGATCCGCCGTGTTGCGCAGTCACATCAGGTCAGCGTCAATACCGTGCTGAATGCCTGGCAGATGCTGGAAGATCGCGGGCTGATTGAGGCGCGTCCGCAGTCGGGCTATTACGTGCGTGGCGTGTTACCTGCCGTCACCCGTCACGGTCAGCATAAGACCCGGGTACGCGACCCGAGCAGCGGTAAACTCGACCTGATCGATAAGGTGTTTGCGGCGCAGAATCATCCCGACTACACCAATATTTCGCTGGCCTGCCCGCAGGACAGTGAGCTTTTCCCGGCGGCACGCATC…
>B9D02_01075
ATGCTTGATCCCTCTTTCTTCAGTTACGTTACCGTGATGTCAATTACGCCAGGCCCGAACAATCTGCTGCTGGCGACCTCCGGGGTCAATTTTGGCATGCGGCGCACTCTGCCAATGGTGTTCGGTATTCTGGTGGGCTGTGCGGTGCAGACGGTGATTGCCGGGATGGCGCTGGAGGTGTTATTGCACTGGATGGCGGCGATTCGCCTGCCGCTGACGCTGGCAGGCTGTACTTATCTGATGTGGTTATCCTGGAAAATTTTTCGCGCTGCCGCACCCGAAGCGCGCACCCGTCCTCAGCCAATGACGATAGTGGGCGGCGCCTGCTTCCAGGCGATCAATCCCAAGGCCTGGCTGATGGCCACCAACGTCGCGCTGCTCTATAGCGGCAGCAGCGGC…
>B9D02_01080
ATGTCTTACTCCCCTGCGTCACCCGAATTTACCCTGCTCGACCGCTACTGGCGGGCAGCGAACTATCTCTCCGTTGGACAGATTTACCTGATGGATAACCCGCTGTTGCGCGAGCCACTCAGGCCGGAACATATTAAACCGCGTCTGCTGGGTCACTGGGGCACCACGCCAGGTCTGAATTTTATCTATGCCCACCTCAACCGTGTTATCCGCAAACAGAACCTGGATATGATCTATATCTGCGGGCCAGGCCACGGCGGTCCCGGCATGGTGGCGAATACCTGGCTGGAGGGCAGCTATAGTGAGATTTATCCGCACATCTCGCAGGATGCGGCGGGTATGCAGCGCCTGTTTAAACAGTTCTCCTTCCCTGGCGGCATTCCCAGCCACGCGGCACCG…
>B9D02_01085
ATGAGCAATTCAGCTGTAAACCTTGCGCTCGCGATGAGTGCCATGGCAAAGGACACCACTACTGCGCAGGAGCGCAAAGACGTTGACGTGCTGCTGATTGGTGCTGGTGTGATGAGCGCTACCCTCGGTGCATGGCTGCAGGATTTAGAGCCGGACTGGTCTATCGAAATGGTGGAGCGGCTCGATAGCGTGGCCGAAGAATCCTCCAACGGCTGGAATAACGCGGGCACCGGTCATGCGGCGCTGGCGGAGCTGAACTATACGCCTCAGCAGGCGGATGGCAGCATCGACATCTCTAAAGCGATAACGATCAACGAATCGTTTCAGATTTCCCGCCAGTTCTGGGCTTATCAGGTTCAGAAAGGCAACCTGCGCAATCCCAAAAGCTTTATTCATAGC…
>B9D02_01090
ATGAGCGAACGTATCGATTTTCACCTTGCAGCACCGGCAGGCATGAAAGCGCTGGGCGGCGTATACAGTTATCTGGCACAAACCGATCTGCCACTCACTTTACTGGAACTGCTGTTCCTGCGCATTTCCCAGATTAACGGCTGCGCCTACTGCATTGATATGCATACTAAAGCGCTGAATAAATCGGGTATGAGCTGGGATAAGATCGTGCTGACCCCGGTCTGGCATGAATCGGGGACGCTGTTCAGTGAGAAAGAGAAGGCCGCTCTCCACTGGGCTGAATGCCTGACGCTGATTGCTCAGCAGGGTGCGCCAGACGCCTGCTATGCGGCACTGACAGCCGAGTTCAGTGAGAAAGAGATTGTCGATTTGAACATCGCGATTGGCCTGATGAACACC…
>B9D02_01095
GTGCCAAAAAATGAGAGTCTGACTGGCCCATCGCCGCTTTCTACGCTGACACTGCAACGCGGTGCATCACGGGGGCTCAGCGAGCAGCTGCGACTGCTGATTGAACAGGCGATTAGTGAAGGGCGTTTACAGCCTGGTACGCGTTTACCTTCCTGCCGCGATCTGGCGGCGCAGCTCGGCGTGGCACGTGGCACCGTGCGTGCCAGCTATGACATGCTGGTTGATGGACAGTTTCTGCAGGCCAGAGGCGCAGCAGGTACCTTCGTCAGTCCATTACCACCGTTAAAACCGGCCGGCAATGATGCCAACTGCAAGTCACTCCATCCTGATGGAATTGAAGAGTATGAAGCGCCACCGCTGACCTTTCAGATGGGCATTCCGGCCAGCGATGCGTTTCCG…
>B9D02_01100
ATGAATAGCCCTTTTGAAACGTTGGTTGTGCCTGGTGGCATTTTGCTGCTGGGCTTTCTCTCGGCGCTGCTGCTGCCCGCGCCCGCTTTTAGCGTGACGGTGGCGCAGCATCTGTTGCAGATGTTCCATTTACAGGATCTGAATCAGCTCTACACAGTGGTGTTTTGCGTCTGGTTTTTGCTACTGGGCGCCATAGAGTTTTTTGTTATCCGCTTTGTCTGGCGTCGCTGGTTCAGGGGCTGA
>B9D02_01105
ATGACCTTTATTGCCACTTTAATTCTTGCGCTGGGTATGTCGATGGACGCGTTTGCCGCTGCGCTGGGCAAAGGTGCCACATTGCATCGTCCTGGTTTTAAAGAAGCGCTGCGTACCGGTCTGATCTTCGGCTCTATTGAAGCGCTGACCCCGCTGATTGGCTGGGCACTTGGCCTGGCGGCCAGTCGTTACATCATGGCGTGGGATCACTGGGTTGCCTTCACCCTGCTGGCCTTTCTGGGTGGCCGTATGATGATGGAAGGTTTTCGTCAGACAGCCGTCGCAGAACCTTGTGAAGCCCCGCAAAGTCATGGCTTTATGGTCCTGGCGACCACTGCCGTCGCGACCAGCCTGGATGCACTGGCGGTCGGCGTTGGTCTGGCCTTTTTACAGGTGAAT…
>B9D02_01110
ATGGATGCAGCATTGCTCGATATGATGCGCTCAGGCCGAAATAAGCACTGGGCTGAAACAATGATTAATCTTGAGGCCAGAAAGCTGATCAATACGGCTAATCATGTGTCCTCGGCCCATCTTTCAAATGGCATGACTCAGGTAAAGTTCGTTCAGGAGATTAGAGATCTCATTGAGAAGGAATTTGCCGCTGCACGACGTGCAAAATCTGACGAAGAGTGCGTGGCATGTATTAGAAATTTGCGGATAGAAATGGAAAACCTTCAGGAGCAGGACAGAATGCTGCGCATGAAAGCTGCGAAACTCTACGCCAAAGTGGAGTTTGTTAAGGAAAACAATAAAATCGTTGGGTATGTGATTTCTGCTGTAAATGTTGTTATGGCCGGTGCCGAAATAGCT…
>B9D02_01115
ATGAAATTGAACGAAAAGGCGCTGCTGGATTCCGGCTTTAACTATGCAGATCTTCAGAAGCTTAAAAACAACATTGCTAACTATGGCGGCTCTCTGGATTCGGTTATCCATGACCTTGCTAACCGCTTTATTGCTGCAAAGTGGATTACTATCGTTGCCTTAGCCATTCTCGTTCTCACGTTAGTGCTGGCATCCTCAGATACCAGCATCACGCTCACAGGTACACTTGCAATTGTATTACCTTTTATATGGTATCTAACGCCAGCAACACTTGCCTATAAGGCATGGCGCTATCGTAAATTAACAACTAATTCTGAACAGCGCCCTTAA
>B9D02_01120
ATGATCCAGAAGCATCGACGAAAACAGGCAGCGATTGTGGCAGGCGTGGGATTAGGTGTAGCGGCTACGCTTTGGGGTATGAAACGCTGGCAGCAACTGAAGCAGACGCCGCCGGTGTTGCCGCGCAGTCACCACGCCGGGCTGGCGGGTTATTTCCAGCAGGTGGGCGACTGGCGCATGTTTACGCGTGTCACACCTAATGAGGATCAGGGACTGCCGGTGGTGCTGATTCACGGGCTGGTGATGTCGGGCCGGGCGATGGAGCCGCTCGCACTGGCACTGGGCCGCGACTATCACGTACTGGTGCCGGATCTGCCTGGTTTTGGGGCCAGCACGCTGCCACCTTCCGCACCCATCATGACGGTGGATCAGCAGGCTGATGCGCTCTGGCTCTGGCTG…
>B9D02_01125
ATGAGTAAACCGCCCAAGGGCATCGCCCGTTTTGACTCTGCTGCCGCCATGCTTCTGGCGCTGGCAAATGCGCTTCACGATCGTCCCTTCGCCAGTCCGAGCCAGTCACCGACGCTTGACCGGTTACTGCCCTCGCTGAATCGTCTGCCGACCGGGCTACGTGAGTGGGGTTATGCGCTGGGCGGCATGGCAGAAGGCATCAGCCTGCGCCAGGCGGGCGAGCTGGATATAGAAGGCATTGCTGAATGGATGGTGAGTGAGTACCCACAGCAGGATTATCCGGCGGCCTTTATCGGTTCGTCGAACGGCGCGCTGGTGCATCTGGCGTCGGCAATGAACGTGCCCTGGCTGCCGCAGACGTTTCTCTGTCCGGTGCGCGCCGCCAGTAACGATCCGGAT…
>B9D02_01130
ATGGAAAAGACCTCAGTAACCGGTCGCGACAGCGTGACCGGCGACACGCCACCAGGCCAGGATTTCGTGCCAATGCGCAGCGATGTGGTGCGTTCACCGCGTATCCGCAAAGTGCAGATTACGGCGATGCTGCTGTTGCTGTTCGCCGCCATCATCAACTATCTGGATCGCAGCTCGCTGTCGGTCGCGAACATGACCATCCGCGATGAGATGGGGCTAAGCGCCACCGAAATCGGCTTCCTGCTTTCTGCTTTTTCGCTGGCGTATGGCCTGGCGCAGTTGCCGTGTGGCGCGCTGCTGGATCGTAAAGGGCCGCGCATTATGCTCGGCATCGGCATGTTTATCTGGTCGCTGTTCCAGGCCGCCTCGGGTCTGGTGCATAACTTTACCCAGTTCATC…
>B9D02_01135
ATGAGCCGCAGCCAGAATTTGCGCCAGAACGTCATCAACCAGATGCTGGAGAGTATCGCTCAGCGACATATTCGTTCGCCCCTGCCACCGCAGGCGGCGCTGGCGGAGATGTTCAATATCAGCCGGACCACGGTGCGACATACCCTGCACTATCTGCATCAGTGCGGCGTGCTGGATAAAGTGGATCAAACCTACGTTATCGTGCGTGATCCCCGCGAAGAGGACAGTTTTAGCGCCTTAACGCCGCCGATTGAGCAGCAGGCCAGTCACTTTGAGCAGATGTTTTTTAATATGATCAATCAGCGGCAGCTGGTGCCCGGCGACACCTTCAGCGAGCTGCAACTGGCGCAGCAGGTGAAAGTCAGTCCGGTCGTGGTGCGCGAATTTCTGCTGCGCTTT…
>B9D02_01140
ATGACAACAATGAAAGCACTGGTCATCGCTGAACCACGTAAGATGGTCTGGGCCACCCGCGACACCCCCACGCCTGCCGCTGGCGAGGCGCTGATTAAAATTCTCACCGCCGGAATCTGCGGCACGGATATCCACGCCTGGTCCGGCAATCAGCCGTTCTTCAGCTATCCACGGGTGCTGGGCCATGAAATCTGTGCGGAAGTGGTGGCGCTGGGTAGTGGCGCCGAGGGCTTTCAGGCAGGCCAGCGGGTGGCGTTAATGCCCTACATCTCCTGTCTGCGCTGCGACGCCTGCCAGAGTGGCAAGACCAACTGCTGTGAACAGATCTCGGTGATAGGCGTGCATCAGGATGGCGGTTTCTGCGACTACTTAAGCGTGCCGGTCAGCACGTTGCTGGCG…
>B9D02_01145
ATGCGTACCCTGATTTTTGATACTGATATCGGCGTGGATGATGCCTTTGCGCTGGCTTATGCGGCGCGGACGCAGCATCTGCTGGGAATTACCACCGTGTATGGCAACGTAGCGGTGGGTCAGGCGGTGAAAAATGCCCGGCTGTTCTGCGACAAAATGGCGATTAACGCGGAGGTCTATCGCGGCTGTTCACGGCCGCTGGCGCTGGCGCCCTCTGCGCCCGCCCGGCTGCACGGAGAAGATGGGCTGGGCGATGCGTTTGATAATGCCTGCAGCGATGAGGCGCCAGGCGCGGTGCAGTTTATTATCGACAGCGTGCGGGCGCAGCCGCATCAGATCACCCTGGTGGCGATTGGTCCGCTGACCAACATCGCCACGGCCATTAATCAGGCGCCGGAT…
>B9D02_01150
ATGTTTAAACCGTTACTGGCTGTGATGATCGGCGGCTCTGCCGGCTGTGTACTGCGCTGGCTGTTCTCTATGCGTTTTAATGCGCTCTTTCCTAATCTGCCGCCCGGCACGCTGCTGGTGAATCTGATCGGCGGGCTGGTGATCGGCGGCGCAATGGCCTGGTTTGTGCGCCATCCCGACGTGGACCCGATCTGGAAACTGCTGATCGTCACCGGACTCTGTGGCGGCCTGACAACATTCTCCTCGTTTACTGCGGAATTAATGGGTCTGCTTCAGACCGGAAAATATATGTGGGCGATGGCCAGCGCGCTGGTGCATGTGATTGGCTCACTGCTGATGGCGTTTGCGGGTTTTGCGCTGGTCACGCTGCTGGGCTGA
>B9D02_01155
ATGCGAACCAATCCTACCTTCCTTAACCTGGTGTTGTTAAACGGTGAACCCGACCAGAAACTGCAGGCGGCGCGCGACGCCGGTTTTGATCAGGTCGAGATCTGGCGCGAGGATGTTGACGCATACGAGGGCGGTGCGGCAGCACTGGCTGAGATCAGCGCACTGAAGGGACCTGGCTTTACTAATCTGCAGGTGCTGCGCGATTTTACCGGCGCACCGGGTGCGCTACGGTGCCAGAAGCGCGAAGAGCTTCGCCAGTTTATACAGATTGCCCGGACGCTGGGCTGCGACACGATTCAGGCACCGGCCAGCACCCGTGAAGATTGCTGCGCCGACCAGATTGATGATGACCTGCGCTGGATGGCCTCTGAAGCTGCACGCTACAACATGCGCATTATG…
>B9D02_01160
ATGGCAAAAGCACTGGTAATTTTTCTGCATGGCGTGGGCAGTAACGGCGACGATCTGGCACCAATTGGCCGTCACTGGGCGACGCTGTTGCCGGATGTGATTTTTGCCTCTCCCAATGCGCCTGAACGTTTTCCCGGTGGTTTTGGCTGGCAGTGGTTCAGCCTGGCGGACATCACACCTGAGAACAGGCCTGCCCGTGTTCGGGCAGCGCGGGCGGCATTTGATGCAACCCTTAGCGAGATTATTGCGCAGCACGGCTTCGCGGAACGCTGGCAGGATGTGGTGCTGGTCGGCTTCTCGCAGGGATCGATCATGGCACTGGATGCCCTGGCGTCAGGCCGTTATCCGCTGGCAGGCGTGGTCGCCTTTTCCGGGCGTCTGGCGGTTGACGGTGAATTA…
>B9D02_01165
ATGTTAGTAGAAGGCAAATGGAGTAGTGACTGGCATCCGGTGCAGGCTACCGATAAACAGGGCGGATTTGTTCGCCAGACATCCGGTTTCCGGCACTTTATCAGTAGCGATGGCTCGACTGAATTCGCCGCCGAACCGGATCGTTACCACCTCTATGTGGCGCTGATCTGCCCGTGGGCGTCACGTGCGCTGATGGCCCGCAAACTCAAAGGGCTGGAGTCAATGATTAGTGTCACGGTGGTTGAGCCGCAGCTCGGGGCTCAGGGCTGGCGCTTCGGCACGTTTCCCGGCGCACAGCAGGACCCGCTGAATAACGCGCAATATCTGCATGAAATCTATACCCGTGTCGCGCCCGATTACACCGGCCGCGCCACCGTGCCGGTGCTGTGGGACAAGAAG…
>B9D02_01170
ATGGATCGACTCGATTGTGACCGGATGTTTGTCACGGTGCTGGAAACCGGCAGCTTTTCTGCCGCGGCGTTGCGTCTCGGCACCAGCAGCAGTCAGGCATCAAAACTGGTTTCAAAGCTGGAGCAGCAGCTCGGCGTGCAGCTGTTTAAGCGCAGCACGCGCGCGCTGTCGCCTACCGATGTCGGACGCAGCTATTATGAGCGGGTGAAGAATCTGCTCGATGCCTTTGAGGCGCTGGATGCCAGCGTGCGTGAAAGTGCGACGACGCCCACCGGCAGGCTGAAAATCAGCGCACCCGGCTCCTTTGGCACGGCGGTATTGTCTCAGGTGCTGGTGGCGTTTGCCCGCCGCTATCCGTTGATTGAGCTGGATGTCAGCTTTTCAGACCGGGCCGTGAAC…
>B9D02_01175
ATGTCGCTGATTCACCTGACGTCACTGGCGGAGATTCCGGCCGCCGAGTGGGATGCGCTGTTGCCTGATGACCAGCCATTTTTGCGCCACGCCTTTCTGCTGACGCTGGAAGAGAGTGGCAGCGTACGGTTTGAGGCGGGCTGGCAGCCTGACCATCTGCTGTGGCGGGAAGAGGGCGTGACCCGCGCCGCGCTGCCGGGCTACCGTAAACGACATTCACAGGGCGAATATGTCTTTGATCATGCCTGGGCGGATGCCAGCCAGCGCGCCGGCATCCGCTACTACCCGAAATGGCTGGGCGCGATACCCTTCAGCCCGGTCACCGGTGCACGCCTGCTGGGAGAAGCCTCGGCCGCGTCTCAGCTGGTTTCAGCCCTGCCGGAAAGCCTGTTGCAGCAG…
>B9D02_01180
ATGTTGTATCGTCGTTTTGAGCGTTTTATCAATATATTTCATGACGCGCCCACCGATTCACCGCCCTCAACGGTCTGGTCGTTTTACCTCTACTACCTGCGCCAGGTCTGGCCCAGTTTCGCAGCACTGCTGGTGGTGGGGCTGGCGTCAGCGCTGATCGAAGTGTCGCTGTTCAGCTATCTGAGCCGCATTATCGATATGGTGAACCACTCCACACCCGCCAGCCTGTTTCAGGATAACTGGCCGATACTCCTGTGGATGGGAGCAGTGGCGCTTATTCTGCGGCCGATTTTTATCGCCCTGCACGACATGCTGGTTCACCAGAGCATCAGCCCGGGCATGACCAACCTGATCCGCTGGCAGAATCACAACTATGTGCTGCGCCAGAGCCTTAACTTC…
>B9D02_01185
ATGGAAATCATTATTCGGGCACGGGAACCGCAGGATGCCGCCGCCTATCAGCGCCTCTACAGTCATCCCGATGTCTATCCCTGGACACTGCAACTGCCGTTTCCCAGCGTTGCGACCTGGGAGAAAAAAATTGCCCGAATGGACGCCGAGGGGTTTATCGCCTTTGTGGCAGAAATTGATGACGAGCTGGTCGGTGAGCTGACGCTGTTTGTCGATAACAAGCCGCGCACCCGCCACTGCATCAGTTTTGGACTGGGCGTGCATCCCGATTTCGGCGGTCGCGGGGTCGGTGAGCGGCTGATTCGCACCGCAATGGACTACTCCCGCAACTGGCTGGGCATTACCCGTATGGAGCTGGAGGTGTTTCACGACAACGAACGGGCGCTGCGGCTCTATGAG…
>B9D02_01190
ATGAAAAAACATGCATGGGCAATACTCTGTCTGCTCTCTCTTTCAACACCGGCGCTGGCTGAGAAGATAGGTGTCTCGATGGCCTATTTCGACCAGAACTTCCTGACTATCATCCGCCAGTCGATTGAGAAAGAGGCTAAAGTGCGCCAGCTGGAGGCGCAGTTCGAAGATGCACGTGGCGACGTAGGGCGTCAGACCGATCAGGTGCAGAGCTTTATCAGCGCCGGGGTGGATGCGATTATTGTCGACCCGGTGGACTCTGCCAGTACGCCAGCCCTGACAAAACTGGCGCAGCAGGCCCATATTCCACTGGTCTATGTTAACCGCTCACCGGGCGATAAAACCCTGCCGCCAGGCGTGGTGTTTGTTGGCTCTGACGAGCGCGAGTCAGGCACGTTG…
>B9D02_01195
ATGCCTAAAGAACAAACGCCTCAACGGACGACCCATGTCCGCATCGGGATCCTCTGCCTGATCCTGTTTCTGTCGGTTGTGGCTTACGCCGACCGTTCGATCCTCTCGATCTCCGGGTCGGCAATCAAAGAGGAGTTCGGTCTGTCAGCGATCCAGCTGGGATTGATCCTCTCTGCTTTCAGCTGGGCCTATGTCATCGGTCAGATTCCTGGCGGACTGTTGCTTGACCGCTTCGGGGCCAAAAAAGTGTATGGCGTTACACTGGCGCTCTGGTCAGTTTCAACGCTGGCGATGGGATTTGTGGGCGAGTTCTCCAGCGGCATGACCGGCGCGCTGATGCTGATGTTTGGGCTGCGCTTTATGCTGGGACTCATAGAGGCACCCAGCTTTCCCGCTAAT…
>B9D02_01200
ATGGCATTAAAGCAATGTAACGTGCTGATCAAAGGGAAATTTCTGCCACCGCAGCTGATTGAGAATATCGAACAGTCGTTCACCGCCTTCCGGCTGTGGGAGGCGGAGGATGAGGCGGCCTTTCTGGCTGAGCAGGGAACAGAGATCGACATACTGGTGACCAGCGGCAATGCGGTGATGGGCGCACCGGCTGCGCTAATCGCTGCGCTGCCCAACCTGAAAGCGATCTGCAGTAACGGTGTCGGATATGACAGCATTGATACGGAAGCTGCCCGGTCTCGCGGCATTGTGGTGACCAACACGCCAGAGGTGCTGAATGATTGCGTCGCCGATCTGGGGATGGCGCTGCTGCTGGATGTGGCGCGCCGCATCAGTGAGGCCGATCGTTTCACGCGCGCC…
>B9D02_01205
GTGATAAAGCTGATTACCATCGATGAACTGCGGCCAGGGATGTTTATCCACAAGCTTGAGGTCTGGTGGATAAAAGAGCAGCGCATTCATAATCAGATGCTGATCACCGATCCACGACAAATTGCCACGCTACGCAGCGAAGGGATCCGCCAGCTCTGGATCGACCTCGATCGATCGGTTCAGACGCCGATCGCCACCACGGTCGCAAAAAGAACCATTGGCCGCACTCCGTTTTTTCAGGAAATGGATCAGGCGCAGTTGATCTTCCAGCAGGGCAAACCGAAAGTGCGGGCGATGTTCAACGAAGCGCGGCTGGGTAACGGCCTGAAGCTCGATTATATGATGGACCTGGTGGATGAAATCGCCGGATCGATCACGCGTGAACCTTCCGCCATGCTG…
>B9D02_01210
GTGAGCGTGGGCGTAATAACCGGCATTGTGCTGGTGGTGTTGTTACTGGGCTATCTGATCTATGCCCTGTTAAATGCGGAGGCCTTCTGA
>B9D02_01215
ATGGCGGCCAATGCTTTTTTACTCATCGCATTTTATCTGGTGCTGCTGATGGTACTGGCGCAGCCGCTCGGACGGGGTCTGGCCTCGTTAGTGGCGGACAAGCCGGTGTTTGCCCGCCTGGAAGCGCCACTGTGGCGACTGCTGGGCGCGCAGGCATCGGACATGCGCTGGCCTCACTACCTGCTGGCAATTCTGTTGTTCAACGCGCTGGGTTTCGTGGTGCTGCTGGCTATGCTGCTGCTGCAGGGCTCGCTGCCGCTGAATCCTCAGCAGCTGCCAGGCCTGAGCTGGCATCTGGCGCTGAACACCGCCGTGAGCTTCGTGACCAACACCAACTGGCAATCCTACAGTGGCGAAAGCACCCTGAGCTATTTCAGTCAGATGGTGGGCCTGACGGTG…
>B9D02_01220
ATGAGTCGTCAACAACAGGCGTTATTTGACGCAGCCCTGCTGCGTACCTCGGCCTGGGATGCGGTAAAAAAGCTCGATCCCCGGGTGCAGTTCCGTAACCCGGTGATGTTTGTGGTCTACCTCGGCAGCATCCTGACCACGCTGCTGGCGCTGGCCATGCTGACCGGACGCATCAGCGGCAGCGCCAGCTTTACCGGATCGATTGCGGTCTGGCTCTGGTTCACCGTGCTGTTCGCCAACCTGGCGGAGGCACTGGCAGAAGGGCGCAGTAAGGCCCAGGCCAGCAGCCTGAAAGGGGTGAAAAAAACCAGCTTTGCCAAGAAACTGGCGTCGGCGCGCTATGGTGCCGAGTGGCAGCAGGTCAGTGCCGATGAGTTGCGTAAAGGCGACGCGGTGCTG…
>B9D02_01225
ATGAGTCAGTTACGTCCGGCAATTTTACTGTTGTTGCTGCTTACGCTTGTCACCGGCGTGGTTTATCCTTTGCTTACTACTGGTCTGGCGCAATGGCTGTTTCCGTCCCAGTCCAGCGGCTCGCTACTGGAGGACGATGGCGTGGCGCGTGGGTCAGCACTGATTGGCCAGAATTTTACCCAGCCCAACTATTTCTGGGGCCGCCCTTCAGCCACAGGCGATAAACCCTATAACCCGCTCTCCTCAGGCGGCAGCAACCTGGCCGCCAGCAATCCGGCGCTGGATAAAGCGGTAGCCGATCGCGTCGCTGCGCTGCGGGCCGCGAACCCGCAGGCATCGGCTGCCGTGCCGGTCGAGCTGGTCACTGCCTCAGCCAGCGGGCTGGACCCGGATATTTCG…
>B9D02_01230
ATGAACCACGAACCCCAGCGTCCCGATCCCGACGCGCTGCTGCAGGCTAACCGCGAAACGCATCGCGGGCAGCTGAAAATTTACTTTGGTGCCTGTGCTGGCGTGGGCAAAACCTACGCCATGCTGCAGGAGGCACAGCGGCTGCGTGCGCAGGGTCTGGATGTGCTGATTGGCGTGGTAGAGACCCACGAACGGCCGGAAACCGCACAGCTGCTGACAGGATTAACCCTGCTGCCGCGTCGCGCGACCGGCCGCTCGCGTCATGCAGAGTTTGATCTCGATGCCGCGCTGGCCCGCCATCCTGCCGTCATCCTGATGGATGAGCTGGCGCACACCAACGTTAAGGGCTCGCGCCATCCCAAGCGCTGGCAGGATATCGAGGAGCTGCTGGAAGCGGGC…
>B9D02_01235
ATGGAACGTTTTACCGAAAACCTGATGTATGCATCGCGCTGGTTGCTGGCTCCGGTTTACATTGGACTTTCGCTGGGATTACTGGCGCTGACCATTAAATTTTTCCAGGAAATTTTCCACCTGCTGCCCAACATTTTCAGCATTGCGGAAAACGATCTGATTCTTCTGCTGCTCTCACTGGTGGATATGACGCTGGTTGGCGGCCTGCTGGTGATGGTAATGCTGTCGGGTTATGAGAACTTCATCTCTAAACTCGACATCGACGAAGACAAAGAGAAGCTGAGCTGGCTGGGCAAGATGGACTCCGGCTCGCTGAAAAACAAAGTCGCTGCCTCCATCGTTGCCATCTCGTCGATTCACCTGCTGCGGGTGTTCATGGAAGCGCGTAATGTCGAAAAC…
>B9D02_01240
ATGAACAATCCTAACAGCAGCGATCGCATCGACCTGATGCAGACCTTTATCCGTATCGTCGAGAGTGGCAGCTTATCGGCCGCCGCGGCCCAGCTGGGTACGACACAACCTACCGTCAGTCGTCGGCTGCAGACCCTTGAGCAGCGGCTGGGGCTGAAGCTGATCCTGCGCACCACGCATGCGCTAAAACTCACCGATGATGGTGAACGCTGCTACGCCCAGGCACGGCAGCTGCTGGCGACCTGGCATACGCTGGAAGATGAGCTGACCGGCGCCAGTGCCGATCCGGTCGGTACACTGCGGGTTCGTGCCCCGCACGCCTTTGGCCAGGATCAGCTGATCGCCCCACTGGTGGACTATCTGCATCGCTATCCCCGGCTCAATATTGAGTGGATGCTG…
>B9D02_01245
ATGTCAGCCATATCAACCCAGACTCAAAATGAATCGCTCTCCACACCGCTGGTGTTTACCCTGGCCGCGGGTGCCGGACTCAGCGTTGCGTCGATTTACTACAGCCAGCCGATGCTGGATATCATCAGCAAACAGTTTAACGCAGGCATTGGCGCAGTCGGTATGGTGCCGATGCTGACCCAGGCGGGCTATGCACTGGGTATTCTGCTGCTGGCGCCACTGGGCGATCGTCATGACCGTCGCACCATTATCTTCATCAAGGGCTTACTGCTGGTGGCAGCGCTGCTGCTGTGTGGTTTTTCCGGTGGGCTCAGCGCGCTGCTGATTGCCAGTTTTATCACCGGCCTGACGGCTACGGTGGCGCAGGATATTGTGCCTGCATCGGCGGCGCTGGCCCCG…
>B9D02_01250
ATGAACTTTTTAGCCTGGACAGCAGCGACGGGCGGCCTCCTGCTGCTGATGTCGCTGGCTTCCGGTTGGATTCACCGGGGGCCAGTCACCTCATTTGGCCTGTTTCTGATCGCGGGTATGCTGTGCGGCCCGTGGGGATTTGATGTTATCCACCTTGATATCGTTACCCATTCCGAAGCCGTGGCCCACATCACTGAAATCACCATGGCAGCCTCGCTGTTTATCACCGGTCTCAAGCTGCGTCAGCCGCTGCAGAACAACTGCTGGCACACCGGGCTGAAGCTGGCCTTTCCCGCCATGCTGCTCACCGTCGCCGCGATGACCCTGCTGGCACACTTCCTTGTGGGATTAGACTGGCCGATTGCGCTGGCGTTTGGGGCGATTGTCGCACCCACCGAT…
>B9D02_01255
ATGAAAGTAACTCAGATAGTGCTGCTGAGTATCCTCGCCACCGGCAGCGCGCTGGCGGCGGATGACACTGACACTGAGCAGAATGTTTACGCCAGTCAGTTATGCCACATCGTCAGCGGCGAGAAAAAGGTCGCCACTGCAGATCATTACGTTGAGCAGATGAAATCGACCGTGGCGGGCGGCCAGTCACCGTCGGCGATGAATCAGCCCGAATTCGACGAAGAGTCTGCGCGTGAAGTGGCCAGTGCCTGGCTGCAACTGGGGGACGATGAGCGTGCCAAACTGCGCGTCAACGAACAGCAGTGTGAACAGGCCGTGATGGCGCAGTTCCAGCAGGAAGATTAA
>B9D02_01260
ATGATTACGCGTCGACGCTTTATTCTCGGCACGGGAGCGCTCGGGCTCTCCATGACCACCGGCAAATTATTTGCCCGCGATGACATTATTCCCCTCTGGCCGGATGATCCGCCCGGCGGCGGCGGCCCATCCGGCCAGTTAAATATTAACAGCACCGGTTCCTGGTCAAATATCGTCAGTCCGGCCATTCAGCGCTTTAAACCGGAAAACCCCAATGGTGAAGCCGTATTAATCGCTGCAGGCGGCGGTTATCGCTGGATCGGTATGGGCCGCGAAGCCTGGCCGGTGGCGCGCTGGCTCAATGCCAGTGGCTATACCGCCTATGTGCTCAGCTACCGGTTGCCGCATGAGAAGTGGCAGGCGGGACGGCTGGCACCGCTGCAGGATGCGCAGCGTGCC…
>B9D02_01265
ATGCACAATAAAATAAAAACAGCCGCGCCGTATGCAATGTTTTTTATGGTCTCATTCTCTGCATGCTCCGCTGGAATTTATAATAAAGATGGAAATAAGCTCGACCTGTACGGTAAAGTCGATGCGCGCCATGTTTTCTCAGATAATATTGCAGAAGATGGCGACAACTCTTATGCACGCCTGGGTTTTAAAGGTGAGACGCAAATTAATGATCAGCTTACCGGTTATGGTCAATGGGAATACAATTTCCAGCTGAATCACAGTGAAGGCGGTAGCGACGCGCAAACGGGGAATGCCACACGTTTAGGCTTTGCAGGTCTGAAAATGGTCGACTTCGGCTCGTTCGATTATGGCCGTAGCTTTGGGGTACTGTATACCGCCTCCGCCTATACGGATATG…
>B9D02_01270
ATGTCGACCCAAAAACACCCTGCACGTGTAGTGAACTCCCGTCTGATTGCCCATCGGGGAGCACCGCTACTGGCACCGGAAAACACGCTACCTTCGTTTCTGGCGGCGGTGGAACACGGCGCAACGTGGATAGAGGTGGATGTCAAACTCACCAAAGATATGCACCCGGTCATTATTCATGACGATTCCGTAAACAGGACAACGAATGGCAAAGGCTATGTGGCGAATCTGACCCTGGATGAGATCCGGTCGCTGGAGGCTGGCGTATGTTACGGCCACCTTTTCAGGGGCGTGAAAGTGCCTACACTGGCTGAAACAGTCGGCTTTGTACTGGATAAAGGCGTCGGGCTACAACTGGAAATCAAACCCACCTCCGGGCAGGAAGTGGAGACGGCGGAG…
>B9D02_01275
ATGTTCAGATTCGTTGCTGCAATATTATTGCTGGCCGGGGCTTTCTGTAGCCAGGCTCAGGATTTAACTACGATGAACTGGGAACAGATTGTCGAACAGGCGAAAAAAGAAGGGGAATTAACCTGGTATCAATGGTATTACCAGGACCGTTTAAAAGAGCAGGTCAGCCTGTTTGAAAAACAGTACGGTATTAACGTTACCCTGTCTGAAGGCACACTACAGGGTAATATTAATAAACTCATGGCAGACCGGGGACGGGATACGGGTGACATTGATCTGTTTTCGATTGGCGGCGGGGCATTCGGGACCGTATCACCTCAGAAAACGTTTTTTGGCCCGATTAATACACTGCTGCCGGCAGGCAAAACCCTGAACTACACCATTGAGGGAACGGACAGT…
>B9D02_01280
ATGAAAGCCAGAGAGACCTTATCCCCGCTGCGAATCGTCATGATGATCATTATCACCGCCCTGTTTATGCTGTGGCTGGTCATTCCCTTTATGTTGACCGTCCTGTGGTCACTGGTCGATAAAACCCATCCGTGGGCATGGCCAGATGCGCTGCCGCCGGTTGTCTCACTGGGCCGTTGGGTGGAAGTCTGGACCACGACCGCGTTACCGCAGGCGCTCAGGAACAGCTATTTACTGGCGGCAACCGTCTCGGTCTGCACGCTGATGCTGTCTCTGCCTGCCGCGTGGGCGTTTGGCAGAATGTCGTTTACGGGCAAACATTTTTTACAGAATGCGATCTTATTGCCGCTTATCGTTCCGGGCTTTGTCGTGGCACTGTTTTTTTCCATGTTGCTTAAC…
>B9D02_01285
ATGAAAATGCGCAACCGCAACAGGCTTAGCTGGCTGCTGGTTTTGCCTGCCGTCGCGCCGGTCGTGCTGACGCTGGTGCTGATTGTCATCATGGCGCTGGCGCAGTCCGTTGGTCTGTTTAATTTTGGCGCGCCGGCGCATTTCACACTTCAGTACTGGCAAACCATCCTGAACGACAGTCAGCTTTGGCGCGCGACAGGCTATTCACTCAAAATTGGCGTCATCAGTGCCGTTCTGTCCGTCGCGCTGGCGCTCCCGCTGGCACTGTGGCTGAGAAAACCCTTTCCCGGCTCAATGCTGATGGGCGGTTTGCTTAAAGCCCCGCTGATGGTGCACGGACTGGTTGCCGCGCTGCTGTTTATCAATCTGATTTCGTGGCAGGGTTTTATTAACCTGGGG…
>B9D02_01290
ATGCGCATCGCATTAATTAAGAAATCCCTGGCATTTTATGACGGAGCAGACCACGTGAACACGCTAGAAATCCACAATGCCATGCTGACATTTGACGATTTTGTCGCGCTGAACGGCATTTCACTGCAGGCCAAAAAAGGGCAATTTGTTTCCCTGCTTGGCCCCTCTGGCTGTGGCAAAACCACGCTGCTTAAAGTCATTGCCGGCTTTTACAGTCTTGATAGTGGCGAAGTACTGATCCACCAGCAGGACATGCATCATGTCAAACCTGAACATCGCGACACGGCGATGTGCTTTCAGTCCTATGCGCTTTTTCCTCACCTTTCCGTTGCTGAAAATATCGGTTTTGGCCTCAGGCAGATGAAGATGGCAAAAACGGATATTCACGATCGCGTAGCG…
>B9D02_01295
ATGGAAACGCGCTTAAAGGTTGCTGAACGTATCGCACAAGAGGCTTCACTTTTGGCTCTGGACTATTTCAGACAGCTGAGTGAATTAGAGGTCTGCGAAAAAAGGCCGCAGGATGTCTTCAGTGAAGCCGATCGGGAAGTGGAAAATCTGATCCGGCAGCGTCTGGGAGATCATTTCCCACAGGATCCTGTTATCGGTGAAGAGTATGGCGGTGAGCTCAGCGCCAGCTACTGGTCTGTTGATCCTATTGATGGGACCAGTAACTTCCTGCGCGGCTCGTCATTGTGGGGGATTTCTGTTGGCTATGTGCAGGATGGCGAGCCGGTTATGGGCGTGATCGTCCATCCCGTTTTAAACCTCATGCTGAGCGGCGGCAAAGAGAGAGGTGTTTATCTGAAT…
>B9D02_01300
GTGGTTCATGGATATTCCGCTGGTCATGATGTCGAACTTAATCGCAGTGAAAAACTCATTCTGGAGCTTGTCCGCCGTAACGATGGCATTTCCCGCTCCTCACTGGTTTCGCAGACCATTCTGAATCAGTCATCTGTTCACCGTATTGTTGATACGCTGACCGAAAATGGCTTTCTCAGCCTGGGGGAATCGCCGTCCCAGGGAAGAGGCAAGCCCAGCCCGTCGTTATCACTGAATGCGAATGCACGTTATGGTTACGGTATCTCTATTAACTCGGACAGTGTTGCCGCCAGCCTGATTAATTTCCGGGGCGGTATTACAGAATACTGCGTACTGGACACGCATCCGCGCGACCCTGCCCGTACCTTACTCAATATCAAACATCACTATCTGGATACC…
>B9D02_01305
ATGACCCGACATTTCGACTATCTCGCCATTGGCGGCGGCAGCGGCGGCATCGCCTCAATTAACCGTGCAGCTATGTATGGCCAGAAATGTGCCCTGATTGAAGCAAAAGAGCTGGGCGGCACCTGCGTAAACGTGGGTTGCGTGCCGAAAAAAATCATGTGGCACGCTGCACAAATCGCCGAAGCTATCCATCTCTACGGGCCGGACTATGGCTTTGACACCACGGTGAATCGCTTCGACTGGGCCACACTGGTGAAAAACCGCAGCGCCTACATCGACCGCATCCATAACTCTTACGACAACGTGCTGGGTAAGAACAAGGTTGAAGTCATTAAAGGCTTTGCCCGCTTTGTCGATGCGCACAGCGTTGAAGTTAACGGCGAGATTATTACGGCTAAC…
>B9D02_01310
ATGCACCTTACTTTTCTTGGCACCGGCGGCGGTGCTCCCAGCCTGCAACGTAACGTGACCTCCATTGCTTTTACCCGCGCGCTGAGTGGTGAAACCTGGCTGTTTGACTGCGGGGAAGGCACGCAATTACAGTTTATGCGCTCGAGCCTGAAACCGGGCAAGCTGGACAAGATTTTTATCACCCATCTGCACGGCGATCATATTTTCGGGCTGCCGGGATTACTCACCAGCCGGTCGATGGCCGGACTGACCTCACCGATGACGATCTATGGCCCCAAAGGATTAAAGACCTTTGTTGAGACGGCGCTGTCGATCAGCGGCTCCTACACCGACTACCCGCTGAGCCTTGTTGAGATTGAGGCGGGCTGGACGCTGGATGACGGTGAGTTTCGTATCAGT…
>B9D02_01315
ATGTGGATTCTGCTGGCAGGTGCGCTGGGCGCCCTGCAACCCGCCCGGCGGCTGGCGCTATTGCTGTTAGCGCTCGCCGCGCTGCTGGGATTTTATCATCAGGTTCTGACCTGGCCGGTCTTGCCGCTGCTGGGCGGGATCGCCGCACTGGTCGCGCTGCGCCGCTTTGACCCGATCCGTTCCCGCCAGCAAATCCTGAGCGAGGCGCTACTGGTGCTGATTTCGCTGGGCTTGTTTCTCCATCTTTTCCCTGGCTTTAACAATCCCCTCCAGGTCGATGAGGTGCAGACGGGTGCCCGGAGCCTGCCGTTCAGTTTCTCCTTCAACGCCGATAAAGCGCTGATCCCCTTTGTGCTGCTGGCCTGCCTGCCGACGCTGTTCCGCGCTCGTGCCTGCCCG…
>B9D02_01320
ATGCTGAGTTATCGCCATAGCTTCCATGCTGGCAACCACGCCGACGTGCTGAAGCACACCGTTCTGAGCCTGATCATCACGGCGCTGAAAGAGAAAGAGAAACCGTTTTTCTACCTGGATACCCATGCAGGCGCAGGTCGCTACCAGCTGAGCGGCGAGCACGCCGAGCGTACCGGTGAATATCTGGAAGGCATCTCACGTATCTGGCAGCAGCCCGATGCGCCGGAATTGCTGCAGCCCTATTTTGATGCGATTCGTGCGCTGAACCGTAGTGGCACGCTGCGCTACTATCCTGGCTCGCCGCTGATCGCCCGTCATCTGCTGCGTGAAGATGACAAGCTGCAACTCACTGAGCTGCACTCCAGCGACTATCCGCTGCTGCGTAACGAATTCAGCAAA…
>B9D02_01325
ATGACCAATCCGCTACTGACATCTTTTACGCTTCCCCCTTTTTCTGCCATCCAGCCTGAACATGTTGTTCCTGCCGTGACGGAAGTGCTGAGCCAATGCCGCGCAGAAGTCGAAAAAGTCGTGGCGCAGGGTGCGCCCTATACCTGGGATAATCTGGTTCAGCCGCTGGCGGAAACCGACGATCGTCTGAGCCGCATTTTCTCACCGGTCAGCCATCTGAATGCGGTAAAAAACAGCCCGGAACTGCGTGAAGCCTATGAGCAGACATTGCCGCTGCTCTCTGAATACAGCACCTGGGTCGGTCAGCATGAAGGCCTCTATCAGGCGTATCGCAATCTCAAAGAGGGTGATCAGTACGCGGCTCTGGATCTGGCGCAGAAGAAAGCGGTCGATAACGCC…
>B9D02_01330
GTGAAAATCTGTTTGCTCGATGAATCAGGCGCCGGAGACGGCGCCTTATCACGTTTAGCGCAGCGCTGGCAGCTGGAGCACGATGAAGATGCGCTGCTGGCGCTGGTGCAGACCTCAACGCACCTGGAACTGCGTAAACGTGATGAGCCTAAGCTGGGCGGTATTTTTGTTGATTTCGTCACCGGCGCAATGGCGCATCGCCGTCGTTTCGGCGGTGGACGCGGCGAAGCTGTCGCCAAAGCGGTCGGTATTAAAGGCGGTTATCTGCCGGATGTGGTGGATGCGACGGCAGGACTGGGGCGTGATGCGTTTGTGCTGGCGGCGCTCGGCTGCCGGGTGCGGATGCTGGAACGTCATCCGGTAGTGGCTGCCCTGCTTGAAGATGGTCTTCAGCGCGGT…
>B9D02_01335
ATGGCTTATAAACACATCCTGATTGCAGTAGACCTTTCTCCCGAAAGCCAGTTGCTGGTGGATAAGGCTGTCTCGCTGGCGCGTCCCTACGATGCCAGAATTTCCCTGATTCACGTTGATGTGAATTATTCTGACCTCTATACCGGCCTGATTGATGTCAACTTAGGGGATATGCAGAAGCGTATTTCTGAAGAGACGCATGCCGCACTGAAAGGGTTGTCAGATGCGGCGGGCTATCCGATCAGTGAGACACTGAGCGGCAGTGGTGACCTCGGCCAGGTTCTGGTTGATGCCATCAAGAAATATGACGTTGACCTGGTGGTGTGTGGTCATCATCAGGATTTCTGGAGCAAGCTGATGTCCTCAGCCCGTCAGTTGATCAATACCGTGCATATCGAC…
>B9D02_01340
ATGATCAGCACTATTGCGCTTTTCTGGGCTCTTTGTGTGGTGTGTATCGTGAATATGGCACGCTATTTTTCATCGCTGCGCGCGCTACTGGCGGTATTACGGGGTTGTGATCCACTGCTGTATCAGTATGTCGATGGGGCGGGGTTTTTCACCTCTCACGGTCAGCCGAGTAAACAGGTGCGGCTGGTCACTTATATCTGGGCAAAACGCTATCTTGATCACCACGACGATGAGTTTATCCGGCGCTGTGAACGGGTGCGGGGACAGTTTGTTCTGACCAGTGCGCTGTGTGGGCTGGTGGTTATCAGTCTGGTGGCGCTGGCGATCTGGCATTAA
>B9D02_01345
ATGTCCTCCAAAAATGGCGTAACGTTTATGCTACATCTGTTTGCTGGTCTAGACCTCAGTACTAGCCTGTTATTGGTTCTTGCCCTGCTGTTTGTATTGTTTTACGAAGCAATCAACGGTTTCCACGACACGGCCAACGCAGTTGCGACGGTCATCTATACGCGTGCCATGCGTGCCCAGCTTGCTGTGGTTATGGCGGGTGTATTCAACTTCCTTGGCGTACTACTCGGTGGATTGAGTGTTGCCTACGCTATTGTTCATATGCTTCCCACCGATCTGTTGCTGAATGTTGGATCGGCTCACGGTCTCGCCATGGTGTTTTCTATGCTGCTGGCGGCGATTATCTGGAACCTCGGCACCTGGTATCTCGGTCTGCCGGCCTCCAGCTCCCATACACTG…
>B9D02_01350
GTGGAACAGTTTGACGTTATCATCATTGGTGCCGGAGCCGCAGGGCTGTTCTGTGCCGCCCAGGCCGGGCAGCGCGGACTGAGCGTGTTACTGCTGGATAACGGCAAAAAGCCAGGCCGCAAGATTCTGATGTCGGGCGGTGGCCGCTGCAACTTCACCAATCTCTACACTGAACCGGCGGCGTATCTGTCGCACAATCCTCATTTCTGTAAATCCGCACTGGCGCGTTATACCCAGTGGGATTTTATCGATCTGGTTAATCGCCACGGTATCGCCTGGCATGAAAAAACCCTGGGCCAGCTCTTCTGTGATGACTCTGCTCAGCAAATTGTCGATCTGCTGCTGGCCGAATGTGACAAGGGCAATGTCACCCTGCGACTGCGCAGTGAAGTGCTCAGT…
>B9D02_01355
ATGAAACAACGAACACTGGGCCGTACCGGTCAGCGCGTCTCTGAAATTGGCTTTGGCGCATGGGCCATTGGCGGAACCTGGGGAGAAGTGAGCATGGAGGATGCCAAAGCCGCGCTGAATGCTGCGCTGGATGCAGGCATCACCTTTATTGATACTGCCGATGTCTATGGCGATGGCCGCTCCGAAAAAATTATTGCAGAGGTGCTGAATCAGCGCGGCGGTGAACGCCCGTTTGTGGCCACCAAGCTGGGGCGTCGCCTGTCACCGCACGTGGCTGAGGGCTACAACGCCGAAAACCTCAACGCCTTTATCGATCGCTCACGGGAAAATCTGCAGACCGACACGCTGGATCTGGTGCAGCTGCATTGCCCACCGACGGAGGTCTACTACAACCCGGAC…
>B9D02_01360
ATGTTCAAATTTATTAAGTCGGTCTTTGCCAGTCCCGATAAGTTTCTGCAGATTATGACCCGTCAGGATATCAACGACTCAATTGCTGAAGGTGAGCGCATCATTATTGATGAGAACGGCAATATTTCAGTCAACACGCTGAGCGAGGAAGTCCACGAAGATTTTGCCCGGCACGTGAATACCTTAAAGGGAGTATAA
>B9D02_01365
GTGGGTACCGCAATATTTATGGTGTTGATGGTGAGTGGTTACTGGTACACCAGCCGCGATTTAAACAGCCGCTTTAAAATCCGTCGCTCGTCGGGCTGGGATGTCTATTTCCTGGTGGCGCTCTACGGCTGTATTTTTGTTCTGCAGGGCGTATTTGCCACCGGCATCATCTGGTTGGTACTGCTCTGTATCTCCGGCATCGCGAATGCCGTCCAGATGATCCCCGGCGTGCATCTGAAGTGGCAGGTCGAGTTTATGAACTGGAGTTTCCTGGGGATTCAGGCACCAGTTGTGATCATGCTCGCTTTTGCCATTCTGCTCTGCCTGTATCGCTCAAACTGGGCGGGCAGTGCACGGCTGAACGTATCGGGCCGTAAAGACCTTTATCAGCAACTGTCA…
>B9D02_01370
ATGAAAAAGCTCACCTTAGAGGTGGTGGCAAAAATGGCGGGCGTCGGGATTGCGACGGTCGATCGTGTGCTGAATGAACGCGGCGGCGTGTCACTGGAGACCAGCCGTAAAGTCCTGAAAGCTGCGCGCGAAGTGGGATTGAAGCGTCTGCTGCCAGAGGAGTACCAGCATCCCTGGCAAATTGAGGTGTTCCTCAGTAATAACGGCTCCTCCTTTTTTCAGCAGCTTACTACCCATTTCAGCGAAGTCGCCAGCCAGCTTGGCTATCGTCGCCTGAAACTGCATAAAACTCTGGTGGCCGAGGCACAGCCTGAGCAGCTGGCGCAAAGTATTATCGCCCGCAGCAGCACGCGCGACGGCATCATTGTCTTTGCACATGATTCACCGCCCATCTACCGG…
>B9D02_01375
ATGGCTCAGCAAAAAGAGGTTCTGATTATTGGTGCTTCGCGCGGTATCGGGCTGGCGGTGGCACAGGCGTTTGCGGGTGAGGGCTGGCAGGTCACGGCTACGCATCGCAGTGGCATTCCAGAGCAGGGTAATAAGCCAGACATTCACTGGCATGCGCTGGATATGACGCACTCATCGGCGGTTCAGCAGCTTGCCAGCCAGCTCAGTGGCAAAACGTTCGATGCGATTCTGATTAACGCCGGGATTTCCGGGCCTTCACACCAGAAGGTCTTGCAGAGTGACGATCAGGATCTGGCGCAGCTGTTCCTGACCAACGCGATAGCGCCGGTTCGCAGTGCAGAGATTTTGCTGCCGCTGTTGAAGCCGGAAGGTGTGCTGGCGCTGACCTCATCTCAGCTC…
>B9D02_01380
ATGGTCGCGACAAAAAAATCGGGAAGTCAGCAGAACCGTTTTACGTGGTTCGTCTGTTTTATGGCTGCGCTGTCAGGCCTGCTGTTTGGTCTGGATATCGGTGTCATTGCCGGTGCCTTACCGTTTCTGGCAAAGGATTTGCAGATAACTAACCATCAGCAGGAGTGGGTGGTGAGTTCAATGATGTTCGGCGCGGCGCTGGGTGCGCTGGCGGCGGGCTGGATGTCATCAAAGCTGGGACGCAAGAAAAGTATGCTGGCAGGCGCAACGTTGTTTGTAATTGGCTCGCTGTGGTCAGCGTTCTCCCCGGATGTCGAGTCACTGGTCTGCGCCCGCGTGATGCTGGGTCTGGCGGTGGGCATCGCCTCTTATACCGCACCATTGTACCTGGCAGAGATT…
>B9D02_01385
ATGTCTGAACCTTTCCAGCGCCAGCCGCTGCCGCTGCCGGGCGGTCATAAAAAAGTCCTGCTGCACTCCTGTTGCGCGCCCTGTTCGGGTGAAGTGATGGAAGCGATGCTGGCATCCGGTATTGAATACACCATCTATTTTTACAACCCGAATATTCACCCGCTCAAAGAGTATGAGCTGCGAAAAGAGGAGAATATTCGCTTTGCCGAAAAATTTGGTGTGCCGTTTGTGGATGCGGACTATGACCGGGATAACTGGTTTGAGCGCGCGCGCGGGCTGGAGTGGTCACCGGAACGGGGTGAGCGCTGCACCATGTGCTTTGATATGCGTTTTGAGCGTACGGCACTCTATGCACATGAGAACGGCTTCCCGGTGATGACCAGTTGCCTGGGGATCTCA…
>B9D02_01390
ATGAGCGAAAATAAATATAATGAAAGCGCAATCATCTCTGTCACTGAATGGATTAATAATAATCCTGGCCAGCGCCTGAGTGTTGATGATATTGCCATAAAGGCAGGTTATTCCAGATGGTATTTACAGAAACTCTTTGCCCGTTACCATAATGAAACACTGGCGCGTTATATTCGTAAGAGAAAACTTAACGCCAGCATTCATGATTTAAAAAACAGCCAGACACCTGTTATCACTCTGGCACTGAAATACCATTTTGAAAGCCAGCAATCTTTTACCCGCTCTTTTAAACAGATTATGGGTTGCACGCCGAGCACCTGTCGCAAACGTCAGATGAACCACAAGGCGAAACAGCAGCTGGCTGAGGTAGCGCATCCCTGTACCTTATGCAGCTTTGTG…
>B9D02_01395
ATGAGCCCGACATACGCGCTGAAAAAACCGCTTGCCGCCTTGCTCACCTCGCTGGCCTTATTGGCTCATGCACCTGCCCATGCTGCGTCTGTGTATGGCGAACAGCTGGAGGGGTTTCAATATCCCTATCCTCTGCAGCATTTTGACTTTCAGTCTCAGCAGCAACCGCTGAGCATGGGCTTTATGGATGTCAAACCGGTGCAACGTGCCAACGGCAAAACCGTGGTGCTGATGCACGGTAAAAACTTCTGTGGCGCGACCTGGGAAGAGACGATTCGCGCACTGAGTCAGCAGGGATATCGCGTTATCGCGCCCGACCAGATTGGCTTCTGCAGCTCGACCAAGCCCGCCAGCTATCAATACAGTTTTCAGCAACTGGCAGAGAACACCCATCAGCTG…
>B9D02_01400
ATGAAAGCACCTGAAATCGCCGCCGACGAGGCACAACGTTTATCGCAGTTGCGTGCGCTGAACATAATGAATACGCCAGCGGAAGAACGATTTGATCGTTTAACTCGCCTGGCGCGCCGCCTGTATGACGTGCCTATCGCGTTAGTCAGCCTGCTGGAAGAAGATCACCAGTGGTTTAAATCTGCACAGGGTTATGCGCCTACCGGATCGCCACGGAATATCTCGTTTTGCGGCCACGCTATCCTGCAGGATGAAATCATGATCGTTGAAGATGCGTTACAGGATGAACGTTTTCACGATAATCCGCTGGTGACTGGCGAACCACACATTCGCTTTTATGCGGGCTGTCCGCTGCGTGCGCCGGGCGGTGCCAAAATGGGTACGTTCTGTATTATTGGT…
>B9D02_01405
ATGTCTGATTATTCCCTTATCCAGCGCCCAAGAAGATTGCGCGCCAGCGCCTCAATGCGTGAAATGTTCCAGGAGTCATCCCTGAGCCTGAACGATCTGGCTCTGCCTATTTTTGTTGAAGAAGAAGTCGACGATTACAAAGCGATTCAGGCGATGCCTGGCGTGATGCGAATTCCGGAAAAGCGTCTCGCCTATGAGATTGAGCGCATCGCCAAAGCGGGCATCCGCTCGGTGATGACCTTCGGTATTTCTCACCACACCGACGCCACCGGCAGCGATGCCTGGAACGAAAACGGTCTGGTGGCGCGCATGTCGCGCATCTGCAAAGATACCGTACCGGAAATGATTGTGATGTCTGACACCTGCTTCTGTGAATACACCAGCCACGGCCACTGTGGT…
>B9D02_01410
ATGAAATTGCGTAGGAAGCGTGTAAAACCAATTGGGATCAATGATGTCACCATCATTGATGATGCTCGTTTACGTAAAGCCATCACTGCGGCCTCTCTGGGTAACGCGATGGAATGGTTTGACTTCGGTGTGTATGGCTTCGTGGCCTATGCGCTGGGTAAAGTCTTCTTCCCGGACGTGTCACCCGGCATTCAGATGATTGCTGCACTGGCAACCTTCTCTGTGCCCTTCCTGATCCGTCCGCTGGGTGGCCTCTTCTTCGGTATGCTGGGCGACAAATATGGTCGTCAGAAAATCCTCTCCATTACCATTATCATCATGTCGGTCAGTACCTTCTGTATCGGCCTGATACCGTCCTATGCGTCTATCGGCATCTGGGCACCGATTCTGCTGCTGCTT…
>B9D02_01415
GTGCCGCTACTGAAACGAAAACGCGACTATGCCAGGCTGGTGATTATTTTCTCCGGTGTGCTGCCTCTGCTTATTGGCCTTTTTTTTACTGCTCTGGATGCGCGCCACACCGTCCAGCAGCATCAGGTGAATGCAGCCAATACCCTGCTCTCTCAGGCTGAAAGAATGAGTGACAGCGCGTGGGATATGATTAATACGCTGCGCCAGTTTCAGTATCAGCCCTGCAGTCAGATTCAGAATCAGTTACAGCGCATCGGCTCACTGAATCCCTATTTCCGCGCAATCGGTAAAATTGAAGAAAACAGAATTGGCTGTTCGTCAGCATATGGAACCATGCCGGGTTTACTGAAAGATATGATCATGCGCGATGCGCCGGTCACCGGAAAAGCCTGGTGGAGC…
>B9D02_01420
ATGGAACATACATGGCGATGGTACGGCCCAAACGACCCGGTATCCCTGGATGATGCGCGTCAGGCGGGTGCGACCGGCATTGTAACGGCGCTGCACCATATCCCTAACGGCGAGGTGTGGCCGGTTGAAGAGATTAAAGCACGCCAGGCCCTGCTGGCTGAAAAAGGTCTGGTCTGGTCGGTGGTCGAAAGTATCCCGGTCCATGAGGCGATCAAAACTCAGCGGGGTGACTACCTTCGCTACATTGCCAATTACCAGCAGTCGATACGCAATCTGGCTGCCTGCGGCATTGATACCGTCTGCTACAACTTCATGCCGGTGCTGGACTGGACGCGCACCGACCTCGCCTGGACGCTGCCAGATGGCGCAAAAGCGCTGCGCTTTGACGCTGATGCGTTT…
>B9D02_01425
ATGACGCTACCCGTTATTAAAACTGAGCGCCTGTATCGTCAGATCGCCAACGTCATTATGGCCGGCATTACGCGCGGTGACTTTGCGGCAGGAGGCTTACTGCCGCCAGAGCGCGAGCTGGCAAAACAGCTGGGTGTCAGCCGCTCGTCAGTGCGTGAAGCATTGATTGCGCTGGAAATGACCGGCTGGGTCGATATCCGCACGGGCAACGGCGTCTACGTCGCGCAGCCACTGCCGCAGGCCGCCGTTCCGCAGGAGAGTTGCAGTCTGCAGGACCTGCTGCAGGCGCGGGAAGCCTTTGAAGGGATGCTGGCGGGATTTGCCGCACGTAACGGCACCGCCGTTCAGCGCGCGGCACTGCTGGCGCTGACCGCTGAACTGCAGCAGTACAATGCAAAC…
>B9D02_01430
ATGAGCGAGCTGCAACGGGAAAAGATCGGACAAAATATTCTGATAAAACTGGCGATGCTGGTCATCATCCTCGCCGGGGTTCGGGCAGCGTCCGATATTCTGGTTCCGCTTTTGCTGGCGGCGTTCTTTGCAATTGTACTCAACCCACTGGTGACGATGCTGATGCGCCGGGGCTTTCGCCGTGGACTGGCCATTGGCCTGGTTATCACGGTGATCTTCTGCGCACTTGTGCTGCTGGGCGCCATCATCGCCAGCTCAATGAGCGAGTTTTCCGACCTCTACCCGCAACTGCGCGCCACGATGGAGCAGAAGATGACGGTGCTGCAACATCTGGCGGCAGGCTTTCATATCAATATCTCAACAGATGCGCTGGTACAGCGTTTCGATCCTAACACTATG…
>B9D02_01435
ATGCCTGAACAGCCTGCAGCGGAACCGACTACCCCACATGGCAACCTGAATATCTCTCTGCTGATCCTCTCTATTGTGGCCTACAACTTTGCCAGCTATCTCACCATTGGTCTGCCGCTGGCGGTATTGCCAGGCTGGGTGCATGACCAGCTGGGCTTCAGCGCGTTCTGGGCCGGCCTGGTGATCAGCCTGCAATATGTTGCGACGCTGCTGAGCCGGCCACATGCTGGGCGCTATGCCGATCTCTGGGGACCCAAAAAAGTGGTGGTCACGGGCCTGGTAGGCTGTCTGATCAGCGGATTGTGTATTCTGCTGGCGGCCCTGATCGCATCACCGATGTGGAGCCTGATCCTGCTCTGCGTGGGCCGGTTGATTCTGGGCGTGGGCCAGAGTTTTACC…
>B9D02_01440
ATGGCCATCGACCCAACCCGTTTCTGTATCAATCGCAAAATTGCGCCCCGGCTCTCGCTGGAAGCCTTCTTTCAGCTGGTTCAGCGTCTGGGCCTGAGCAAGGTTGAACTGCGTAATGATATGCCCGGCGGCAGCGTCACTGACGATCTCAGCACCGATCAACTGCGCGCCCTGGCCGACAGATACCACATTGATATCATCAGCATTAATGCGCTCTATCCGTTTAACCATATTGATGACGCGCTGCTGAGCCGGGCCGAGGCGCTGTTACAGACAGCACAACAGATTGGTGCAAAAGCGCTGGTGATGTGTCCGCTGAATGAGGGGATTACCGTGTCGCCTCAGCAGACACAGGCGGCGATGCAGGCACTGGCGCCGCGCTTTGCCCACTATGGCATT…
>B9D02_01445
ATGACAACCATAGGTAACTTTATTGGCGGTAAAATCACGTTCAGCGCCAGCAACGAAACCATTCCTGTTTACGATCCGGCAACCGGCAAAGTGGTTCGTGAACTGACGCAAAGTACCGCTGATGAAGTGGCTCAGGCGATTGGTGTCGCGCATGACGCATTTTCAGCCTGGTCTAAAACTTCGCCGCTGCGTCGCGCCCGCGTTCTGTTTAACTTTAAAGCCCTGATGGAGCAGCATCGTGATGAGCTGGCAGCGCTGATTGTCTCTGAGCATGGCAAAGTCTGGTCCGATGCACTGGGTGAACTGACGCGTGGCATTGAAGTGATTGAGTTTGCCTGCGGGATCCCTCATTTGCTCAAAGGCGAATATTCCCCAAACGTCGGCGGCGGCGTTGACAGC…
>B9D02_01450
ATGTCTTTACTGTCGAAAGCACAGGGCCCTGACGCACAGGGCCGTATTCAGCATGTCACACCTGAGCGTGCTGGCTGGCGTTATGTCGGGTTTGATGCTTATCTGCTGAAGAAAGGGGAAACCCTGCGCCTCAACAGTGGTGATAAAGAGCTGTGTCTGGTGCTGGTGGCCGGGCTGGCCTCGGTGAAAACCCGCCATGCTGAGTTTCCCGGTATCGGTAAGCGCATGTCGCCTTTCGAACGCGTGCCGCCTTATTCCGTTTATGTGCCGCATGATGATGAAGTGGAAGTGTATGCAGACAGCGATCTTGAACTGGCGGTCTGTAACGCGCCCGGTCAGGGAAATCTGCCTGCACGACTGATTGCACCAGCGGATGTGGGTGTTGAGCATCGCGGAAAA…
>B9D02_01455
ATGAACAATAATCCCACCCAACTTTCTCTCTTGCAGGACGATATTCGTCGCCGCTACGAAACGCTGAGCAAGCGTCTTAAACAGGTTGCGCGCTACATCCTTGATAACAGTAACAGTATTGCTTTCGATACCGTCGCCTCGATTGCCCAGCAGGCCGATGTGCCGCCGTCGACGCTGATCCGTTTTGCGAATGCGTTTGGCTTCAGCGGTTTCAACGAAATGAAACAGGTTTTTCGTCAGCACCTGATGGAGGAGACGGTCAACTATACCGAGCGCGCTCGCCTGTTTCGTCAGACCTCAACGGACGACAGCGCCAGTGCCCCTGAAAGCCCAGCGGAGATCCTCAACGTCTTTACGATGGTGAACAGCCAGGCGTTGCAGCAACTGGCGATGCAGGTT…
>B9D02_01460
ATGAGTACACAACAGAAGCCGCTTGATGTGATTTGTATCGGGCGAATTGCCGTTGATTTTTATGGCCAGCAAATTGGAGCGCGGCTGGAAGATGTCACCTCCTTTGCGAAATATCTGGGCGGTTCCTCAGGCAACGTCGCCTATGGCACCGCGATTCAGGGGCTGAAATCAGCGATGCTGGCGCGGGTGGGAGATGAGCATAATGGTCGCTTTCTGCGTGAAGCGTTGCAGCGCGTCGGCTGTAATACCGATGCGTTGATCACCGATCCGCGGCGTCTGACGGCACTGGTGATCCTGGGCATCAAAGACGAAGAGACTTTTCCGCTGATTTTCTACCGTGATAACTGCGCTGACATGGGGCTGGTGCCGGAAGATATTGATGAAACCTTTATTACCTCT…
>B9D02_01465
ATGAGCACTATCAGACTGACCACGGCACAGGCGCTGGTTAAATTTCTGGATAATCAATTCATTGATGTCGATGGCGTTGAAACGAAGTTCGTCAAAGGTATCTTCGCGATCTTCGGCCATGGCAACGTGCTGGGGCTGGGCCAGGCGCTGGAACAGGATAGCGGCGATCTGATGGTTTATCAGGGCCGTAATGAGCAGGGCATGGCCCATGCTGCCACCGGCTTTGCACGCCAGTCACTGCGCCGTCAGATTATCGCCTGCAGTTCATCCGTGGGGCCTGGTGCGGCGAATATGATCACCGCCGCCGCGACGGCGACGGCTAACCGCATTCCGCTGCTGCTGCTGCCCGGCGACGTCTTCGCTACCCGCCAGCCCGATCCCGTACTGCAACAGATTGAG…
>B9D02_01470
ATGACTTTGAAACTCGGCGTCATCGGTACAGGTGCAATTGGTCAGGAACATATTCGCCGCTGCAGCCATGTGCTGCAGGGTGCCCAGGTGGTTGCCGTCTCTGACATCAATGTCGAAGGCGCGCGTGCTGCACTGCAGCGCCTGAACATTGAGGCGGAGGTGTTCGAAAATGGCCACGATGTGATTCAGTCACCAAATGTTGATGCGGTGCTGGTCACCTCATGGGATCCAACCCATGAAGAGTTCACCTTAGCGGCGATTGCCGCCGGTAAACCGGTGTTCTGTGAGAAGCCGCTGGCGATGAGCGCCGAGGGCTGCCGCCGGGTGGTGGATGCAGAGATTCAGGCAGGTAAACGCCTGGTGCAGGTCGGCTTTATGCGTCCTTACGATGCGGGCTAT…
>B9D02_01475
ATGAACAAAGAGAACGTAAAACTGGCTATCGCGCCGATCGGCTGGACCAATGATGACATGCCGGATCTCGGCAGTGAAAATACTTTCCAGCAGACCGTGAGCGAGATGGCGCTGGCTGGCTTTACCGGCAGCGAAGTGGGCAGCAAATACCCGCGCGATCCGGCGATTCTGAAACCGATGCTCGACATTCGCGGCATCCAGATCTGCAACGCCTGGTTCAGCACCTTTTTCGCCAACGGTGACAAAGAGAAAACCATCGAACAGTTCATCGAGCACATGAACTTCCTGCATGCGATGGGCGCACGGGTAATTGGCTGTTCTGAGCAGAGTAAAAGTATTCAGGGCACCGGGCTTGCGGTGTTTGAAGAGAAAGCGATTTTCAGCGATGAAGAGTGGCAG…
>B9D02_01480
ATGCGCAATCTGGTGAAATATGTAGGAATGGGTTTACTGGTATTGGGCTTAGCCGCCTGTGACCAGAAGAAAGATGAAGCGGCGAATGACAACGGCGTCAGCGCCAGTCAGTCGGCGCAGACTGTCACGCTGATGGATGGCAAACTGAGCTTCTCACTGCCACCAGGCATGTCAGATAAAAGCGGTAAACTGGGTTCGCAGACTACGAACATGCACGTTTACGCAGATGAAACCGGTGCCCGCGCCATTATTGTGATTGCCGGCGACCCGACCAGTGATGGGCTGGATGTGCTGTCGAAGCGCATGGAACAGCAGCAGCGTAACCGCGACCCACAGCTGCAGGTGGTGTCGAACAAATCTGTGACGCTGAAAGATCAGCCCGCACAGCAGCTGGATACG…
>B9D02_01485
ATGCTCGCATTTTCTTCACGTCAGCGCATGCATGCGCTTTTCTGGTTGTCGCTGTTTCACCTGCTGGTGATCACATCAAGTAACTATCTGGTACAGCTGCCAATTTCTGTCTTTGGCTTCCACACCACCTGGGGTGCATTCAGCTTTCCCTTTATCTTCCTTGCGACCGATCTCACCGTGCGTATTTTTGGCGCACCGCTGGCCCGACGCATTATTCTGGCTGTGATGATCCCGGCGCTGTTTATCTCTTACGGCGTTTCGGCACTGTTTTATCAGGGTGAATGGCAGGGCTGGCAGGCACTGGAAGTCATGAATCTCTTTGTTGCCCGTATCGCCTGCGCCAGCTTCATGGCTTACGCGCTGGGTCAGATCCTCGACGTTCATGTATTCAACCGTCTG…
>B9D02_01490
ATGAGCGATGCTTTTTCCTCTGCCGATCATCAGCTGGATGCCCGTGGCCTGCGTTGCCCGGAGCCGGTGATGATGGTGCGCAAAACCGTACGCGGCCTGCAGGATGGCGAGACGTTGCTGATTATCGCCGACGATCCGGCGACGACGCGCGACATTCCCGGCTTCTGCCGCTTTATGGAACATGGCCTGCTGGCGCAGCAGACCGACACGCTGCCTTATCAGTTTCTGATCCGTAAAGGCATGGCGGGTTAA
>B9D02_01495
ATGCATCAACATCACGCCTGTGGCTGCGGCAAACCGCGTGCCAGCCACGCCGCAGCGAAACCGCTGTGCCAGGTTCGTCAGGCCCGTCCCCTCTCCCTTTCTATTCATGCTGCTACACCCGTAACGGCGGATACAGCGGGCTGTTGCTGTGACAGTAACAGCAGCCCTGGCAATGACGCCGACGCCGCTGAGGAAAGTGACCGGCGAGGCTCCTGGCCCTTTAGCTGGCAGGTCAGCGGGATGGATTGCCCGAGCTGCGCCCGCACCATTGAAACCGCCGTCCGTCAGGTAAAAGGCGTGACCGACGCCCGCGTGCTGTTCAGCAGTGAAAAGCTGGTCGTCAACGCCGATCAGGATGTGCAAAACGCCGTTGAACAGGCGGTGAAAAAAGCCGGTTTT…
>B9D02_01500
ATGCTCTGGTCTTTCCTCGCTGTACTTTTCTCCGGCTGGCTCTATGTCGACGCCACCTATCGCGGCCCTCAGTGGCAACGCTGGCTGTTTAAACCGGTCACACTGCTGCTGCTTGTCGGGCTGGCCTGGCAGGCGCCGGTGCTGCAGACCACGGACTACCTGATTCTGGCCGGTCTGGTCGCGACACTGGTCGGTGATGCGTTAACGCTGCTGCCGCGTCAGCAGATGCTCTATGCCGTCGGGGCTTTCTTCCTGTCGCACCTGCTTTATACGCTCTGCTTCGCCGCCAGCATGACCATGACCTTCTTCTGGCCGATTCCGCTAACGTTGCTCATTATCGGTGCCGCCCTGACTGGCATCATCTGGAGCCGACTGGAAGATCTTCGCTGGCCTGTCTGT…
>B9D02_01505
ATGAGCAAACCGCCGCTAATCTTTATCATTGTCCTGGCGATAATCGCCGTGCTGGCGACCCGTCAGTTCATTAAGCAACGCCGTGAAGTGGCGGTCAATGATGCCTCACCGGTGCGTTCTCTGCAGGCCGAGGTCAAAACTAAACGTGAATTTCCTTCTCCCAATCGCCGTTCACGGCAGCGTGAGGTGATCGCCGGAGAAGAGATGCGGTATGAGGTGCTGTTTCATCCACTGAACGGGGCCAGCGACATCAAGGTGCAGCTGAAGGAGGCGGAATATCATCAGATGGATAAAGGCGCGAGAGGCGAGTTGAAGATGCAGGGCACGCGCTTTATCAGCTTCACGCCCCTGCAGTAA
>B9D02_01510
ATGTTACTTAATTTGGGGCGTCTGTTGATGCTATGCGTGTGGGGATTTTTACTGGCTAACCTGGTTCATCCCTACCCTAAACCGCTGACGTATTTTATCAACGTTGCGCTGATTTTCATGATCCTGATGCATGGCCTGCAGCTGGTTTTACTGCGCACCACGCAGACCAAAGATGCGCCGCCAATTGACCGCGTCACCCAGGCCAAAGTGTTTCTGTTCGGGGTGTTCGAACTGGTCGCCTGGCAGAAGAAAAACTTCCCACGCAAGAAATAG
>B9D02_01515
ATGAATAAAAACCCCCGCAGTACAGGCGGTGCCGGGCAGATTCGCATCATTGGCGGCCAGTGGCGCGGACGTAAATTGCCGGTGCCGGACAGTGCCGGACTCCGCCCGACCACCGATCGGGTGCGTGAGACACTGTTTAACTGGCTGGCCCCGGTGCTGCCAGAGGCGCGCTGCCTCGACTGCTTTGCCGGTAGCGGCGCATTAGGGCTGGAGGCGCTGTCGCGTTACGCGGGATCGGCTACGCTACTGGAGCTGGAACGGCCTGTGGCACAACAGCTGACAAAAAATCTGCAGACGCTGCGCGCGAGCAATGGCACTGTGATTCAGACCAATGCGTTAAACTGGCTGGCACAGCCGGGTACCCCGTTCGATGTGGTGTTTATTGATCCGCCGTTTCGT…
>B9D02_01520
ATGGCAAAAGAGAAAAAACGTGGCTTTTTTTCCTGGCTGGGATTTGGCAAAGAGGAAGAGAAACAACCTGTAGCGGAGGAGCAGACACACGAGGTCGCAGAACCCGTACAGCAGACTGAACTGGAAGCGCCGGCATTAAGCCAGGCTGAAGCGCAAGCGGAAGAGACTGTCGCTATCACCGAAACGGTGGCCGAACAGCAGCGTGAGGCGGACGTCACCGCGGCTGCGCCGCACGAATCAGCACCGGCGGTGCTGGATGAGGCTGAGCCGATTGAGGCCGATCCTGAAGCATTACTGGACGTCTCCGCACCTGAACATGACGCGACGCCGGTTATCGATGCCGACGATGTGGTCACGCCGATCGCGGACGACGCATCAGCAGACGTGCCGTTAAGCGAA…
>B9D02_01525
ATGATTCGCTTTGAAGAGGTCAGTAAGGCATATCTCGGCGGACGTCAGGCGCTACAGGGAGTAGATTTCCGTCTGCGTCCTGGCGAAATGGCGTTTCTGACCGGCCACTCCGGTGCCGGTAAAAGTACCTTGCTGAAGCTGATTTGTGGCATTGAGCGCCCGAGTGCCGGAAAAATCTGGTTCAGCGGCCATGACATTTCCCGCCTGCGCAACAGTGAGGTGCCTTTCCTGCGTCGTCAGATTGGCATGATCTTCCAGGATCACCACCTGCTGATGGATCGCTCTGTTTACGACAATGTGGCCATCCCACTGATTATTTCCGGTGCCAGCGGCGAAGATATCCGTCGTCGCGTCTCGGCGGCGCTGGATAAAGTCGGCCTGCTCGACAAAGCGAAAAGT…
>B9D02_01530
ATGGTCAATAAACGCATTAAACGTCCGGCTGCACCGAAAGCGAAGCAGCCATCGAAGAGTAAAGCGCTGAAGGGCGGCTGGCAGGAGCAGTGGCGCTATGCACTGCGTGGTACGCTCTCAGACATGTGGCGTCAGCCGCTGGCCACGCTGCTGACGGTGATGGTTATTGCCATCTCCCTGACGCTGCCCAGCGTCTGCTACATGGTGTGGAAAAACGTTAGCCAGGCGGCCACGCAATGGTATCCGGCGCCGCAGTTAACCGTTTATCTCTCCAAAACGCTTGATGACACGGCAGCAGAAAACGTCGTGGCGCAGCTCAAGCAGGTCGAAGGCGTGGATAACGTTAACTACCTGACACGGGAAGAGGCGCTGAATGAGTTCCGCAACTGGTCAGGCTTT…
>B9D02_01535
ATGACCAAAGAAATGCAAACTTTAGCTATTGCTCCTCTTGGCAACCTGGAGTCTTACGTCCGGGCTGCGAATACCTGGCCGATGCTCTCGGCTGAAGAGGAAAAAGCGTTGGCTGAACGGCTGCATTACCAGGGCGATCTGGAAGCAGCAAAGACGCTGATCCTGTCTCACCTACGCTTTGTAGTTCATATCGCTCGTAATTACTCCGGCTACGGTCTGCCACAGGCTGACCTGGTCCAGGAAGGCAACATCGGTCTGATGAAAGCGGTGCGTCGCTTCAATCCTGAAGTGGGCGTGCGTCTGGTTTCATTTGCCGTGCACTGGATTAAAGCGGAGATTCACGAATACGTGCTGCGTAACTGGCGTATCGTGAAAGTCGCGACCACCAAAGCACAGCGT…
>B9D02_01540
ATGAAGCTCACTATTCAGCGTTTAACCACGCTGACCGCGCAGGACCGCATCGATCTGGGCAAAGTCTGGCCGGATCTGGAGATTGAAAAACTGGAGCAGCACCTGGATGAGCGTCATCGTCTTTATGCCGCACGCTTTAACGATCGGCTGCTGGCGGGTCTGCAGCTGGAAATCTCAGGGATGCATGGCAAGGTTCACCGGCTGACGGTGCGCGATGTCACCCGGCGACGCGGTGTGGGACAATATTTGCTTGAGGAGACGATCAGGCAGAACGGGTCGATATCAGACTGGTGGATTGCCGATGATGGCAGTGACGATCAGCAGGTGCGGGCGGCATTTATGCAGGCGTGTGGTTTCAGGGCGCAGAGTGATGGGTGGATACTGGCGGTAGAGTAG
>B9D02_01545
ATGAAAATGAGTAAAGGCCGCGCATTACTGGCGGGTTGCGTTGCGCTGGCAATGAGCCACGCCGCCCTGGCTGCCGACATTAAAATCGCTATCGTTGGTGCCGTAACTGGCCCGGTCGCGCAGTACGGTGATATGCAGTTCACTGGTGCCGCGCAGGCGATTAAGGACATTAACGCCAAAGGCGGCATAAACGGCAACAAGCTGGTCGGCGTAGAGTATGACGATGCCTGCGATCCGAAACAGGCCGTGGCGGTGGCAAACAAGGTTGTTAACGACGGCATTAAATACGTTATCGGCCATCTTTGCTCCTCTTCTACCCAGCCTGCGTCCGACATTTACAACGATGAAGGTGTGCTGATGATTACCCCGGCAGCCACGGCACCGGAGCTGACGGCACGC…
>B9D02_01550
ATGTCCGAGCAGTTTCTTTATTTCATTCAGCAGATGCTTAACGGGGTCACTCTCGGCAGCACCTACGCGCTGATCGCCATTGGTTACACCATGGTTTACGGCATTATCGGCATGATCAACTTCGCCCACGGCGAAGTCTATATGATCGGCAGCTATGTCTCTTTTATCGTGATTGCCGCCCTGATGATGATGGGTATCGACACGGGCTGGCTGATGATTGCCGCTGGCTTCGTGATGGCGATACTGATCTCCAGCGCCTACGGCTGGAGCATAGAGCGCGTCGCCTATAAGCCGGTGCGATCGTCGAAGCGTCTGATCGCACTGATCTCCGCCATCGGCATGTCGATCTTTCTGCAAAACTACGTCAGCCTGACGCAGGGTTCACGCGACCTGGCGCTG…
>B9D02_01555
ATGAAATCTTCCTTTATCAACGCGCTGCTCTCTTCTGTCATGCTGCTGGTGCTGGCCAGCTTCTTTATGGGCATGCGTCTCGGCCTCGACGGCACCCGACTGGTGGTGCAGAGCGCGGGTGACGTGCGCTGGAACTGGATTTTCGTCGGCTGTGCCGTGGTCTTTCTGTTTCAGCTGCTGCGTCCGTTCTGGCAGCGCGGTCTGAAAAAGATTTCCGGTCCGGCGCTGGTGCTGCCTGGCATCGACGGCTCAACGCCGAAGCAGAAGCTGTTTATGCTGGCGCTGATCCTGGTCGCTGTGGCCTGGCCCTTTTTCGTGTCGCGCGGCACGGTAGACATCGCCACGCTGACGCTGATCTACGTGATGCTCGGTCTGGGCCTGAATGTGGTGGTCGGCCTG…
>B9D02_01560
ATGATCCAGCCTTTATTAGCCGTTGAAGGCCTGATGATGCGCTTCGGCGGTTTGTTAGCCGTGAACAATGTGGCGCTGGAGCTGCGTCCGCAGGAGATCGTTTCGCTGATTGGCCCTAACGGTGCCGGTAAAACCACCGTGTTTAACTGCCTGACCGGTTTTTATAAGCCCACTGGCGGCACGATTAAACTGCGTGAACAGCATCTGGAAGGATTGACGGGTCAGAAGATTGCGCAGATGGGCATTGTGCGTACTTTCCAGCATGTGCGTCTGTTCCGTGAGATGACGGTAATTGAAAACCTGCTGGTCGCTCAGCATCAGCATCTGAAAAGCGGCGTGTTTTCCGGCCTGCTGAAAACACCTGCGTTTCGCCGTAGTGAGAGCGAGGCGCTGGATCGC…
>B9D02_01565
ATGGCAAATGCGATGTTAACCATTGAGAACGTCAGCGCCCACTACGGCAAAATTCAGGCGCTGCACAATGTCAGCCTCTATATCAATCAGGGTGAAATCGTTACCCTGATTGGCGCTAACGGCGCCGGAAAAACCACGCTGCTGGGTACGCTGTGCGGTGAGCCACGCGCCACGCAGGGCACCATTACCTTTGATGGCAAAGCTATCACCGACTGGCAAACGGCGCGCATTATGCGTGAAGCGATTGCCATCGTGCCGGAAGGCCGGCGGGTGTTTTCGCGCATGACGGTGGAAGAGAACCTGGCGATGGGCGGTTTTTTTGCCAGCCGTCCGGATTATCTGACGCGGATCAAACGCGTTTATGAACTCTTCCCGCGTCTGGAAGAGCGTAAAATCCAG…
>B9D02_01570
ATGTCCGTCGTTACCTTTCGTCGTAGCCTGATGAGCGCGCTGCTCGGTCTGACGCTCTGCAGCCATGCCATGGCCGCCACTGAGATCCCTTTCTGGCACTCCATGGAAGGCGAGCTTGGCAAAGAAGTGGATTCGCTGGCACAGCGTTTTAACGAGACGCATCCCGATTACAAAATTGTTCCGACCTACAAAGGTAACTACGAGCAGAGCCTGGCAGCAGGGATTGCGGCCGTGCGCAGCGGCAAAGCGCCAGCGGTGCTGCAGGTCTATGAAGTCGGTACGGCGACCATGATGGCCTCAAAGGCGATTGTGCCGGTGCATCAGGTATTCAAAGACGCCGGCATTCCCTTCGATGAAAAACAGTTCGTGCCAACGGTGGCGGGCTACTACAGCGACAGC…
>B9D02_01575
ATGTCTTCATCCCGTCCGGTCTTTCGCACCAGTCTGTTGCCCTATCTTCTGGTACTGCCGCAACTGCTGATTACCGCCATCTTCTTTCTCTGGCCTGCGGGTGAAGCGCTGTGGTACTCGCTGCAAAGCCTCGATCCCTTTGGCATCTCCAGCAGCTTTGTCGGGCTGGAAAACTTCAGACGGCTATTTGCCGATCCTTACTATCTGGATTCCTTCTGGACCACGATAAAATTCAGTGGCATGGTCACGGTGTTTGGCATGGTCTTCTCGCTGCTGCTGGCGGCGCTGGTGGATTATGTGGTACGACTCCGCCGCCTCTATCAGACCCTGCTGCTACTGCCTTACGCCGTTGCGCCGGTGGTGGCTGCGGTGCTGTGGATGTTTCTGTTTAACCCTGGC…
>B9D02_01580
ATGATTGAGAATCGACGCGGGCTGGATATCTTCAGCCACATCGTGCTGGTGCTGGGCGTGCTCACTATCCTCTTTCCGCTCTATGTCGCCTTTGTGGCGGCAACGCTGGATAACGAGGCGGTCTATCAGGTGCCGATGACCCTGGTGCCCGGCACGCACCTGTGGGAGAACATCTCGCGCATCTGGACGCAGGGCGTCAACGGCAGCGGACCAGCGTTTGGCCTGATGCTGCTCAACAGCATGATCATGGCGCTGGGTATCACCTTCGGCAAAATTACCGTCTCAATGCTGTCGGCGTTTGCGCTGGTCTGGTTTCGCTTTCCGCTGCGCACGCTCTTTTTCTGGCTGATCTTCATCACCCTGATGTTGCCGGTTGAAGTGCGTATCTTCCCCACGGTG…
>B9D02_01585
ATGGCAGGCGTAACCCTTCAGGCAGTAACCAAGTCCTACGATGGCAAAAATCAGATCATTCAGCCGCTGAACGTCACCATCAATGACGGCGAGTTTATGGTGATGGTGGGGCCATCCGGCTGCGGTAAATCGACGCTGCTGCGCATGGTAGCCGGACTGGAGCGCGTCAGCTCCGGTGATATCTACATCGACAACCGGCGCGTCACTCAGGAAGAGCCAAAAGATCGCGGCATTGCGATGGTGTTCCAGAATTACGCGCTTTATCCCCACATGTCGGTGGAGGAGAACATGGCCTATGGCCTGAAAATCCGCGGCATGGGCAAAGAGCAGATTCGCCAGCGGGTGCTGGACGCAGCGCGCAGCCTGGAACTGGATCACCTGCTGATGCGTCGGCCTCGC…
>B9D02_01590
ATGAGCACACAACACTGGCCTTATCCCCGCATCGTCGCTCATCGCGGCGGCGGTAAACTGGCACCGGAAAATACCCTGGCAGCCATCGACACGGGTGCAAAATATGGCCATCAAATGATTGAGTTTGATGCTAAATTATCAATGGATGCCCAAATCTTCCTGCTGCATGACGACACACTGGATCGCACCAGCAACGGCTGGGGCGTGGCAGGTCAGTTGCCCTGGGAGAAGCTGTCGCAGCTCGATGCAGGCAGCTGGTTTGATAAGGCGTTTACCGGCGAGAAGCTGGCGCGGCTGGATGAGGTGGCAGCACGCTGCCGTCAGCATCAGATGATGGCAAACATCGAAATCAAACCGACCACCGGCAGTGATGCCGAAACCGGACGTGCGGTGGCGCAG…
>B9D02_01595
ATGAAAAAGTGGATAATTGTTTTAGCGGCCCTGCTGCCATTCGCCAGCCAGGCGAACACGCTCAACAGCACCAATGATCCCAATAAACCGGGCTATAACCCGAGCCAGCAGCGGATGCAGTCGCAGATGCAGACCGATCAGCAGCAGCAGCAGCTGAAGCTGCGCCAGGATCAGCAGCGTCAGACGCAGGATATGCAGCGCAAAATGCAGGAACAGCGAAATAGCGCCCAGCAGCGGGTTATTACCTCGCAGCCGGGCCAGCAGAATCAAAACCAGAACTAA
>B9D02_01600
ATGAAAATGCAGCAAACAGTGCGTCAGCTTAGCTGGTCGCTGGTGATGAGTTTCACCGTGGTGGCAGGGGCGAACGCCGCACCCACTCAGGCACCGCCGGTCTCTTACGGCGTGGACAGTGACACCTTTCATCCGGTAAAAGCGCAGCACGGCATGGTGGCGTCGGTGGATGCGATGGCAACCCAGGTCGGCGTGGAGATCCTGCGTCAGGGCGGGAATGCAGTGGATGCCGCGGTCGCTGTGGGCTTTGCGCTGGCTGTGACCCATCCGCAGGCAGGCAATCTGGGCGGCGGCGGGTTTATGCTGCTGCGCACCGCATCGGGACGCGCGACGGCTATTGATTTCCGTGAAATGGCACCGGGCCACGCGTCGCGCGATATGTTCCTGGATAAGCAGGGT…
>B9D02_01605
ATGAGTGACATCGTTATCCGCCACGTTACGCCAGAAGATGCCGCTGCACTGCACAGAATTTATGGTCAGCCAGATACTCAGGCCAGCACATTGCATCTGCCTCACGCATCCCTGCAGATGTGGCATGCCCGTCTCGCTACGCCACAGCCCAATGCGCATCTGCTGGTCGCCTGTATCGACGAAGAGGTTGTTGGTCAGTGTGCGCTGCACGTAGAAGATCGCGCCAGACGCCGTCACGCTGCCTCTTTAGGGATGGGCGTGGATGATCGCTACCGGCAGCGCGGCGTCGGCACGGCGCTGATGCGTGAAATGGTCTCGTTGTGCGACAACTGGCTGCAGGTGAGCCGGATGGAGCTGACGGTGTTTGTCGATAATGGCCCGGCCATCGCCCTTTATCAG…
>B9D02_01610
ATGCGTTTTAATACTCTTTCCGATGGCGCAATAATTGCTGAATTGTGCTGCAGAATTAAAGAAACCCGTATGCAGCTTGGGATCTCTCAGATTGAACTGGCTGAACGTGCACGCGTTGGTACGGCCACCATTAAACGGGCAGAGTTAGGTGAGTCCGTTACGCTGAGCACCTTAATAGGAATATTGCGGGGTCTTGGACGGTTGCATCAGCTGGAGTCCATTTTGTCCGATTCTCATATGCGAACCTTTAATGCGCAGTTTACCGACTCGCCACCTGCACGTATTCGCATCCGAAAAAAACAGCGCAGCCAGTCACCGGCGGCGAATAACACTGAAGCTGTTGCTGAGCAGTCTGTCAGCGCAACGATAAATGAGTGGTACACCTCCTCTGAAATGCGG…
>B9D02_01615
ATGATTAGCGTTTTCGATATTTTTAAAATCAGCATCGGGCCATCCAGTTCGCATACGGTGGGCCCCATGAAAGCGGGTAAACATTTTGTTGATACGCTAAAGGAAAAAGGCCTGCTGGATAGTGTGAGCCGGCTGGTCGTGGATATTTATGGCTCTCTTTCCCTGACGGGAAAAGGCCACCATACAGATATTGCGATTATTCTCGGCCTGAGTGGTTATCTGCCTGACACGGTAAATATCGATCAGATCCCCGCCATCATTCGCGACGTGAATACGCAGCAACAGTTACGTATCGAAGAAGGGCACCGGGAGATTGCCTTCCCGGTGGCAGAGTGCATACGCTTTCACAGCGAGTTTCTGCCGTTACATGAAAATGGCATGAGCATAACCGCCTTTTGT…
>B9D02_01620
ATGGATGCCGTTCAAAATACGCTGATATCAGATGAAACGCCACGCTGGAGAAGAAGTGATACCGTCTGGATGCTGGGATTATATGGAACTGCAATTGGTGCTGGCGTTTTGTTTTTGCCGATAAATGCAGGCACTGGCGGTTTGCTGCCGTTAATCATTATGGCTGTGCTGGCTTTTCCGATGACATTCTTTGCCCATCGCGGGCTCACCCGTTTTGTTCTTTCCGGCAAAAATCCGGGGGGAGATATTACTGAAGTGGTGGAAGAACATTTTGGTATCGGCGCGGGAAAACTCATCACTCTGCTCTACTTTTTTGCTATATACCCTATCCTGCTGGTGTATAGCGTCGCGATTACCAACACCGTCGACAGTTTTCTCACCCACCAGCTTCATCTGATA…
>B9D02_01625
ATGATCTATGTACGCAAAGCTGAAGAACGCGGTCACGCAAACCATGGCTGGCTGGATAGCTGGCATACCTTCTCTTTCGCCAGCTATCACGATGCGAACTTCATGGGTTTCTCCGCGCTGCGTGTCATCAATGAAGATGTGATCGATGGTGGTCAGGGGTTTGGCACCCATCCTCATAAAGATATGGAAATCCTGACCTACGTGCTTTCCGGTACCGTTGAGCATCAGGACAGCATGGGTAACAAAGAGCAGATCCCGGCAGGGGAGTTCCAGATCATGAGCGCCGGCACGGGTGTACGTCACTCTGAGTACAACGCCAGTGAAAGCGAGCCATTGCACCTTTATCAGATCTGGATCATTCCTGAGCGTACCGGCATTGAGCCACGCTACGATCAGCGC…
>B9D02_01630
ATGAAGAAGAAAAGACCGGTATTACAGGATGTTGCCGATCGCGTCGGCATTACTAAAATGACCGTCAGCCGTTACCTGCGTAATCCTGAGCAGGTCTCTGTTGCCCTGCGGGACAAGATTGCAGTGGCACTGGATGAGCTGGGTTATATCCCCAATCGCGCCCCCGATATGCTTTCTAACGCCACCAGTCGCGCCATTGGCGTGCTGCTGCCGTCACTCACCAACCAGGTTTTCGCCGACGTATTGCGCGGCATTGAAGCCGTCACCGACGAAGCGAACTATCAGACGCTGGTCGCCCACTTTGGTTACAACCCGCAAAAAGAGGAGCGGCAACTGCGCTCGCTGCTGGGCTGGAACATCGATGGCGTGATTCTCACCGAACGTACCCATACGCCAGGC…
>B9D02_01635
ATGACAACGCAATCCCCGTCACATCACGTCTTCATCCTGATGGGCGTTTCAGGCAGCGGAAAGTCTGCCGTCGCCAACCAGGTTTCTCACCAGCTCAACACGGCCTTTCTTGACGGTGATTTTCTCCATCCGCGCGCCAACATCCTGAAAATGGCCGATGGTCATCCACTGGATGACGGCGATCGTCAGCCGTGGTTACAGGCGCTGAACGATGCCGCGTTTGCCATGCAGCGCACCCAGGCGATCTCTATCATTGTCTGTTCAGCCCTGAAGAAAAGTTATCGCGACATTCTGCGTCAGGGAAATGACAACCTGCGTTTTGTTTACCTGAAAGGCGATTTCGACACTATCGAAGCCCGTCTGAAAGCGCGTAAAGGCCACTTCTTCAAGCCGCAGATG…
>B9D02_01640
ATGAATACCGCAACACTCGTTTTGACCGCAGCAGGCTCTGTCCTGCTGCTGCTTTTTCTGGTGATGAAGGCGCGCATGCACGCTTTTGTCGCGCTGATGTTAGTCTCCATTGGTGCCGGACTTTTCTCCGGTATGCCACTCAACAAAATCGCGGAAACCATGCAAAAGGGGATGGGCGGCACGCTCGGTTTCCTTGCCATTGTGGTTGCGCTGGGCGCGATGTTCGGCAAAATCCTGCATGAAACCGGCGCCGTCGATCAGATTGCTATCAGGATGCTGAAAACCTTTGGTCAGAGTCGTGCCCATTATGCGATGGGCATTGCCGGTCTGATCTGCGCGCTGCCGCTCTTCTTTGAAGTTGCCGTGGTGCTGCTGATCAGCATTGCGTTTGCGGTGGCG…
>B9D02_01645
ATGAACAGTCTGCTGCAGATCATCAAAAGCTGTTTTTTGCGCACCTTTAATTATCAAGGGCGTGAAGGCAGGACGAGCTATTTTATTTTCCTGCTGTTCCAGCTGGCCTGGTTCTGCAGTTATCTGCAATGGTTTACCGGGCCATTGCATGAAATTGGCTTAATCGCGCTGCTGCTGTTTATTTTGCCTGTTTTTTCCTGCGGGGTGAGAAGAATAAATGACGCTGGCTATTCATCCGGCGTCATTGTCCTTTTGGTAGTGGCGCCTTATCTGCTGTTCCCTTTTTTACTCTTCCCGCGCTCGCGGGAAAAAAACTGA
>B9D02_01650
ATGACTGAAATGATTTCGGCGACAATATTATTGTTATTAATTATGGATCCGCTGGGCAATCTGCCGATTTTTATGTCGGTTTTAAAGCATCTGGAGCCGAAACGGCGGCGGGTTGTGCTAATCCGTGAAATGCTGATTGCCCTGATCATCATGCTGCTGTTCCTGTTTACCGGCGAACGCATTCTGGCATTTTTAAATCTGCGCACCGAAACGGTATCGATTTCTGGCGGGATCATTCTGTTTCTGATCGCCATCAAAATGATTTTTCCGTCGGCGGAAAGCAGCAGTTCGGGCTTACCGGCGGGTGAAGAGCCATTCCTGGTTCCGCTGGCCATTCCGCTGGTCGCCGGGCCATCGCTGCTGGCAACGCTGATGCTGTTGTCGCATCAGTATCCGCAT…
>B9D02_01655
ATGAAGAATGTAGGTTTTGTTGGTTGGCGCGGCATGGTCGGCTCAGTGCTGATGTCCCGCATGAGTGAAGAGCGTGATTTTGATGCAATCAATCCGGTCTTCTTCTCGACGTCGCAGCATGGTCAGGCGGCACCCGCGTTTGCGGGCAAACAGCAGGGCACACTGCAGGATGCGTTTGATATTGAGGCGCTGCGCGGGCTGGATATCATTATTACCTGCCAGGGTGGCGACTACACCAGTGACGTCTATCCTAAGCTGCGCGCCAGCGGCTGGCAGGGATACTGGATTGATGCGGCCTCCACGCTGCGCATGAAAGAGGATGCCATCATCATCCTCGATCCGGTTAACCACGCGGTTATTCGTGACGGCATCGACCGTGGCATCAAAACCTTTGTTGGC…
>B9D02_01660
ATGTCAGAGCTTCCCGATCGCGATGCGATCAATGCCCTGTTTGCGGGTAATTATGCCGACCCTTTTTCGTTACTAGGGATGCACCGAACTCAGCAAGGCCTTGAGGTCAGGGCATTGCTCCCCGAAGCGCTTGAAGTGTGGGTCATTGAAACCTCCACCGGGCGTAAACTGGCTCAGCTGGTGTGTGAAGATGCACGCGGCTTCTTCAGTGGCGTCATTCCACGCCGTAAAAATCCATTCCGTTATCAACTGGCGGTCAACTGGCATGGTCAGCAAAACCTCGTCGATGATGCCTATCGTTTCGGGCCACTGCTGCAGGAGATGGATCTGTGGCTGCTGGCGGAAGGGACGCATCTGCGCCCTTATGAGACGCTGGGCGCGCACGGCGACGTGATTGAT…
>B9D02_01665
ATGACCATCACTGCCGGCGATCCCGAACCGCTGGGTGCCAGTTACGATGGCAAAGGCGTTAACTTCACCCTGTTCTCACAGCATGCAGAGCGCGTAGAGCTCTGCCTGTTTGATGAACAGGGCGCGGAACAGCGTCTTGACCTGCCTGGCCGCAGTGGGGATATCTGGCACGGTTATGTTCCGGCGTTAAAACCGGGACAGCGCTACGGCTACCGGGTGCATGGCCCCTGGGCGCCGCAGCAGGGACACCGTTTTAATCCGGCGAAGTTGCTGGTTGACCCCTGCGCCCGCGCCGTGGAAGGCGATGTGCCTGATGATCCGCTGTTTCATGGCGGTGAAGCGCAGCCCGATCCGCATGACAACGCAGCGATTGCGCCGAAGTCCCGGGTCGTCGCGGAG…
>B9D02_01670
ATGGTTAAGTTAGATAGAACAGATCACCTGATGCTGGCCCGCCAGCTCCCTACACAGACGGTTGCTCTGATCCTCGCCGGCGGACGCGGCACGCGACTGGTCGATTTAACGGCTAAGCGTGCCAAACCTGCGGTGCATTTCGGCGGCAAGTTCCGCATTATCGACTTTGCCCTCTCCAACTGCGTTAACTCCGGTATCCGACGGATTGGCGTGATTACGCAGTATCAGTCCCATACCCTGACTCAGCATATCCAGCGTGGCTGGTCCATCTTCAATGAAGAGATGAATGAGTTTGTCGATTTGCTGCCAGCGCAGCAGCGCTTTTCGACCGAACAGTGGTATCGCGGTACGGCCGATGCCGTGACGCAAAACCTTGATGTGATTCGCCGCTATCAGGCG…
>B9D02_01675
ATGCAGGTTTTACATGTCTGTTCAGAACTTTTCCCGCTGCTGAAAACGGGCGGACTGGCTGATGTAGTCGGGGCATTACCTCAGGCGCAAATTGCGGGCGGTACGGATACGCGGGTGCTGTTGCCTGCTTTTCCCGCATTGCGCAAAGGCATACCTGATCTCCAGGTAGTGACGGAGCGAGAGACATTTGCTGGTCATATACGTCTGTTATTTGGTGAATTTAACGGTGTGGGCATCTACTTAATTGATGCGCCCGGCCTCTACGATCGTCCTGGTAGTCCTTATCATGATGAGTCGCAGTTTGCGTATGTCGACAACTATCTGCGCTTTGCGCTGCTGGGCTGGGTTGGCTGCGAACTGGCGTGTGGCATGGATTCCATGTGGCGTCCCGATATCGTG…
>B9D02_01680
ATGAACGCACCTTTCACTTACGCCTCACCAACGTTGACGGTTGATGCCTTAAAGCATTCGATTGCCTACAAACTGATGTTTACCATTGGCAAAGATCCCTCTATCGCCAACAAGCACGAGTGGCTCAACGCCTCGCTGCTGGCGGTGCGTGATCGGATGGTTGAGCGCTGGCTGCGTTCCAGCCGTGCCCAGCTCTCTCAGGATGTCCGCCAGGTTTATTACCTGTCGATGGAGTTCCTGATGGGCCGCACGCTGGGGAATGCGCTGCTGGCGATGGGGATTTATGACGATCTCAACCAGGCGCTGGATGAGATGGGGCTGGATCTGGCCGAGCTGATGGAAGAGGAGAACGATCCGGGACTGGGCAACGGCGGTCTCGGTCGCCTGGCGGCCTGTTTC…
>B9D02_01685
ATGAGTGACAACATTAACCAGGAAATTACCTTCCGTAAGCTCAGCGTCTTCATGATGTTTATGAGCAAAGGCAATATCGCCCGCACGGCGGAAGCGCTGGAGCTGAGCAGCGTCAGCGTGCATCGCGCCCTGCACACGCTGGAAGAGGGCATCGACTGCCCGCTGTTTATTCATAAAGGCCGCAACCTGGTGCCGCTGCCGGCTGCCTGGACGCTGCTGGACTATTGTCGCGACGTGACCACACTGATGGGCAAAGGCATTGAAGAGGCGCGCAAAGTGGCGGGTATCGGCGGGGGTCGCCTGCGGCTTGGCACACTCTACTCGCTGACGCTTGAAACCATTCCCCGCCTGATCATGGGCATGAAGCTGCGTCGTCCAGCCCTGGAGCTTGACCTGACT…
>B9D02_01690
ATGAAAATACTCTTTACCTTCCCCGGCCAGGGCACCCAGCGTGCCGGGATGCTGCAACATCTGCCTGAGGGGGATGCGCTGAAAAGCCGCGTGCGTGCGGTGCTGGGCGACGAAGCTGACCGGCTCGACAGTGCCGATGCACTGCGCCACACCCGAGCCGTGCAGCTCTGTCTGCTGATTTCAGGTGTTGCCTGGGCGCGCGAACTGATCCGCCGTGGGGTGAAACCCGATATCGTCAGCGGTTTATCGATTGGCGCGTTTCCTGCGGCGGTGATTTCCGGCGCGCTGGATTTCAGCGACGCCCTGCGGCTGGTTGCGCTGCGCGGCGATCTGATGGAGCAGGCGTATCCGCAGGGATATGGCCTGACCGCGATCACTGGCTTAACGCTGAGCCAGCTG…
>B9D02_01695
ATGCGTGCGCCGCGTCCCCACGATTTGCTCTGGCTGCGACACAGCAGTGCTTTAGCCACGATTCAGGAGAGCTGGGTCAGCCCGTTCTGGCATCCCGACATGCCGGTGGTGGTGCGGCGCGATCGCCATGAATCCGGTTTGATCCCGATTGGCGTGCGCGGTGAGCGACGTGAGCAACGCGCCGCTGGCTGGATCACGTCAGACACTATTATCCGCGTGGTGACGCCAGAATGGCTGGCTGAACGCACACGGCTGCTGGATTCGCCCTTTACGGCTTATGCGCCTGTCAGCGCGGCGATTTCGCTCAGCGAGACCGCCTGGCCGTGGCGCTGGGGCATTACCGGCAGCACCGGTTATGCGCTGGCAACGCAATGCCCTGTGTTGCACGCCGCCAGCGAT…
>B9D02_01700
ATGATTTACATAATTGTTCATGCCCTTGCTCCAATTTTTATCATTATGCTGTTAGGTTTCTGGGCCGGTAAGGCCGGAATGGTCAATAACAGAGATGTCTCCCTGCTCAATATTTTCGTGATGGATTTTGCGCTGCCCGCTGCGCTGTTCAGTGCCACCGTTCAGACACCCTGGTCGGGTATCGTGGCGCAGTCGCCATTGATTGTCGTCTTAACCGGGGCGATGTGGATAACCTATGTGGCGCTCTATTTCCTGGCGACCCGCCTGTTTAAAAAGTCGCCTCAGGATGCTGCGGTATTAACGCTGACTGTCGCCCTGCCCAATTACGCCGCGCTGGGGCTGCCGATTCTGGGCAGCGTACTGGGAGAAGGTTCATCAACCTCACTTTCTGTTGCGGTT…
>B9D02_01705
ATGACACAGACAAGCAGCCGTGGTGCAACCTGGCTGGAAAAACTTGCACCTGATGCACAGCGCCTGAGCGGTCTGTGCGCCTCTGTTCAGGTGGCTGACGGCCAGCTTAATGGCGAAGATGTCCGCTTTATCGCCGTCGTGCCCGATGCCCAAAACCACTATCCGCGCGCCGCGCAGGGTGAAGTGGGTCTGCTGGAAGGCTGGACGCTGGCGAAAGTGGTGAATGAAACGCGGGAAGCTGACAAAAACAGCGCTGTGAAACGTCCGATTGTGGCGGTGATCGACGTCCCCAGTCAGGCCTACGGTCGCCGCGAAGAGGCGTTTGGCATTCACCAGGCGCTGGCAGGTGCAGCAGGCGCCTATGCGAATGCGCGCCTTGACGGTCATCCGGTGATTGGT…
>B9D02_01710
ATGCGTAACGATGCCAGTTTTATTGAATTACGGGCCCGCGAACGTGCTCATGCGCTGCTGGATGCGGGCAGCTACCGCGAACTGCTGGATCCTTTTGAGGGCATCATGTCGCCGTGGCTGGCTCCGCAGGGCGTGGTGCCCCAGTCCGATGATGGCATGGTCGTGGCACGCGGCACGCTGAACGGTCAGTCTGCGGTGGTGATCGCCATCGAAGGCACCTTCCAGGGCGGCAGCATGGGTGAAGTCTCCGGGGCGAAAATGGCCGCAGCGCTGGAGCTGGCGGCAGAAGACAATCGCAACGGCATCCCGACACAGGCGGTGCTCTGCCTTGAGACCGGTGGCGTGAGGTTACAGGAAGCCAACCTGGGGCTGGCAGCGATTGCCGATATTCATGCGGCG…
>B9D02_01715
ATGGAACACATCACATTATCTCTACCTGCTAACCGCCTGCTCAGTGGCAGAGCGCTGGCCGGGGTCGTTGGTTCCGGTGATATGGAAGTGCTGTACACCGCAACTGAAGGCCAGACACTGAACGTCAATATCACCACCTCACTGGATAACAGCGACGCCCGCTGGAAAGCGCTGTTTGACCGCCTGAACTTAATCAACGGCCTGCCCGCCGGAGAGATGATTATCCACGATTTCGGTGCGACACCCGGCGTGGCGCGTATCCGTATTGAACAGGTTTTTGAAGAGGTGAGTCATGCGTAA
>B9D02_01720
ATGAAACTCCTGTCACAGACTCATGCCGAGGCGCAGGCCAGTCATCTGGCGACGATTGCGCGCGATTGCCTGATTGATGAAGCACGCCTGAGCCCCAAGCCGGGTCTGGTAGACAGTCGGGGAAACGGCGCACATCGGGATCTGACGCTGGCGCTGATGGAGCGTTCTGCCCACAGCCTGATGCCCACCTTTCTGGCGCTGGCCCGTCACAGCTGGCTTCGTCCCGCCGACATCGCCCTGCGCGAAACAGTCGGTCGGCTCGGCCGCGATGGCGAACAGCAGATGATGGCAGCAACCGGCGGCGTGAACACCCATCGGGGCGCGATCTGGGCGCTGGGATTGCTGGTCAGTGCCGCTGCCATGCAGGGTGGCACAGCCACGGCTGACACGCTGGCCCGC…
>B9D02_01725
ATGAACACAGGCCAAACGCCTGCCCGGGAGTGGAACACACGCCGCAGTGAAAAAGCGCGTCGTCTGGCCTCCTTTCCCCTTGATGGCAAAGTTATTCCTGCTGAAAGAGCCGTTGAAGCATTTGAACAGTTAATCGCACCAGGCGACCGCGTGGTACTGGAAGGCAACAACCAGAAGCAGGCTGACTTTTTATCCCGCACCCTTGCGGCGGTGAATCCGGCGAAAATTCACGACCTGCATATGATTATGCCCAGCGTCGGCCGCAGCGAACATCTCGATATTTTTGAAAAAGGCATTGCCCGCAAACTCGACTTCTCCTTCTCCGGTCCCCAGAGCCTGCGCATGTCTCAGCTGTTGCAGGATGGTCAGCTGGAAATCGGCGCGATTCACACCTATATC…
>B9D02_01730
GTGGAAACCAAAGACCTGATCGTGATCGGCGGCGGCATCAACGGTGCCGGCATTGCAGCAGACGCTGCAGGACGCGGACTGTCGGTGTTAATGCTGGAGGCGCGGGATTTGGCTTGCGCGACCTCTTCAGCCAGCTCAAAACTGATTCATGGCGGCTTGCGCTACCTTGAACACTACGAATTCCGCCTGGTCAGTGAAGCACTGGCCGAGCGTGAAGTCCTGCTGAAAATGGCGCCGCATCTGGCGTTTCCGATGCGCTTCCGCTTGCCGCACCGTCCGCATCTGCGTCCGGCGTGGATGATTCGTACCGGCCTGTTCATGTATGACCATCTTGGCAAGCGTACCAGCCTGCCAGGCAGCAAAAGTTTGCGATTTGGCGCGGATTCGGCCCTGAAGCCA…
>B9D02_01735
ATGTTCGTTTTCGAGCATAATCATAATCGCAAACCAACATTTACGCCAGTCTTTAACCCGGTAAAAACATTTTTGCGTGATATAGCTAACATTCTGCCCACCAAAAAAACAGATAGCCGTAACGATTGTCAGGTTATCGGCGCGGATTATCGGGTTACACTACGCGCTATTGTGATGCTGTTATGA
>B9D02_01740
ATGAGAGATCCCATGGAAACGTTTGAATGTATTGATGTGCAGCAGGCGCAGGCGCGTCTGGCGCAGGGTGCGCTGCTGGTGGATATCCGTGATCCGCAAAGTTATGTCCTTGGCCATGCGGCGGGCGCGCTGCATCTGACCAACGCCAACCTCAGCGAGTTTGTCAGTGGCGCGGATCAAAGCCTGCCCGTGCTGGTGATGTGCTATCACGGTAATAGCAGCAAAAGTGCGGCGCAGTATCTTCTGGGACAGGGCTTCAGCGCGGCGTACAGCATTGATGGCGGCTTTGATGCCTGGCGTGCCGCCTTCCCTCAGCAGGTTGCCTCTGGCAGTGAATAG
>B9D02_01745
ATGCGCATTACCCAATTTAATCAGCCGCGCATGGCGCAGGCGTTTGTTGACTACATGGCGACGCAGGGCATCACGTTGCGTATTGAGCATGAAAATCACTACGTCATCATGCTGGATGATGAGAGCAAGATTGCAGTGGTCGAAAACGAACTTCAGCAGTTTCTGCATGACCCTAACCATCCGCGCTATCAGGCCGCCAGCTGGCACAGCGGCAAGACTGACAGCGGTTTGCGCTATGAGCGTAGCAATATCTGGGCGAACATCCGCGAGCGTGCCGGTCCGCTGACCATGACCCTGATGGTGCTCTGCATCGCGGTCTTTATTCTGATGCAGGTCATGGGCGATCAGGCCGTGATGGCGTGGCTCTCCTGGCCGGATGCCGACCAGCATCTTCAGGTC…
>B9D02_01750
GTGAAGCAGACGCAACGTCATGACGCGATTATCGATTTAGTCCGTCGTCAGGGATATGTCAGTACTGAGGAGCTGGTAGATCATTTTGAGGTCAGCCCGCAGACCATTCGTCGCGACCTCAACGATTTGGCCGATCAAAACAAAATTCAGCGCCACCACGGCGGCGCGGCGCTTCCTTCCAGCTCTGAGAATACCGCCTGGCACGATCGCAAAATGATGTGGTCAGCGGAAAAAGCGCGGATTGCGCAGCGTGTTGCCAGCCAGATCCCGGATGGCGCTACGCTGTTTATTGATATTGGCACCACGCCGGAAGCGGTGGCGCATGCGCTGCTCAACCACAGCAATTTACGTGTGGTGACCAATAACCTTAACGTCGCGATGCTGTTAATGGGCAAACCC…
>B9D02_01755
ATGCCGCAGCAAAAATTTAATAAAGCCCGTTTTACCGCTGCCCTGACCCGACAGTGGCAACAGTTGAGTCTCCATTCCGCCCAACAGATGACCTCGCACCAGGCGTGGCAGGCGGTCAGTGCGGCACTGGCAGAACTGCTCGATACCCAGCCGGCACCGCGTCCGGCTAAGCAGCAGCGTCACGTAAATTACCTGTCGATGGAGTTTCTCATTGGTCGTCTGACCGGCAACAATCTGCTGAATCTCGGCTGGTATGACGAGGTCAAAGCGGCGCTGGCTGAGCAGCAACTTGATTTAACCGAATTGCTGGAGCAGGAGATCGACCCGGCACTCGGCAACGGCGGGCTGGGGCGACTCGCCGCCTGCTATATGGATTCGATGGCAACGGTGGGGCAGTCC…
>B9D02_01760
ATGAAGCAAAATGCACTCGATCAGGCCGCCCGTGCCGCGGGAATTTCACTGGATTACATCAACGTTAACGGCGAGAAAGCGGCGATCAGCGATGAGACCAAACGCGCGCTGCTGGCGGTAATGGACGATCCGCAGGATGCCAAAAAATCACCGCTGCCGCCGGTCGCGGTGTTCAGCGGCAGTGGCAAACGGCAATTAACGCCACAGGGCAGCGGCGTCTACAGCTGGCAGTTGCAGACCGAAAAGGGCAAGCAGTTCAGTGGCGAGTTAACCGCCGGAGAGCCTTTTTCGCTGCCGGGGCCGCTGACACAGGGTTATCACCAGCTCACGCTCACTAAAGGAAAGAAGCGCTGGCAGACGCGGATTATTGTCGCGCCGCGCCGCTGCTATCTGCCACCA…
>B9D02_01765
ATGATCCGAATTACTGACTCTGCCCAGGAACATTTTTCTAAACTGCTATCCAAACAAGAAGATGGCACCCAGATTCGCGTATTCGTGATTAACCCGGGTACGCCAACAGCCGAGTGTGGCGTCTCTTACTGTCCGCCCGATGCTGTTGAAGCCACCGATACTGAACTGAAGTTCGAGAAGCTCTCAGCGTATGTTGATGAACTGAGCAAACCTTATCTGGAAGATGCGGAAATCGACTTCGTGACTGACAATCTGGGTTCTCAGCTGACGCTGAAAGCGCCGAATGCCAAGATGCGCAAAGTCTCTGATGATGCGCCAATGGTTGAGCGTGTTGAGTACCTGCTGCAGGCGCAGATCAACCCACAGCTCGCTGGCCACGGCGGTCGCGTATCGCTGATG…
>B9D02_01770
ATGCTAGCAATGCCCGCCCTGTGTTGGCTATGCCGGATGCCGTTGCGGATAGCCCGGCACGGTATCTGCAGCTTATGTTTACGCAAATTACCGCCATTACCGCGGCTCTGCCCACGCTGTGGGTTACCGGCAGGATCAGAAAAGGTCGCCTGTGGCCGCTGCCAGCTTAAACCGCCCGCCTGGCAGGCGCTGGTCTGCGTTAATGACTATTGTCTGCCGTTCAGCCAGTGGGTTAATCAGCTTAAATTTTCTCACATAACCGCACTCAGGGTGATGCTGGCGCGGCTGATTTTGCTAAGCTGGCTTAATGTTTACCGACGCGGTGATGTGCCGCGTCCTGATCTGCTGCTGCCGGTTCCGCTGCACCAGCGACGACGCTGGCAGCGCGGCTTCAACCAG…
>B9D02_01775
ATGACGTCGCTCTACTGGCACACCTGCGGAGAAGGAAAACGCGATCTTGTGCTGCTGCACGGATGGGGACTGAATGCCGAAGTCTGGCAAAGCATTATTCCGCGACTCAGCGCGCATTACCGTCTGCATCTGGTCGACCTGCCCGGTTATGGTCGCAGCCAGAACGTTGACGCGCTGACACTGGAGCAGATGGCTGAGCAGATAATGCCTTTCCTGCCACCGCAGGCCATTGTGGTGGGCTGGTCGCTGGGCGGACTGGTCGCGACGCAGCTTGCGCTGACCGCGCCAGAAAAGCTGGACGCCCTGATTACCGTTGCATCATCACCCTGTTTCACCGCCACAGAGCACTGGCCCGGCATTAAACCGGAAACGCTGCAGAACTTTCAGCAGATGCTCAGT…
>B9D02_01780
ATGAAGGTTTTTAAATGGGTTGTGGCTTCAATGATGATGGGCGCGATTTCATTTTCTGCGATGGCAGCGAAGGAAGTCACCAAAGAAGAAGTTAAGACAATGAACCTGCAGAAAATTGGCACCGTTAACACCACAGCGGAAACCACCTCGCCAATGGATGCTAAAAAAGTACTGTCTAAGCTCGCTGACGAAAAAGGCGGGAAATACTACCTGGTGATCGCCGGTCGCGAACACGGTAAATTCAGTGCAACGGCTGAAGTCTACAAGTAA
>B9D02_01785
ATGGAAACGATCACCGATCTGATTGATAAGATTTATGCTGGCACATTCCCGGAGGCGACCTTAGCGCGCCTGAAGGCTGACATTGCCACAGCCCGCAAGGCGATTAAGCTGCCGCGCAAGGCCCACTGGGATGAGCAGGATGTGGTGCTCATCACCTACGCCGACCAGTTTCGTGAAACCGATAAACCCACGCTCAATACCTTTTCCCGTTTCTATCAGCAGCACCTGCAATCCACCTTTCCGTTGGTTCACCTGCTACCTTTTTTCCCCTGGTCGTCCGACGACGGATTTTCGGTGATTAATTACCACGAGGTCGATCTGGTGTGTGGCGACTGGCAGGATATTTCGCGTTTGCATCAGGAAACCCGCCTGATGTTCGACTTCGTCTGCAATCATATG…
>B9D02_01790
ATGATGAAAGTTCTGAGCCAGATAATTGCCAGTGAGCTACAGGCGCGACCAGAGCAGGTTGACGCCGCCGTTCGCCTGTTAGATGAAGGGAATACCGTGCCGTTTATCGCACGCTATCGTAAAGAGGTAACCGGCGGGCTGGATGACACCCAACTGCGTCAGCTGGAAACCCGTCTCAGCTATCTGCGCGAACTTGAAGATCGACGCCAGTCGATTCTGAAGTCGATTGACGATCAGGGAAAACTCACTGACGACCTCGCCCGCGCCATCAACACCACCCTCAGCAAAACCGAGCTTGAAGACCTCTACCTGCCCTACAAACAGAAACGCCGGACGCGTGGACAGATCGCTATTGAAGCCGGTCTGGAACCGCTGGCGGACACGCTCTGGCAGGAGCCC…
>B9D02_01795
ATGAAAACCCGACTCATTACCCGCGAAGGCTTCGACAAACTGAAAGCGGAACTCGACTATTTATGGCGTGAAGAGCGACCGGAAGTGACAAAGAAAGTCACCTGGGCTGCCAGCCTTGGCGATCGCAGTGAAAATGCCGACTACCAGTACAACAAAAAACGGCTGCGTGAAATTGATCGCCGCGTACGCTATCTGACCAAAAGCCTTGAGCAGCTGCGAATCGTTGATTACTCACCCCAGCAGGATGGCAAAGTATTCTTTGGTGCCTGGGTGGAAATTGAAAACGATGAGGGCGACCTCAAACGCTTCCGCATTGTGGGCTACGACGAGATTTTTGGCCGCAAAGATTACATTTCCATCGACTCACCTATGGCGCGGGCACTGCTGAAAAAAGAGGTC…
>B9D02_01800
ATGAAAAAAACAATTTTACTGCTGAGCGCGCTGGCATTAGGCAGCGTCAGCCCAGGTTATGCAGCCACTGCAACCGGTGAAGCGGCCGGCGCAGCAGCAACAACAACAGCACAAGGTAACTCTAACGCCATCGGTGTTGGCGCAGTCGCAGCCCTGCTGGGCGTAGCACTGGCCACCATGGGCGGCGGCGGCGGTGACGGTCACAGCACCGGCACATCGACCACCACGGCGACCCACGCCGGAAAATAA
>B9D02_01805
ATGCAAGAGAACTACAAAATTCTGGTCGTCGATGACGATATGCGTCTGCGTGCACTGCTTGAACGCTATCTCACCGAGCAGGGCTTTCAGGTGCGCAGTGTCGCTAATGCCGAGCAGATGGATCGCCTGTTAACCCGTGAATCCTTCCATCTGATGGTGCTCGACCTGATGTTGCCAGGTGAAGATGGCCTCTCTATCTGCCGTCGTCTGCGCAGCCAGAGCAACCCGATGCCGATCATTATGGTGACGGCTAAGGGTGAAGAAGTGGATCGTATCGTGGGGCTGGAGATCGGCGCTGACGACTATATTCCCAAACCGTTTAACCCGCGTGAGCTGCTGGCGCGTATCCGGGCGGTACTGCGTCGTCAGGCCAATGAACTGCCAGGCGCACCTTCGCAG…
>B9D02_01810
ATGAAGCGACTGCGCTTCTCGCCACGGAGTTCGTTTGCCCGCACCCTGCTGCTGATCGTTACCCTGCTGTTCGTCAGCCTGGTAACGACCTATCTGGTGGTGCTGAACTTCGCCATTCTTCCCAGTCTGCAACAGTTCAATAAGGTGCTCGCTTACGAAGTTCGTATGCTGATGACCGACCGGTTGCAGCTGGAGGATGGCACGCAGCTGGAAGTGCCACCGGCGTTTCGCCGGGAAATCTATCGCGAACTGGGGATCTCGCTCTACACCAATGCAGCAGCAGAGGAGAGCGGATTGCGCTGGGCGCAGCATTATGAATTCCTGAGCGAGCAGATGGGACAGCAGCTTGGCGGTCCGACCGATGTCCGGGTTGAGGTTAACAAAAACTCGCCGGTGGTC…
>B9D02_01815
ATGCGCGTTAACGGCCTGACCTCGCAAGACCTTGCCGCTTTGGGCATCGTGGATACCACGGAAGTGGTTTACAACCCTGATTACGACACACTATTTCAGGAAGAGACGCGCCCGGACCTCGAAGGTTTTGCTCGTGGCACCCTGACGCAGAGCGGCGCGATTGCAGTAGACACCGGGATTTTCACCGGGCGATCGCCTAAGGATAAGTACATTGTGCGTGATGACACCACGCGCGATACCCTGTGGTGGAACGACCAGGGCACCGGCAAAAACGACAATCAGCCTCTGTCGCAGGAGACCTGGAACGCACTGAAAAGCTGCGTCACCCGCCAGCTTTCCGGCAAGCGTCTGTTTGTTGTGGATGCGTTCTGCGGGGCCAATGCCGATTCACGTCTGAGC…
>B9D02_01820
ATGTCAGTCCAGGATCAACTGCACCGTTATCTGTTTGAAAATGCCGCCGTGCGCGGCGAGCTGGTGAACGTCTCTGACACCTGGCGTGAAACCGTGAAAAATCACGACTATCCGGCACCGGTTAAAACGCTGCTGGGTGAGATGCTGGTAGCGACCAGCTTACTGACCGCCACGCTGAAGTTTGATGGCGAAATCACCGTACAGCTGCAGGGTGACGGTCCGCTGTCGCTGGCCGTGATCAACGGCAACAACAATCAGGAGCTGCGTGGCGTTGCGCGCATCAAAGGCGATATCCCGGACGACAGCACCCTGAAAAGCATGGTCGGCAACGGTTATCTGGTGATCACGATTTCGCCTGAAAAGGGTGAACGTTACCAGGGTGTGGTCGGGCTGGAAGGT…
>B9D02_01825
ATGAAAGAGAAAAGCAGCGAAGAGGTCCGCCTCGACAAGTGGCTGTGGGCCGCGCGCTTCTACAAAACCCGGGCGATTGCGCGGGAGATGATTGAAGGCGGCAAAGTCCATTACAACGGCCAGCGCAGCAAACCCGGCAAAGTGGTGGAACTGAATGCGGAACTGACACTGCGTCAGGGCAACGATGAACGCACCGTGATCGTGGCGGACATCAGCGCCCAGCGCCGTCCCGCCAGTGAGGCCCAGCAGCTCTATCGCGAAACCGATGCCAGTATTGAAAAACGCGAAAAAATGGCGCAGGCGCGCAAACTGAATGCGCTGACTATGCCCCATCCCGATCGGCGACCTGACAAAAAAGAGCGTCGCGATTTGATGAAGTTTAAATTATCGGGCGATGAA…
>B9D02_01830
ATGCTCAACTGGTCTGAGATTGATACCGTGCTGCTCGACATGGATGGCACGCTGCTGGATTTGGCGTTTGATCGTCACTTCTGGCTGGAGCATGTGCCTGAACAGCTCAGCCAGCAACGCGGCATCAGCCGGGCGGAAGCCGACGCGATCATTGCGGAAAAATATCAGGCCGTCGCCCATACGCTAAACTGGTATTGTCTGGATTACTGGGCAGACGCGCTGAAGCTGGATATCCGTGCCATGACGCTGGCGATGCGCAGCCTAATTGCCCTGCGTGACGATACGCTGCCTTTTTTGCAGGCGCTGCGTCGCGCGGGCAAGTCCACCATCCTGCTGACCAACGCGCATCCTTACAATCTGGACGTCAAACTGGCGCAGACAGGTTTAGCGCCGCACCTT…
>B9D02_01835
ATGAGCACAATCTTGATGATCCTGGCCATAGTGCTGACCTGTTCAATCCTGGCAGGCATGGGGTTTTGGTACGCTATGCGGCATCGTCCGCCGTTGGCGAAACCACTGCCATTCATCAGTCCGCCCTGCCGTAAGCTCTCTCCGCAGGAACGTGAGGCTGTCGATAAGTATGTCGCCGCGCTGGAAAAACAACTCAGTACGCCTGTCACTACCCATAAGCGAAGCGCGTCTGAACGGCTGACGCTGACAGCGCAGAGCAACAATGTCTATCCGGTTACCCGCGCAATTACCCGTTACGGCCTCTCTACAGACGATCCCCATAAATGGCGCTATTACCTGGATGAGGTTGAAGTTCATCTGCCGCCGCTGTGGGAACAGTACATTACCGACGAAAACTAT…
>B9D02_01840
ATGAAAATTCCAAAAAAACCTGACATCCTCAATATCACCGCCGTGGCACGTTCACGGTTATTCACTATTGAGTCGGTTGATCTGGCTTTCAGCAATGGTGCACATCGCGTCTATGAGCGGATGAAGCCTTCAGAGCGCGAAGCGGTGATGATTGTGCCGATTATTGATGATCATCTGATCCTGATTCAGGAGTACGCCGTCGGACTGGAAACCTACGAACTCGGCTTCCCGAAAGGGCTGATCGATGCAGGCGAAACCGTGAATGAAGCGGCGGTGCGCGAACTGAAAGAAGAAGTCGGCTTTGGTGCAGATCAGCTGACCACGCTGGGCAAGCTCACCATGGCACCTTCTTACTTTTCCAGCAAAATGAATATTGTGATCGCGGAAGGTCTCTATGCT…
>B9D02_01845
GTGAAGTTCGTAAAGTATTTATTAATCCTTACAGTGTGTTGCATCCTGTTGGGAGCTGGCTCGATTTATGGTTTATACAAATATATAGAGCCACAGCTGCCCGACGTGAACACGCTGAAAGATGTGCGTCTGCAAACCCCTATGCAGGTTTACAGCGCCGATGGCGACCTGATCGCCCAGTATGGCGAAATGCGCCGTATCCCTTTGACTCTGCAGCAAGTGCCACCTGTCATGGTGAAAGCGTTTATTGCGACCGAGGACAGCCGTTTTTATGAGCACCATGGTGTTGATCCGGTGGGTATTTTCCGTGCGGCCAGCATTGCACTGGTCTCCGGTCATGCTTCACAGGGTGCAAGTACCATCACTCAACAGCTGGCCCGTAACTTCTTCCTGAGTCCG…
>B9D02_01850
ATGGCTTTTCATACCTGGCAAATTGGGCTGGATATTCAGAATAGGCAGATTTGTGCCCTTGCCCTCCAGCCTCGTCGTGATGGCTGGCAGCTACGCCACTGGTGGCAGCAGCGGCTGCCGCAAGATACGTTAAGAAACGGCGTGCTGCAATCTTCGCCTGAATTACTGGCGGCCTTAACGGCATGGCGTCAGCGGTTGCCGCGTCGTTATTCGCTGCGTGTCGCACTGCCCGCCCGGCTGGTGTTACAGCGCCAGCTTCCCCTGCCTGCGCAGGCGCTGAACGAACCCGCGCTGGGGCATTACGTGCAGGCGGCCGCGCGCCGTCTCTTTCCTCTGGAGCCCACTGCGCTGGCGCTGGATTACCGGCCGGATGCAAAGCGTGATCAACTCTGCGTCACG…
>B9D02_01855
ATGGTGGCGGTTAATCTGCTGCCCTGGCGGCAGCACCGTCGGCAACAGCAGCAGCGGCAGAGTCTGGTGATGCTGTTACTGATGCTGGGTACGTTGTTTCTGGTTGTTGTGCAACAAACCTGGCAGATCCATCAGGCGCGTCAGCAGGTGGCGCAGACGCGCAGTTTACAGCAGCAGGCGCTGGACGCTCTGGGACAACAACTCGCGCAGCAAAAGCAGTTACTCGCCCGGCTCGCCGTCGTACAAAAACAGCAGGCAAAGCAGCGTCAGCAGGCCGTGCAACTGGCTGCCTGGCAGCAGTTCTGGCTCAATTTACCCGTGTTGATGCCCGATTCCGCCTGGCTGACCCGTCTGGAGAAGCGTGACAATCATCTGACTCTGGAGGGCCAGGCGCAGGAT…
>B9D02_01860
ATGAATGAGTGGTGGGAGCGGTGGTGGCAGATGGCCGCGCTTCCGCGTTACGGCTTGCTGGCCGCCTTCGCATTCTGCCTGCTCCTGCTCTCGTGGATTCTCTGGCTGCGGCCACAGCAGCAGGCGCTGACAACTGAAAAGGTGGCGCTGTTGCAGTTGACCCGCACCCTGCAGCAGCGCCAGCTGCAGTGGCGTCAACATCCTGATGATGAGGTGTTGCAGGCGCAACTGGCGGAAATGCAGCGTGCCCGGTCTGTATCTGGCACATCAGGCCTGGCACTGGAAACGATTCTGGCGGCACGTCGTAACCAACTGGAAGAGTGGCAGCCGGATGCACCCTCCCGCATGCTGACGCTGCATCTGCAGTGGCCGGCATTCCAGTCGCTTTTTGCCGAGCTT…
>B9D02_01865
ATGCGCCATAGCCTGCTGATTTTACTGCTGTGCTGTAGCAGTGTGGTGGCGCGTGATCCGTTCAGGCCGGTTGCCGGTTCAGTGTGTGAAGCGTCAGTGGAACCGCTCACTGGCTGGCGTCTGCAGGGGATCATTGGCCGGGAGGCGCATTTCCATGCCTGGCTGATTGGTCCGCAGAAGGAGATTGTCATCGCCCGCATCGGCAAACCTTTTCCTGTAGCGCCCTGGCAACTCACTGACATGACCCGCCGCAGCATCACCTTAGCGGTGCAAAACAGCTGCACCGCACAACAGACTACATTCTATTTAAAAGGACGTTCGTATGGTTTGGATAGCCACTCTGCTGCTGGTCATCAGCTGCCTGCTGCCGGTTTACGCCGCTGA
>B9D02_01870
ATGGTTTGGATAGCCACTCTGCTGCTGGTCATCAGCTGCCTGCTGCCGGTTTACGCCGCTGATGAGGAACCGCTCAGCCTGACATTTGATAATGCACCGGTAGAGCGTATTTTGCAGGCGCTGGCTGATTATCAGCAGATCAATCTGATGATTGCGCCAGAGGTGGAAGGTTCGTTATCGCTGCGGCTGGATAACCTGCCGTGGCATCAGGCGCTGGAGCTGGTGGCGCGCATGGCAAAGCTGACGCTGATTGAACAGGATAATGTCCTGCTGGTCTATCCGGAAAGCTGGCAACAGGCGCAACAGCAGGCTCGTGCGGCTGAGCAGCAGGCGCAGTTGCAGCAGGTACCTTTGCAGCAGCGCGCGGTCACATTGCGTTATGCCAGCGCCAGCGAGGTG…
>B9D02_01875
ATGAGCGTTACCAAGAGTCAGATGAAAAATTATCTCAACACTCAAGGCTGTTTGGCAACCGATTATATTGCCTTCAGCACATCCATTTCTGAATTGGCCTGTGTTCGCGAAACTGTAACGCGCCAGCGCTGCGTCTTTTACAACGCTGCTTACAGAGAAGTTTTCTGATCTGTTTGCCGGGATTTACCCAGCCTAG
>B9D02_01880
ATGGCAGAGAAACGCAATATCTTTCTGGTTGGGCCGATGGGTGCCGGCAAAAGCACTATTGGCCGTCAGTTGGCTCAGCAACTCAACATGGAGTTCTTCGATTCCGATCAGGAAATTGAGCGACGCACCGGAGCGGATGTGGGCTGGGTTTTTGATGTCGAAGGCGAAGCTGGCTTTCGCGATCGCGAAGAAAAAATCATCAACGAACTGACCGAGAAGCAAGGCATCGTCCTGGCGACAGGCGGGGGTTCCGTCAAATCCCGGGAAACGCGTAATCGGCTCTCCGCTCGCGGTGTTGTGGTTTATCTTGAAACCACCATCGAGAAGCAACTGGCGCGCACCCAACGTGACAAAAAACGTCCGTTGCTGCAGGTGGATTCACCGCCGCGTGAAGTGCTC…
>B9D02_01885
ATGGAGAAGATCACCGTCTCACTAGGGGAACGCAGTTACCCCATCACTATCGCCGCCGGACTGTTTAACGATCCGGCTTCTTTTTGGCCGCTACGCGCGGGCGAAAACGCCATGGTGGTGACAAACCAGACGCTGGCTCCGCTTTATCTTGACCCGCTTACAGCGCTGCTGAAGGCGGCTGGTGTAAAAGTGGATCAGGTGATCTTACCCGACGGCGAGCAATATAAGACGCTGGCCGTAATGGATCAGGTTTTTACCGCACTTCTGCAAAAGCCGCACGGTCGTGATACGACGCTTATCGCCTTAGGCGGTGGCGTCATTGGCGATCTTACCGGTTTTGCTGCGGCCAGTTATCAGCGTGGCGTACGCTTTATTCAGGTACCGACCACCTTACTGTCG…
>B9D02_01890
ATGGATGAGTTTAAACCGGAAGACGAGTTAAAACCTGACGCCAGCGACCGCCGTCCCTCGCGCCCGCGTAAGCCGTCTGCCGCAGCCAAAGTACCGGCGTCGCGCCAGCGCATCATGATGGGTGTCGGGATTCTGGTTCTGCTGTTACTGGTACTGGGTATTGGTTCAGCGCTGAATGGCCCGGATGAGAAAAAGCCAGCGACTGCGGGCACGACTCCTGCCGCCAGTGGCGGTTCCGGTAGCGAGAAGAATATCGATCTGGGCGGCTCCTCTTCCATGTCAGCCGGGCAGACTCCTCCGTCAGGTCAAACCACGCCAGCGGCTGACGCAAATAACGCATCGACCAGCGGTGAGCGTGCCTCTGCTCCTCAGCGTGACGTTTCCATGCCGCCTGTGGCG…
>B9D02_01895
ATGAAAAAAAATCGCGCTTTCCTGAAATGGGCAGGGGGAAAATTTCCCTTAGTAGAAGAGATCCATCGTCACCTGCCGCAAGGCGACTGTCTGGTCGAGCCCTTTGTGGGTGCAGGTTCAGTGTTTCTGAACACGGAGTTTGATCGCTACCATCTTGCAGATATCAACAGTGACCTGATTAATCTCTACAACATTGTTAAAACGCGCACGGCGGATTTCATTCGTGACGCGCAGCTGCTGTTTACGCCGGAAGGTAACAACGAGATCTGTTATTACCAGCGGCGCACCGAATTCAACACCAGCACCGACGCCTACCAGCGCGCGCTGCTGTTCCTCTATCTGAACCGTCACTGTTACAACGGCCTCTGTCGCTATAACCTGCGTGGTGAGTTCAACGTG…
>B9D02_01900
ATGAAACAATATTTGCTGGCCCCTTCAATCCTTTCGGCGGACTTTGCCCGTCTGGGCGAAGACACAGCCAAAGCGCTGGCGGCCGGAGGTGACGTGGTGCACTTCGACGTGATGGATAACCACTACGTCCCTAATCTGACCATGGGTCCGATGGTGCTAAAAGCACTGCGGGACTATGGCATCACCGCTCCCATCGATGTGCATCTGATGGTGAAGCCGGTAGATGCGCTGATCCCTGAGTTCGCCAAAGCCGGCGCCACTTACATCACCTTTCATCCCGAAGCCAGCGAACATGTTGACCGCACCCTGCAATTGATTAAAGAGCATGGCTGTAAAGCAGGTCTGGTGTTTAACCCGGCGACCCCGCTTAGCTATCTGGATTACGTCATGGATAAGCTG…
>B9D02_01905
ATGGCTCATTTCACTGAGATTCGTGCGCTGGCGTTTGATCTCGATGGCACGCTGGTGGATAGCGCGCCAGGCCTTGCTGATGCGATCGACCGTACGCTGAGCGATCTCCGCCTGCCGCAGGCGGGCCTTGAGCGGGTCTCCACCTGGATCGGCAACGGTGCCGATATCATGATGGCCCGCGCGCTGACCTTCGCGCTGGGTCGCGAACCGCAGCCTGAAGAGCAGCGTGATGCGCGGGCGTTGTTTGACCGGCACTACGCCGATACGGTAGAGGCGGGTAGCACGCTGTTTCCACAGGTAAAGCAGACGCTGGAGGCATTAAAGGCTTCCGGATTGCCGATGGCGATTGTGACGAACAAGCCGACGCCGTTTGTGGCACCGTTGCTGGAATCGCTGGGC…
>B9D02_01910
ATGAAACCCATCGTTTTCAGCGGCGCACAGCCGTCCGGCGAACTGACCATTGGCAACTATATGGGAGCGCTGCGTCAGTGGGTGCAGATGCAGGATGATTTTCACTGCATTTACTGCATCGTTGATCTGCACGCAATCACCGTGCGTCAGGATCCTGCAGCACTGCGCAAAGCGACGCTGGACACGCTGGCGCTTTATCTGGCCTGTGGTATCGACCCGGAAAAAAGCACCATCTTTGTTCAGTCGCATGTGCCAGAACACACGCAGCTGAGCTGGATCCTGAACTGCTACGCCTACTTCGGTGAACTGAGCCGCATGACGCAGTTCAAAGATAAATCAGCGCGTTACGAAGAGAACATCAACGCTGGTCTGTTCGATTATCCGGTGCTGATGGCGGCG…
>B9D02_01915
ATGTTGTCACCCAAGTGGATCAATAACGTGCGTTTACCCTGGCGGGAAGGATTGTGGCAAATCGAAATCGCCGACGGAAAAATTGCCCGCATTTCAGCTCAGCCGCAGCAGCCTTCACCCGCGGATCAATCACTGGACGGTGAGGGCGGCATAGCCTGCGCGCCCTTTATTGAGCCTCATATTCATCTGGATACCACCCAGACGGCGGGTGAACCGGCATGGAATCAGTCCGGGACGCTGTTTGAAGGCATTGAGCGCTGGGCCGAACGCAAGGCGCTGCTCAGCCACGAAGATGTTAAACAGCGGGCGTTGCAGACGCTGAAGTGGCAGATCGCCAACGGTATCCAGTTTGTCCGCACTCACGTTGACGTGTCCGATCCGTCACTGACGGCGCTGAAA…
>B9D02_01920
ATGACAAACCGTAATCGTATTGGCCTCACCTGGATAAGCTTCTTCTCCTATGCGCTGACTGGCGCGCTGGTGATCGTTACCGGCATGGTAATGGGCGATATCGCAAAAGATTTCCAGATCCCCATCTCCAGCATGAGTAATACCTTCACCTTCCTCAACAGCGGCATTTTAGCTGCGGTCTTCCTGAACGCCTGGCTGATGGTCATTGTGCCGCTGAAGCGCCAGCTTATTTTCGGCTTCGTCCTGATGGTGCTTGCGATAATCGGGTTGATGACCAGTCGCGATCTCACTGTCTTTTCGCTCTGCATGTTTGTACTGGGTGTGGTGAGCGGCATTACCATGTCGATCGGCACCTTCCTGATTACCCACATGTATGAAGGTCGTCAGCGTGGTTCACGC…
>B9D02_01925
ATGTTTAAACGTACTTTTACAGCGGCCATCACCCTGTTAGCGCTCTCTTCCGTTTCCGCCCAGGCGCTGGCCGCAAAAGGTGACACCCACGTTCTGCTCACCACCTCCGCCGGCAATATTGAACTCGAACTGAATAACCAAAAAGCGCCGGTTTCTGTGAAAAACTTCGTTGATTACGTCAACAATGGTTTTTACAACAACACCATTTTTCACCGCGTGATCCCGGGCTTTATGGTGCAGGGTGGGGGCTTCACCACAGACATGCAGCAGAAGCAGACCAACGCGCCAATTAAAAACGAAGCGGACAATGGCCTGCGTAACCTGCGCGGCACCATCTCTATGGCGCGTACCGCCGATAAAGACAGTGCGACCAGCCAGTTCTTCCTCAACGTCGCGGAT…
>B9D02_01930
ATGGCGAACAAACTCACCGAAAAACAGAAGGTCACCCTGTGGCAACAGCGACGTAGCGCCAGCTATCAGGCCAGCTGTCGGCTGGAAGGTTTCATGCCAAATGAAACCAGTGTTAACAGCGATGATGCAGCCGCACGTCTGGCGTCACTGAGGAGGCAATATGGACTCTAA
>B9D02_01935
ATGGACTCTAATACCGCCGTCAGCCAGGATCCCTACCTGTGGCAGCACGACAACGTGCTGAAAAATCTGCCCGATATTCATGACGCTGCGCAGCTGCGCAAGGCAGAGCTGAGCTTTAGTGCGGCACGCGCCGCCACGCTGGAGCTGGGCCCGCGTAATCCCGGGCTGCCTTACCTGCGCCAGATCCATCGCACGCTGTTCCAGGATGTCTACAGCTGGGCGGGGGAACTGCGCACCATTGATATCTGGCGTGATGAGACGCCGTTCTGTCATTTCGAATATATCGAAAAGGAAGGCAATGCCCTGATGGCCGCGCTGGAAGAAGAGAAGGGGTTAGCTGATTTGCCGCGTGACGAATTTATTCAGCGCCTCGCTCACTACTATTGCGAAATCAATATG…
>B9D02_01940
ATGCTGCTGCTTATCGACAATTACGACTCCTTTACCTGGAATCTCTATCAATATTTCTGCGAGCTGGGCGCGCAGGTTCAGGTGGTGCGCAATGATGCCATCACGCTGGAGCAGATGGCGGCGCTGCCACTGACCCATCTGGTCATCTCGCCTGGCCCCTGCACGCCGTCGGAATCAGGCATCTCGCTGGCGGCAATCCGGCACTTCGCCGGACAGCTGCCGGTGCTGGGCGTCTGCCTGGGCCATCAGGCGATTGCGCAGGCGTATGGCGCGCAGGTGGTACGTGCGCGTCAGGTGATGCACGGCAAAACCTCTGCCATTCAGCACACCGGCCAGGGCGTGTTTCGCAATCTCAATAATCCCCTTACCGTGAGCCGCTATCACTCGCTGATTGTGCAG…
>B9D02_01945
ATGGCAGCGGAAAAAATTGCGGTCACGCGGGAGACGTTCGATAACGTTATTTTGCCTGTTTATGCACCTGCGCAGTTCGTGCCGGTAAAAGGCAAGGGCAGCCGTGTATGGGATCAGCAGGGCAAAGAGCATATCGATTTCTCGGGTGGTATCGCCGTCACCGCACTTGGACACTGCCATCCTGCGCTGGTGGAGACGCTGAAAAGCCAGGGCGAGACGCTGTGGCACACCAGCAACGTCTTCACCAACGAACCGGCGCTGCGCCTTGCCAGTAAGTTAATCCAGGCGACCTTTGCCGATCGCGTCTTCTTTGCCAACTCCGGTGCCGAAGCCAACGAAGCCGCGTTTAAGCTGGCGCGCTACTACGCCTGCAAACGTCACAGCCCGTTTAAAAGTAAA…
>B9D02_01950
ATGTGGCGTCGAATTATTTACCATCCTGAAGTCAACTACGCCTTGCGGCAAACGCTGGTGCTTTGTCTGCCCGTCGCGCTGGGCTGGCTGGCTGGCGACCTGCAAAAAGGTCTGCTGTTCTCGTTAGTGCCTGCCTGCTGCAATATTGCCGGTCTGGATACCCCGCATAAACGCTTTTTCAAACGCCTGATTGTGGGTGGCAGCCTGTTTGCCCTCGGCAGCTTCCTGATTCAGTGGCTCACACTGCATGCCATTCCGCTACCGCTCATCCTGTTCGCCATGCCCCTGCTGCTCGGCGTGACGGGTGAGATCAGCCCGCTGCATGGTCGTCTGCTGCCCGGCACGCTTATCGCCGCCATTTTTACCCTGAGCCTCATTGGCCGCATGCCCATCTATGTT…
>B9D02_01955
ATGGTTCTCGGCAAACCGCAAACAGACCCTACACTCGAATGGTTCCTGTCCCATTGCCATATTCACAAGTATCCATCCAAAAGTACGCTGATTCACCAAGGTGAAAAAGCAGAAACGCTTTACTACATCGTGAAAGGTTCCGTCGCGGTTCTGATTAAAGATGAAGAAGGCAAAGAGATGATTCTTTCCTACCTGAATCAGGGCGATTTCATTGGTGAGCTTGGCCTGTTCGAAGAAGGCCAGGAGCGCAGCGCCTGGGTACGTGCGAAAAGCGCGTGCGAAGTGGCGGAGATTTCTTACAAGAAATTCCGTCAGCTGATTCAGGTTAATCCCGACATCCTGATGCGACTCTCCTCGCAGATGGCGCGTCGCCTGCAGGTCACGTCTGAAAAAGTGGGT…
>B9D02_01960
ATGCAGGCAAGAGTGAAGTGGGTAGAAGGACTGACATTCCTCGGAGAATCCTCATCCGGCCATCAGATACTGATGGATGGAAATTCGGGCGATAAAGCGCCCAGCCCAATGGAGATGGTGCTGATGGCGGCCGGCGGATGCAGCGCGATTGACGTGGTATCAATTCTGCAAAAAGGCCGTAACGATGTGGCTGATTGTGAAGTAAAACTGACCTCAGAACGTCGTGAAGAGGCGCCGCGAATCTTTACGCACATCAACCTGCATTTTATCGTGAGTGGTAAAGCGCTCCAGGATAAAGCGGTCTCACGCGCGGTGGATCTTTCTGCTGAAAAATATTGTTCGGTGGCCATCATGCTGGGTAAAGGCGTGACGATTACGCATAGCTATGAAGTGATTGAG…
>B9D02_01965
ATGTCTGCACGTCATCCCATTATCGCGGTGACCGGTTCCAGCGGTGCAGGAACCACCACCACCAGCCTCGCGTTTCGTAAAATCTTTCAGCAGCTCGATCTTCATGCTGCTGAGCTTGAAGGCGACAGCTTTCACCGCTTTACCCGCCCTGAAATGGATATGGCGATTCGTAAGGCGCGCGATTTAGGACGTCACGTCAGCTACTTTGGCCCGGAAGCCAATGACTTTGGTCTGCTGGAGCAGAGCTTTAAAGAGTATGGTCAAAGCGGACAGGGCCAGTCGCGTAAATATCTGCACACCTACGATGAAGCCGTACCGTGGAATCAGGTGCCCGGCACCTTTACGCCCTGGCAGCCGCTGCCGCAGAACACTGACATTCTGTTCTATGAAGGACTGCAC…
>B9D02_01970
GTGATTATTCCCTGGCAACAGGTCTCACCTGAGACCCTTGAAAATCTGATTGAAACCTTTGTGCTGCGCGAAGGCACAGACTACGGCGAGCAGGAACGCAGCCTGCTGGACAAGGTAGCTGATGTGCGACGCCAGCTGGAAACCGGTGAAGTGGTGCTGGTGTGGTCGGAACTGCATGAATCGGTCAATATCATGCCGCGCAAAGAATTTCGTGGCTGA
>B9D02_01975
ATGGAACAGACAAGCTTTTACCACATGAAATTTACCGGCCCGGAAAACGAGCAGTTCAGACCACCTGACACGCTGCGTAACGCGCATCTGCAGACGATGCTGCCGCGCCTGTTACGTCGCCGTATCACCTTCGCTCCTCACTGGCAGCGTCTCGATCTGCCCGATGGCGATTTCGTCGATCTCGCCTGGAGCGAAGATCCGCAGCTGGCGCAGCATAAACCGCGCGTGGTGCTGTTTCATGGACTGGAGGGCAGCTTTCAGAGTCCCTACATTCATGGCCTGATGGCGATCTGCCGCGCACGTGGCTGGCTGGCAGTAGTAATGCATTTTCGCGGCTGCAGCGGCGAACCTAACCGGCTGAACCGCATCTATCACTCCGGCGAAACTGAAGATGCCCGC…
>B9D02_01980
ATGGAACTGAGTCTTTTCTTATCAATGTTGGGATTTCTGTGGGTCGCGGCCATTACGCCAGGCCCCAATAATATGTTACTCACCGCCTCGGGCGCTAATTTTGGCTTTCTGCGCACGATTCCGCTGATGATCGGCATCATGATCGGCATGCAGGTGATGCTGCTGATGGTGGCCTTTGGCGTAGGCGGTTTGATCCTGCTCTATCCCTCGCTGCATCTGATGCTGAAAATCGCCGGTAGCCTCTATCTGCTCTGGCTGGCGTGGAAGATAGCCACCGCCAGCTATGCAAAGCTGGAAACTGACCAGGCACCGGATGCGCCAATGCCGTTCTGGCAGGGCGGGCTGCTACAGCTGATCAACCCCAAAGCCTGGCTGATGGCGCTGGGCGCGGTCGCCAGC…
>B9D02_01985
ATGTCGATCGAGAAAGTCGCTCAGCTGGCTGGCGTTTCCAAAGCCACGGTATCGCGGGTTCTCAACGCGCATCCCGGCGTAAAGCCCGATACGCGTGAGAAAGTTCTGGCGGCAATCTCTGCCTGCGACTATCAGCCCAACTTACTGGCACGTCAGCTGCGGACGGCACAAAGCCACATGCTGCTGGTGCTGATCTCGGATATTACCAACCCCTTCTGTTCGCGCGTGGTTCAGGGCATTGAAGCCGAAGCAGAACTGCACGGCTATCACATTCTGCTTTGCAACTCCGCCTCGCAGCTTCAGCGTGAAGCCGCCTATCTTTCGCTGCTGACCGGAAAAGTGGTGGATGGTGTAATAACGATGGATGCCGCATCAGGGTTGCAGGATTTGCAGGCGCTG…
>B9D02_01990
ATGGCAGCAACACGTTTAACTTTCTTAGCCGCAGCGATGGCGCTGCTGGCGTTTCGGGCTGATGCAGTCAATGTCACCGTTGCGTACCAGACCTCTGCCGAACCGGCGAAAGTGGCACAGGCTGATGGCAGTTTTGCCAAAGAGAGCGGGGCCAGCGTCGACTGGCGTAAGTTTGACAGCGGTGCAGGCGTATTGCGCGCGCTGGCGTCCGGCGACGTCCAGATTGGCAATATCGGCTCCAGTCCGTTAGCGGTCGCAGCGGCGCAAAAGCTGCCAATCGAAGCCTTTCTGCTTGCCTCACAGCTGGGCAACTCTGAAGCGCTGGTGGTAAAGAAGAACATCACCACTCCCAGCGATCTCATTGGCAAGCGCATCGCGGTGCCGTTCATCTCTACCACC…
>B9D02_01995
ATGCTGCGTATCGCTCATCTTCATGCCCGTTATGCCGGACAACCGGTGTTGCAGGATATCAATCTGCAGCTGGATAGCCATGAACTGCTGGTGGTGCTCGGCCCCTCCGGCTGCGGCAAAACCACGCTGCTTAATCTGGTTGCCGGATTTCTGCCGGTGGAGTCGGGCAGCATCACGCTGGATAAACAGCCAGTGACGGGGCCTGGTGCGGAGCGCGGCGTGGTGTTTCAGCATGAAGGCTTACTGCCATGGCGTAACGTGCTGGATAATGTTGCCTTTGGTCTGCAGCTGGCGGGGATGTCGCGTCCGGCGCGCGAGGCCATCGCACGGAAGCTCATCAGGCAGGTGGGGCTGGAAGGGGCGGAGAAGCGCGCCATCTGGCAGTTGTCAGGCGGTCAG…
>B9D02_02000
ATGAGCGCGTTAATCCACGACAAGTCTCTGCCGGTGCGCCGTCGTTTGCGCTGGCCATTTTCAACCACGTTCACGCTGAGCATGCTGAGTCTCTCTCTGCTGTTGCTGCTCTGGTGGGGCGTGACCGCGCTGGGCCTGATTGCTCCGCTGTTCCTGCCGTCGCCACAGCAGGTGTTCAGCAAGCTGCTGCTGATTGCCAGCGCCCAGGGCTTTATGGATGCCACGCTGTGGCAGCATCTGGCCGCCAGCCTGACGCGGATGCTGATTGCGCTGACCGCGGCGGCCGTCAGCGGCATTCCGGTGGGGATTATGATGGGCCTCAGCCCGGTAGCTCGCGGTCTGCTTGATCCGCTTATTGAGCTTTATCGCCCGATTCCGCCACTTGCCTATCTGCCGCTG…
>B9D02_02005
ATGAATGAACGTCTGAGTTTTACCCCGCTTGGCCCTTACATAGGCGCGCAGGTCTCAAACCTGGATGTCTCACGGCCATTGAGTGATGCGCAGTTTGAGCAGTTGTATCATGGCTTGCTGCGTCATCAGGTGCTGTTTCTGCGGGACCAGAAAATAACGCCGGAACAGCATCGCGCACTGGCGATCCGTTTTGGCGACCTGCATATCCATCCGGTCTATCCCCATGCGGAGGGCGTCGAAGAGATTATCGTGCTCGATACCCATCAGGATAATCCGCCGGATAATGACAACTGGCACACCGATGTCACCTTTATCGAAACACCGCCGGCTGTCGCGCTGCTGGCCTCCAAAGTCTTACCGGAAGCGGGCGGTGACACGCTCTGGACCAGTGGCATCGCC…
>B9D02_02010
ATGATTGTCTTCTCAGCCTTACAAATTCGCCGCGGCATCCGCGTCCTGCTCGACAATGCCACCGCCACCATTAATCCCGGTCAGAAGGTCGGGCTGGTGGGTAAAAACGGCTGTGGGAAATCCACGCTGCTGTCGCTGTTAAAAGGTGAAATCACCAGCGATGCCGGCACCGTCACGTTCCCCGCTCACTGGGCGCTGGCCTGGGTGAATCAGGAAACGCCAGCGCTGGATAAAGCCGCGCTGGAGTACGTGATTGATGGCGATCGCCAGTTTCGTCAGCTTGAAGCCGAGCTGGCGGACGCCAATCTGCGTGACGATGGCAATGCCATTGCGCTGCTGCATGGCCAGCTGGACGCGGTGCAGGCGTGGAGCATTCATGCGCGCGCCTCAAGCCTGTTG…
>B9D02_02015
ATGTCGCAGCCACCCAGGGTTTTGCTGCTTTATGCTCATCCGGAATCACAGGATTCGATCGCGAATCGAATTTTGTTACAGCCGGCTCAGGCACTGGAACACGTCACCGTGCACGATCTGTACGCGGCCTATCCGGATTTTTTTATCGATATTCATCATGAACAACAGTTACTGCGCGAACATGACGTGATCATTTTTCAGCATCCGCTCTATACCTACAGCTGTCCGGCATTGCTGAAAGAGTGGCTGGATCGGGTTCTGTCCCGCGGCTTCGCCAATGGCGTGGATGGCAATGCACTTGAAGGTAAATACTGGCGCAGCGTGGTGACGACCGGCGAACCGGAAAGTGCCTTTAAGCAGCAGGGTCTGAACCGCTATTCGCTCAATGACATTATGCGG…
>B9D02_02020
ATGGAAGGGCAAACGCTGCTGACCGCGGGGGTGATTTATCTGGTCGCGGCGGTCTTGATTGTACCGGTGGCGGCTCGCCTCGGTATTGGTGCAGTTCTGGGTTATCTGGTGGCGGGTATCGCCATCGGCCCGTGGGGATTAGGTTTTATCAGCGACGTCGACGAGATTCTTCACTTCTCTGAGCTCGGCGTGGTTTTCCTGATGTTTATTATCGGGCTGGAGCTGAACCCGGCAAAGCTGTGGGCGCTGCGCCGCTCCATTTTTGGGGTCGGCGCGGCGCAGGTCATCTTCTCCGCAGCCATTCTCGGCGGCTTATTGTGGCTGACCCATTTTAGCTGGCAGGCGGCGATCATCGGTGGGATTGGCCTGGCGATGTCCTCGACCGCCATGGCGCTGCAG…
>B9D02_02025
ATGCGTAAACGTTTTATTGCCGGTGCGACATGCCCGCACTGTCAGGAAAAGGACACGCTGGCGATGTGGCGTGAAAATAATGTTGATGTGGTGGAGTGCGTGAAGTGTGGTCATCAGATGCGCGAGGCGGATAAGCAGGCGCGCGATCAGGTTCGCTCAAATGAACAGGTTATTGGCATTTTCCATCCTGAGTAG
>B9D02_02030
ATGAAAGTAGCAAAAGACCTGGTGGTAAGCCTGGCCTATCAGGTACGTACAGAAGACGGCGTGTTAGTTGACGAGTCACCGGTGAGTGCACCGTTAGACTACCTGCACGGTCATGGTTCCCTGATTTCTGGTCTGGAAAATGCGCTGGAAAACCACATTGCCGGCGACAAGTTTGACGTGCATATCCCGGCAAACGATGCTTACGGTCAGTATGACGACAACCTGGTGCAGCGCGTTCCTAAAGACGTGTTCATGGGTGTTGATGAACTGCAGGTTGGCATGCGTTTCCTGGCAGAGACCGATCAGGGTCCGGTGCCAGTAGAAATCACTGAAGTTGAAGATGAACACGTCGTGGTTGATGGTAACCACATGCTGGCGGGTCAGAACCTGAACTTCAAC…
>B9D02_02035
ATGCAACAATCTGAGTGGGAACAGCGTCTGGAGACGTTAGAGAGTAAACTGGCCTTTCAGGAGATGACGATCGATCAGCTAAACAGCGCAGTGGTTCAGCATGAGCTTGAGATGAATAAAATGCGTGAACAGATGCGCATTTTGACTGACAAGCTCAAAGCGAATGCGCCCTCGATGGTCGCCTCACAGTCTGAAGAGACGCCACCCCCGCACTACTGA
>B9D02_02040
ATGAAATCACTGTTTAAAGTCACATTGTTAGCTACCACCATGGCTGTTGCACTGAATGCTCCGCTGGCAATGGCGGCAGACACCGCTGCGGCCCCACAGGCTGCACCCGCTGCTGCGCCACAGTCCGCGCCACAGGCACCTAAGAATGCTGCTTTCAAAGATGAAGACCAGCAGTCTGCCTACGCACTGGGTGCTTCACTGGGTCGCTACATGGACAACTCCCTGAAGGAGCAGGAAAAACTGGGCATCAAACTGGATAAGCAGCAGCTGATTGCTGGTGTTCAGGATGCATTTGGTGGTAAGAGCAAACTGTCTGATGAAGAGATTGAGCAGACGCTGCAATCCTTTGAAGGCCGCGTGAAAGGCGCAGCCTCAGCGAAAATGGAAAAAGATGCGAAA…
>B9D02_02045
ATGTCTAATCCATTCAATCCGGGTGAACTGAGCGACTTCGATCTTCTGGAGCAGCGCCCGTTCGAACAATCCGATTACGATATTCTGAAATCGTACGAGGCTGTCGTGGATGGCCTGGCGATGCTGATCGGCTCGCATTGTGAAATTGTCCTGCATTCGCTTGAAGATCTTAAGTGTTCGGCCGTACGTATCGCCAATGGAGAACACACCGGTCGTAAAGTCGGTTCGCCTATCACTGATTTAGCCCTGCGTATGCTGCACGACATGCATGGCGCGGACAGCAATGTCTCCCGTGCCTATTTTACGCGCGCCAAAAGCGGCGTGCTGATGAAGTCTGTCACCATTGCGATTCGCAACCGTCAGCAACGGGTCATTGGCCTGCTCTGCATCAACATGAAC…
>B9D02_02050
ATGCGCTACACCCTGATGGTGACCGGCCCGGCTTATGGGACGCAACAGGCGACCAGTGCATACCTGTTCGCCCGTGCACTGCTGACGGCGGGCCATCAACTCGACAGCGTGTTCTTCTATCGCGAAGGGGTGCTGAATGCTAATCAGCTCACCGCGCCTGCCAGTGATGAATTTGACCTTGTACGTGCGTGGCAGGCCTTGCATCAGGAGCACGGTGTGGCATTGAACATCTGTGTCGCGGCCGCGCTGCGTCGCGGCGTCAGCGATTCGCAGGAAGCGGACCGGCTCCAGCTGGCGGGCAGTAACCTGCAGCCGGGTTTTACCCTGAGTGGGTTGGGTGCGCTGGCGGAAGCCGCGCTGAGCTGTGAACGCATGGTGCAGTTCTGA
>B9D02_02055
ATGAATCGTGTCGCATTTGTTTTTACCCGTGCGCCGCACGGCAGCAGTGCAGGGCGCGAAGGGCTGGATGCCGCGCTGGCCACGGGCGCGCTCAGTGACGATATCGGCCTGTTTTTTATTGGTGATGGCGTATTGCAGCTTAATCTTCATCAGCAACCAGAGACGATTAAGAGCCGTCACTATGCCGCGACCTTTGGCGTGCTGCCGCTGTATGACATTGAACAGTGCTATCTCTGCCAGGACTCCCTGATTGCGCGAGGGTTAAAGGTTGACGCTGACCGGTTGCTGGATGTTACCCTGTTGGACGCGCCGGCACTGCGGCAGATGCTGGCCAGCTACGATCGCATTCTTACTTTCTAA
>B9D02_02060
ATGCTGCACACTTTAATGCACTCACCGGCCTACAGTGATCTTGATACTCTGCTTTTAATGGCGGGCGCCGGAGATGACCTGCTGCTGTTGCAGGATGGAGTGCTGGCCGCCTTAACCGGAAGCCGTGCATTAATGCGGCTCTCAGAGAGCGGCCTGACGCTGTGGGTGCTGGACGAAGATGTTCAGGCTCGCGGTCTCGCTGGACAAATTTCGAGCAGCGTACAGTCAATAGACTATAATGGCTTTGTCACGCTAACGATCAGGCATCAGCAACAAATCGTGTGGTAA
>B9D02_02065
ATGGCAACAGTTAACCAGCTGGTTCGCAAACCACGCGTCCGCAAAGTTGCAAAGAGCAACGTGCCGGCGCTGGAAGCTTGCCCGCAAAAACGTGGCGTTTGTACTCGTGTGTACACCACCACTCCTAAGAAACCAAACTCCGCACTGCGTAAAGTCTGCCGTGTGCGTTTGACCAACGGTTTTGAAGTTACCTCCTACATTGGTGGTGAAGGTCATAACCTGCAGGAACACTCCGTGATCCTGATCCGTGGCGGTCGTGTAAAAGACCTGCCAGGTGTGCGTTACCACACCGTTCGTGGCGCGCTTGACTGCTCAGGTGTTAAAGACCGTAAGCAGGCTCGCTCCAAGTACGGCGTGAAGAAGCCAAAGGCTTAA
>B9D02_02070
ATGCCACGTCGTCGCGTCATTGGTCAGCGTAAAATTCTGCCAGATCCTAAGTTCGGATCAGAGCTGCTGGCCAAATTTGTAAATATCCTGATGGTAGATGGTAAAAAATCTACTGCAGAATCAATCGTTTATACCGCGCTCGAGACCCTGGCTCAGCGTTCAGGTAAAAACGCACTGGAATCTTTTGAAGTAGCCCTGGAAAACGTGCGTCCGACTGTCGAAGTTAAGTCACGTCGCGTTGGTGGTTCTACTTATCAGGTACCAGTTGAAGTCCGCCCGGTTCGTCGTAATGCTCTGGCAATGCGCTGGATCGTAGATGCTGCTCGTAAACGCGGTGATAAATCAATGGCTCTTCGCCTGGCGAACGAACTTTCTGATGCTGCAGAGAACAAAGGTACT…
>B9D02_02075
ATGGCTCGTAAAACACCCATTGCCCGCTACCGTAACATCGGTATCAGTGCGCACATCGACGCCGGTAAGACTACCACTACCGAACGCGTTCTGTTCTACACCGGTGTAAACCACAAAATCGGTGAAGTACATGACGGCGCAGCAACCATGGACTGGATGGAGCAGGAACAGGAACGTGGTATTACCATCACTTCCGCTGCGACCACCTGTTACTGGTCTGGTATGGCAAAGCAGTTCGAACCACACCACATCAACATCATCGACACCCCAGGACACGTTGACTTCACCATCGAAGTTGAACGTTCTATGCGTGTGCTTGATGGCGCGGTAATGGTTTACTGTGCAGTTGGTGGCGTTCAGCCACAGTCTGAGACCGTATGGCGTCAGGCTAACAAATAT…
>B9D02_02080
ATGGCGAAAGAGCAATTTCAGCGTAACAAACTGCACGTAAACGTGGGCACCATCGGTCACGTCGACCACGGTAAAACCACCCTGACTGCAGCTATCACCACCGTACTGTCTAAAACTTACGGCGGCCAGGCTCGTGCATTCGATCAGATCGATAACGCACCAGAAGAGAAAGCACGTGGTATCACCATCAACACTTCACACGTTGAGTATGAAACCCCAACCCGCCACTATGCGCACGTTGACTGCCCAGGCCACGCCGACTATGTGAAAAACATGATCACCGGTGCTGCGCAGATGGACGGCGCGATCCTGGTTGTTGCTGCGACTGATGGCCCAATGCCACAGACCCGTGAGCACATCCTGCTGGGTCGTCAGGTTGGCGTTCCTTACATCATCGTG…
>B9D02_02085
ATGTACGTCTGCCTTTGTAATGCCATCAGTGATAAAACCCTTCGTGAAGTCGTGCGTCGCTATCAGCCTGAGTCTATCCAGCAACTGCGTCAGTTTGTGCCAGTAGGCAAACAATGCGGCAAATGCGTTCGTGCTGCGCGTGAAATCCTGGATGAAGAGATGCAAAATCCGCCACTCTATAAAGAGATAGCCTGA
>B9D02_02090
ATGAAGGGTGATATCAAAGTTATTAGTCATCTCAATAAACTGCTTGGAAATGAACTGGTTGCTATCAACCAGTACTTTCTGCATGCACGCATGTTTAAAAACTGGGGACTGATGCGCCTCAATGATGTGGAGTATCACGAATCAATCGATGAGATGAAGCATGCTGACAAATATATTGAGCGCATTCTTTTTCTTGAAGGCATTCCAAATCTTCAGGATCTGGGACGTCTGCGTATTGGAGAAGACGTTGAGGAGATGCTGAGTTCAGACCTGAATCTGGAGCTGGAAGGCGCTAAAGATCTTCGTGAAGCGATCTCCTATGCTGATAAAGTTCATGATTACGTCAGCCGTGACATGATGATTGAAATCCTGGCGGATGAAGAACACCACATCGACTGG…
>B9D02_02095
ATGTCCCTGCCCTTTATTACTCAAATCGCTGTTCTGGCTGGCGGAGGTGCATTAGGAAGCTTTCTGTCTCTGGCCTGTGCGCGCTTCTCTCCTGCCCTCCCTCCTGACCAGTGGTTTGCCTCACTCTGCTTCCCCGGGTCACGGTGCACCCATTGTCAGCAGCGCCTGCTATGGCGCGATAAACTGCCTCTGGTCAGCTGGCCAGTCTTAAAAGGACGGTGTCGTTTCTGCAATCAGCTATTCAGCGAATCGAGCTTTGTCATGGAATGTCTGACTGCAATGCTCTGTCTGCTGGTGCTACAAAGCTTTACCCATTCTGCAGACGCGATTTTTATTATTGCGGCCTCTGGCCTGTTGCTACTGGTGGCGGCTATTGATTGTCGCCACTACTGTATACCC…
>B9D02_02100
ATGCAGAACCAAAGAATCCGTATCCGTCTTAAAGCGTTTGATCATCGTCTGATCGATCAATCAACCGCGGAAATCGTTGAGACCGCCAAGCGCACTGGTGCGCAGGTTCGTGGTCCAATCCCGCTGCCAACCCGCAAAGAGCGTTTTACTGTTCTGATCTCTCCGCACGTTAACAAAGATGCGCGTGATCAGTACGAAATCCGCACTCACAAGCGTCTGGTAGACATCGTTGAGCCAACTGAAAAAACCGTTGATGCTCTGATGCGTCTGGATCTGGCTGCCGGTGTTGACGTGCAGATCAGCCTGGGTTAA
>B9D02_02105
ATGATTGGTTTAGTCGGTAAAAAAGTGGGCATGACCCGCATCTTCACTGAAGATGGCGTTTCTATCCCCGTCACCGTAATCGAAGTTGAAGCGAACCGCGTTACTCAGGTCAAAGGCCTGGAAAACGATGGTTACCAGGCAATTCAGGTTACCACCGGTGCTAAAAAAGCAAACCGTGTGACCAAACCTGAAGCTGGTCATTTTGCTAAAGCTGGCGTTGAAGCTGGCCGTGGCCTGTGGGAATTCCGCACCGCTGAAGGTGAAGAATACTCTGTAGGTCAGAGCATCAGCGTTGAAATTTTCGCTGAAGTTAAAAAAGTTGACGTAACCGGTACCTCTAAAGGTAAAGGTTTCGCCGGTACCGTTAAGCGCTGGAACTTCCGTACCCAGGACGCTACT…
>B9D02_02110
ATGGAATTAGTATTGAAAGACGCGCAGAGCGCGCTGACTGTTTCCGAAACTACCTTCGGTCGTGATTTCAACGAAGCGCTGGTTCACCAGGTTGTTGTTGCTTACGCATCTGGCGCCCGCCAGGGTACTCGTGCGCAGAAAACTCGCGCCGAAGTAACTGGTTCAGGCAAAAAGCCATGGCGTCAAAAAGGCACCGGCCGTGCGCGTGCAGGTTCTGTAAAGAGCCCAATCTGGCGTTCAGGTGGTGTGACCTTTGCTGCGAAGCCACAGGACCACAGTCAAAAAGTTAACAAAAAGATGTACCGCGGCGCGCTGAAAAGCATCCTGTCCGAACTGGTACGTCAAGATCGTCTGATCGTTGTCGAATCATTTGCTGTAGAAGCACCGAAAACCAAGCTG…
>B9D02_02115
ATGATCCGTGAAGAACGTCTGCTGAAAGTACTGCGCGCGCCGCACGTATCTGAAAAAGCATCTAGCGCGATGGAAAAAACCAATACCATCGTTCTCAAAGTTGCTAATGACGCGACCAAAGCAGAGATCGTTGCTGCTGTTGAGAAACTGTTCGAAGTAGAAGTTAAAGACGTAAACACCCTGGTAGTTAAGGGCAAAGTTAAGCGTCAAGGACAGCGTATCGGTCGTCGTAGCGACTGGAAAAAAGCTTACGTCACCCTGAAAGAAGGCCAGAATCTGGACTTCGCTGGCGGCGCTGAGTAA
>B9D02_02120
ATGGCAGTTGTTAAATGTAAACCGACATCTCCGGGTCGTCGCCATGTAGTTAAAGTGGTAAACGCGGAGCTGCACAAGGGCAAACCATTCGCCCCGCTGGTAGAAAAAAACAGCAAATCCGGTGGCCGTAACAACAATGGTCGTATCACTACCCGTCATATCGGTGGTGGTCACAAGCAGGCTTACCGTATTGTTGACTTCAAACGCAACAAAGATGGTATCCCGGCAGTTGTTGAACGTCTTGAGTACGATCCGAACCGCTCTGCGAACATCGCACTGGTTCTGTACAAAGACGGCGAGCGCCGTTACATCCTGGCCCCTAAAGGCCTGAAAGCCGGCGACCAGATTCAATCTGGCGTTGATGCTGCGATCAAAGCAGGTAACACTCTGCCGATGCGT…
>B9D02_02125
ATGCCACGTTCTCTCAAGAAAGGTCCTTTTATTGACCTGCACTTGCTGAAGAAGGTAGAGAAAGCGGTGGAAAGCGGTGACAAGAAGCCTTTGCGCACTTGGTCCCGTCGTTCAACGATCTTTCCTAACATGATCGGTTTGACCATCGCTGTCCATAATGGTCGTCAGCACGTTCCTGTCTTTGTTTCCGACGAAATGGTTGGTCACAAACTGGGTGAATTCGCGCCGACACGTACTTATCGCGGTCACGCGGCTGATAAAAAAGCCAAGAAGAAATAA
>B9D02_02130
ATGGAAACTTTAGCTCAACATCGCCACGCTCGTTCTTCTGCTCAGAAGGTTCGCCTTGTTGCTGACCTGATTCGCGGTAAGAAAGTGTCGCAGGCACTGGACATTTTGACCTACACCAATAAGAAAGCGGCTGTACTGGTCAAAAAAGTTCTGGAATCTGCCATTGCTAACGCCGAACACAACGATGGCGCTGATATCGACGATCTGAAAATCACGAAAATTTTCGTTGATGAAGGTCCGACCATGAAACGCATTATGCCGCGTGCCAAAGGTCGTGCAGATCGCATCCTGAAGCGCACCAGCCACATTACTGTGGTTGTGTCCGATCGCTGA
>B9D02_02135
ATGGGTCAGAAAGTACATCCTAATGGTATTCGCCTGGGTATTGTAAAACCATGGAACTCTACCTGGTTTGCGAACACCAATGAATTCGCTGACAACCTGGACAGCGATTTTAAAGTACGTCAGTTCCTGACTAAGGAACTGGCTAAAGCATCTGTCTCTCGTATCGTTATCGAGCGTCCTGCGAAGAGCATCCGTGTGACTATTCACACCGCTCGTCCGGGCATCGTCATCGGTAAGAAAGGCGAAGATGTAGAAAAACTGCGCACGGTCGTCGCGAAAATCGCTGGCGTTCCTGCACAGATTAATATCGCCGAAGTCCGCAAGCCGGAACTGGACGCGAAACTGGTAGCTGACAGCATCACTTCACAGCTGGAGCGTCGTGTGATGTTCCGTCGTGCT…
>B9D02_02140
ATGTTACAACCAAAGCGTACGAAATTCCGTAAGGTGCACAAAGGCCGTAACCGCGGTCTGGCTGCGGGTACGGATGTCAGCTTCGGTACTTTCGGTCTGAAAGCTGTTGGCCGTGGTCGTCTGACTGCTCGTCAGATCGAAGCAGCACGTCGTGCTATGACCCGTGCAGTTAAGCGTCAAGGTAAGATCTGGATCCGAGTATTCCCGGACAAACCGATCACCGAGAAGCCGCTGGAAGTGCGTATGGGTAAAGGTAAGGGTAACGTAGAGTATTGGGTTGCCCTGATCCAGCCTGGTAAAGTCCTGTATGAAATGGACGGCGTACCAGAAGAGCTGGCCCGTGAAGCATTCAAGCTGGCAGCAGCAAAACTGCCTATCAAAACCACCTTTGTAACTAAG…
>B9D02_02145
ATGAAAGCAACAGAGCTGCGTGAAAAAAGCGTTGAAGAGCTGAACACTGAGCTGCTTAATCTGCTGCGTGAGCAATTTAACCTGCGCATGCAGGCAGCATCTGGCCAACTGCAGCAGACCCATCTGCTGAAACAGGTGCGCCGTGATGTTGCACGCGTTAAGACTTTACTGACTGAGAAGGCGGGTTCGTAA
>B9D02_02150
ATGACCGATAAAATCCGTACTCTGCAGGGTCGTGTAGTAAGTGACAAAATGCAGAAATCTGCAGTTGTTGCTATCGAACGTTTTGTGAAACACCCGATCTACGGCAAATTCATCAAACGTACGACTAAGCTGCACATCCATGACGAGAACAATGAATGTGGAATTGGTGACGTGGTAGAAATCCGCGAATGCCGTCCACTGTCCAAGACTAAATCCTGGACCCTGGTTCGCGTAATCGAGAAAGCGGTTCTGTAA
>B9D02_02155
ATGACACGAACGCTGTTACTGAAGAATGCCGACTATGTGGTCTGCATGGATGCTGACCGTCAGGAAATACGACACGCCAGTATTTTGATAAAAGGAAATCAAATTGCTGCGGTTGGAGAAGCAGACTCATTACCTGATAACGCCGACGAGGTGATTGATCTCCAGGGACACATTGTTATTCCAGGCCTGATCAATACGCATCACCATATGTACCAGAGCCTGACCCGCGCTATTCCTGCGGTGCAAAATGGTGAACTGTTCAACTGGCTGACTCACCTCTATCCACTGTGGCAGAATTTAACGCCCGGGATGATTCAGGTGTCAACGCAGGTCTCAATGGCCGAGCTGATCCTCTCCGGCTGCACCACCACCAGTGACCACCTCTATGTTTACCCTAAT…
>B9D02_02160
ATGATCCAAGAACAGACTATGCTGAACGTCGCCGACAACTCCGGTGCACGTCGCGTAATGTGTATCAAGGTTCTGGGTGGCTCGCACCGTCGCTACGCAGGCGTCGGTGACATCATCAAAGTTACCATCAAGGAAGCAATTCCTCGTGGTAAAGTCAAAAAAGGTGATGTCCTGAAGGCGGTAGTGGTGCGCACCAGGAAGGGTGTTCGTCGCCCGGACGGTTCTGTCATTCGCTTCGATGGTAATGCATGCGTTATTCTGAACAATAACAGTGAGCAGCCTATCGGTACGCGTATTTTTGGGCCGGTAACTCGTGAACTTCGTACTGAAAAGTTCATGAAAATTATCTCTCTGGCACCAGAAGTACTCTAA
>B9D02_02165
ATGGCAGCTAAAATCCGTCGTAACGACGAAGTTATCGTGTTAACCGGTAAAGATAAAGGTAAGCGCGGTAAAGTTAAGAATGTCCTGTCTTCTGGTAAGGTCATCGTTGAAGGTATCAACCTGGTTAAGAAACATCAGAAGCCGGTCCCGGCCCTGAATCAACCAGGCGGCATCGTTGAAAAAGAAGCTGCTATTCAGGTTTCTAACGTTGCACTGTTCAACGCGGCAACTGGTAAGGCTGACCGTGTAGGCTTTAGATTCGAAGACGGCAAAAAAGTCCGTTTCTTCAAGTCTAACAGCGAAACTATCAAGTAA
>B9D02_02170
ATGGCGAAACTGCATGATTACTACAAAGACGAAGTAGTCCAGAAACTCATGACAGAGTTTGGCTACAATTCTGTCATGCAAGTCCCTCGGGTCGAGAAGATCACCCTGAACATGGGTGTTGGTGAAGCGATCGCTGACAAGAAACTGCTGGATAACGCAGCAGCTGACCTGGCAGCAATCTCCGGTCAAAAACCGCTGGTCACCAAAGCACGCAAATCAGTTGCAGGCTTCAAAATCCGTCAGGGCTATCCGATCGGCTGTAAAGTAACTCTGCGTGGCGAGCGCATGTGGGAGTTCTTTGAGCGTCTGGTCACCATTGCTGTTCCACGTATCCGTGACTTCCGTGGCTTGTCCGCTAAGTCATTCGATGGTCGTGGCAACTACAGCATGGGTGTACGT…
>B9D02_02175
ATGGCTAAGCAATCTATGAAAGCACGCGAAGTTAAGCGTGCAAAATTAGCAGACAAATTCTTCGCTAAACGCGCTGAACTGAAAGCGATCATCTCTGATGTGAACGCTTCCGACGAAGATCGTTGGGATGCTGTTCTGAAGCTGCAGAGTCTGCCGCGTGATTCCAGCCCTTCGCGTCAGCGTAACCGCTGCCGTCAAACAGGTCGTCCGCACGGTTTCCTGCGGAAGTTTGGGTTGAGCCGTATCAAGGTCCGCGAAGCCGCCATGCGCGGTGAAATCCCGGGCCTGAAAAAGGCTAGCTGGTAA
>B9D02_02180
ATGAGCATGCAAGATCCGATCGCGGATATGCTGACCCGTATCCGTAACGGTCAGGCCGCAAACAAAGTTGCGGTCACCATGCCTTCCTCCAAGCTGAAATTGGCAATTGCCAACGTTCTGAAGGAAGAAGGATATATTGAAGATTTCAAAATCGAAGGCGACATCAAGCTGGAACTGGAACTTACTCTCAAGTATTTCCAGGGCAAAGCTGTTGTAGAAAGCATTCAGCGAGTAAGCCGTCCTGGTCTGCGCATCTATAAGAAAAAAGATGAGCTGCCAAAGGTAATGGCCGGTATGGGCATCGCTGTAGTTTCTACATCTAAAGGTGTCATGACTGATCGTGCAGCGCGCCAGGCAGGTCTTGGTGGCGAAATTATCTGCTACGTAGCGTAA
>B9D02_02185
ATGTCTCGTGTTGCTAAAGCACCTGTCGTTGTTCCTGCCGGCGTAGAGGTAAAACTCAACGGTCAGGTAATTTCGATTAAAGGTAAAAACGGCGAGCTGACTCGTACTATCAATGATGCTGTTGAAGTTAAGCATGCTGACAACGCTCTGACTTTCGCTCCGCGCGAAGGTTTCGTTGACGGCTGGGCGCAGGCGGGTACTTCTCGCGCGCTGCTGAACGCAATGGTTATCGGTGTTACCGAAGGCTTCACTAAGAAGCTGCAGCTGGTTGGTGTAGGTTATCGTGCAGCCGTTAAAGGCGACGTGGTCAACCTGTCTCTGGGCTTTTCTCATCCAGTCGATCACCAGCTGCCCGCGGGTATCACTGCAGAATGTCCAACTCAGACTGAGATCGTGCTG…
>B9D02_02190
ATGGATAAGAAATCTGCTCGTATCCGTCGTGCGACCCGTGCACGTCGCAAGCTCAAAGAGCTGGGTGCTACTCGCCTGGTGGTACATCGTACCCCGCGTCATATTTACGCACAGGTAATCGCCCCGAACGGTTCCGAAGTTCTGGTCGCTGCTTCTACTGTAGAAAAAGCTATCACTGAACAACTGAAGTATACCGGTAATAAAGAAGCCGCAGCTGCAGTAGGTAAAGCTATCGCAGAACGCGCAATCGAAAAAGGCATCACTGGTGTTTCTTTCGACCGTTCCGGTTTCCAATATCATGGTCGCGTCCAGGCACTGGCAGATGCTGCCCGTGAAGCTGGCCTTCAGTTCTAA
>B9D02_02195
ATGGCACACATCGAGAAACAAGCTGGCGAACTGCAGGAAAAACTGATCGCGGTAAACCGTGTTTCTAAAACTGTTAAAGGTGGTCGTATCTTCTCCTTCACAGCACTGACTGTGGTAGGCGATGGTAATGGTCGCGTAGGTTTTGGTTACGGTAAAGCGCGTGAAGTTCCAGCAGCGATCCAGAAAGCGATGGAGAAAGCCCGTCGCAACATGGTTAACGTCGCGCTGACCAACGGCACCCTGCAGCACCCAGTTAAAGGTGCACACACGGGTTCCCGCGTGTTCATGCAGCCGGCTTCAGAAGGTACCGGTATTATTGCCGGTGGTGCAATGCGCGCCGTTCTGGAAGTCGCTGGAGTTCATAACGTACTGGCAAAAGCGTATGGTTCTACAAACCCG…
>B9D02_02200
ATGGCTAAGACTATTAAAATCACTCAAACCCGTAGTTCAATCGGCCGCTTGCCTAAGCATAAAGCCACTCTGGTTGGCCTGGGTCTGCGTCGTATTGGCCACACCGTTGAGCGTGAAGACACGCCAGCAGTACGCGGTATGGTCAACGCGGTTTCCTATATGGTTAAAGTGGAGGAGTAA
>B9D02_02205
ATGCGTTTAAATACTCTGTCTCCGGCCGAAGGGTCTAAGCACGCTACCAAGCGTCTGGGTCGTGGTATCGGTTCTGGCCTCGGAAAAACCGGTGGTCGTGGTCACAAAGGTCAGAACTCACGTTCTGGCGGTGGCGTACGTCGCGGTTTCGAAGGTGGTCAGATGCCTCTGTACCGTCGTCTGCCGAAGTTCGGTTTCACCTCTCGCAAAGCAATGATCACCACAGAGATTCGTCTGTCTGATCTGGCGAAAGTTGAAGGCGGTATCGTCGACCTGAACGCGCTGAAAGCAGCCAACATTGTCGGTGTTCAGATTGAATTCGTTAAAGTAATTCTGTCTGGTGAAGTTTCTACACCGGTAACGGTTCGCGGTCTGCGTGTCACCAAAGGTGCACGTGCT…
>B9D02_02210
ATGGCTAAACAACCGGGATTAGATTTTCAAAGTGCCAAAGGTGGCTTTGGTGAGCTGAAACGCAGACTGCTGTTTGTAATCGGCGCACTCATTGTCTTCCGTATTGGCTCTTTTATTCCAATCCCTGGTATTGATGCCACTGTACTTGCCAAACTGCTTGAGCAACAGCGTGGCACCATCATTGAAATGTTTAACATGTTCTCTGGTGGTGCTCTCAGCCGTGCTTCTATTTTCGCACTGGGCATCATGCCGTATATTTCGGCATCGATTATTATCCAGTTATTAACGGTGGTTCACCCAGCGTTAGCGGAAATTAAGAAAGAAGGGGAGGCTGGCCGTCGTAAGATTAGCCAGTACACCCGATACGGTACGTTGGTATTGGCCATATTCCAGTCGATC…
>B9D02_02215
ATGAAAGTTCGTGCTTCCGTCAAGAAATTATGTCGTAACTGCAAAATCATTCGTCGCGACGGTGTCGTCCGTGTGATTTGTAGCGCCGAGCCTAAGCATAAACAGCGCCAAGGCTGA
>B9D02_02220
GTGGCCCGTATAGCAGGCATTAACATTCCTGATCAAAAACATACCGTTATCGCATTAACTTCGATCTTCGGTATCGGTAAAACCCGTTCAAAAGCCATCTGCGCTTCAACGGGTATTGCTGAAAATGTTAAGATCAGTGAGCTGTCTGAAGAACAAATTGATCAGCTGCGTGATGCAGTTGCGAAATTCGTTGTAGAAGGTGATCTGCGCCGTGAAATCACCCTGAGCATCAAGCGTCTTATGGACCTTGGTTGCTACCGTGGTTTGCGCCATCGTCGTGGTCTTCCGGTTCGCGGTCAGCGTACTAAGACCAACGCACGTACCCGTAAGGGTCCGCGTAAACCGATCAAGAAATAA
>B9D02_02225
ATGGCAAAGGCACCAGTTCGTGCACGCAAGCGTGTAAGAAAACAAGTCTCAGATGGCGTGGCTCATGTCCATGCTTCTTTTAACAACACCATCGTTACCATTACTGATCGTCAGGGTAACGCACTGGGTTGGGCAACCGCCGGTGGTTCCGGTTTCCGCGGTTCACGTAAATCCACTCCGTTTGCTGCTCAGGTCGCTGCAGAGCGCTGTGCAGAAGCGGTAAAAGATTACGGAATTAAGAACCTGGAAGTTATGGTAAAGGGTCCGGGTCCAGGACGCGAATCTACGATTCGTGCTTTGAACGCCGCTGGTTTCCGCATCACTAATATTACTGATGTGACTCCGATCCCTCATAACGGTTGTCGTCCGCCGAAAAAACGTCGCGTATAA
>B9D02_02230
ATGGCAAGATATTTGGGTCCTAAGCTCAAGCTGAGCCGTCGTGAGGGCACTGACTTATTCCTTAAGTCTGGCGTTCGCGCGATTGATTCCAAGTGTAAGATTGAACAAGCCCCTGGTCAGCATGGTGCGCGTAAACCGCGTCTGTCTGATTACGGCGGTCAGTTACGTGAAAAGCAGAAAGTTCGTCGTATCTACGGCGTGCTGGAGCGTCAGTTCCGTAACTATTATAAAGAAGCAGCTCGTCTGAAAGGCAACACCGGTGAAAACCTGTTGGCTCTGCTGGAAGGTCGTCTGGACAACGTAGTTTATCGTATGGGCTTTGGTGCCACTCGTGCAGAAGCACGTCAGCTGGTGAGCCATAAGTCTGTTCTGGTAAATGGCCGCGTTGTTAACATCGCT…
>B9D02_02235
ATGCAGGGTTCTGTGACAGAGTTTCTAAAACCGCGCCTGGTAGATATCGAGCAAGTGAGTTCGACGCACGCCAAGGTGACCCTTGAGCCTTTAGAGCGTGGCTTTGGCCATACTCTTGGTAACGCACTGCGCCGTATTCTGCTTTCATCCATGCCGGGTTGCGCGGTGACCGAGGTTGAAATTGATGGTGTACTTCATGAGTACAGCACCAAAGAGGGCGTACAGGAAGATATCCTGGAAATCCTGCTCAACCTGAAAGGGCTGGCGGTAAGAGTTCAGGGTAAAGATGAAGTTATTCTGACCCTGAATAAATCTGGCATTGGCCCTGTGACTGCAGCCGACATTACCCATGATGGTGATGTCGAAATCGTCAAGCCTCAGCATGTCATTTGCCATCTG…
>B9D02_02240
ATGCGCCATCGTAAGAGTGGTCGTCAACTGAACCGCAACAGCAGCCATCGTCAGGCTATGTTCCGCAACATGGCCGGTTCTCTGGTTCGTCATGAGATCATCAAAACGACTCTGCCGAAAGCCAAAGAACTGCGTCGCGTAGTTGAGCCGCTGATTACTCTTGCCAAGACCGACAGCGTAGCTAATCGTCGTCTGGCATTCGCCCGTACTCGTGATAACGAGATCGTGGCAAAACTGTTTAATGAGTTAGGCCCGCGTTTCGCGAGCCGTGCCGGTGGTTACACTCGTATTCTGAAGTGTGGCTTCCGTGCTGGTGACAACGCTCCGATGGCTTACATCGAGCTCGTTGATCGTCCAGAAGCTCAAGCAGAAGCAGCTGCAGAGTAA
>B9D02_02245
ATGTGGCTGGTTGATGAACTTGCTGAACAGCATATCAAAGCAGCGTTAGAAAAAGGCGAGCTGAGTAATCTTCCTGGCTCAGGTAAGCCACTGCAGCTGGATGATGACAGCCATGTTCCGCCCGAATTAAGAGCAGGTTACCGGTTGCTCAAAAATTCAGGATTTCTGCCGCCTGAACTTGAGTTAAGACGCGAAGCCATGGAAGTTAACGACCTCATTCGCCAGCTCGATCCAGAGGATCATCGCTATCAGGATCATTGTCATCGGCTGCAGGTTCTGGAGCTAAGATTACGTCAGGCAGGTATGAGTACCGATTTTCTTCATGGCCGTTATGCCGCAGCCATCCACAATCATTTCCGTGAGGAGAAGTAA
>B9D02_02250
ATGTTTCGCATTGGCCAGCTAGCTAAGCTTGCAGATGTCACGCCAGACACGATTCGCTTCTATGAAAAACAACAGATGATGGATCATGATGGTCGGACAGAAGGCGGTTTTCGACTTTATAGCGAGAGTGATCTTCAGCGTCTGAAATTTATTCGCTACGGGCGCAAACTCGGCTTTAGCCTTGAAGCCATCAGAGAGCTGCTCTCGATCCGGGTCGATCCTGTGCATCACACCTGTCAGGAATCAAAAGCGATCGTTGAAAAACGGCTGTATGAAGTTGCTCAAATGATCGCAGAATTAGAAACGATGCAGCGTTCTCTGCGACATCTCTCGGATGCCTGTTGTGGAGACAGCCACACTAGCGTTTCGTGCTCAATTCTTGAGGCACTGGAGCGGGGA…
>B9D02_02255
ATGAGTAAATATCAGCACACCAAAGGGCAAATTCGCGACAACGCGATTCAGGCCCTCTTACACGACCCGCTATTTCGGCAACGTATTGAGCAGAAGCAAAAAGGTAAAGGCAGTTTTAAGCGAAAAGAGAAACATGGCAAGGGGACTGGATGGGAGGGCAGTGATAAGAAAGCGTCTTATCACTGCCCTTCTGCTTTTACGGTTAAAAAAACCGCCTGTGCGGCGGCTTATCAACTATACCCGCGTGTTTTGCTGTTTAAGCAGATCGCGGATTTCAGTCAGCAGTAA
>B9D02_02260
ATGAGTTTAATCAAAGAGTTTCGCGATTTCGCGATGCGCGGTAATGTGATGGATCTCGCCGTCGGTGTTATCATCGGTGCGGCCTTCGGGAAAATCGTTTCATCGCTGGTCGCCAACATCATTATGCCACCATTGGGCTTGCTGATCGGTGGTGTCGACTTTAAATCATTCCAGTGGGTACTTAAGCCCGCAGTTGGTGATGCGCCAGCCGTTGTAATGCAATACGGTATCTTCCTTCAGACCATCTTCGATTTCGTCATCATCGCTTTCGCAATCTTCATGGCGATCAAGTTAATGAACCGTCTGTATAAGAAAAAGGAAGTTGAAAAGCCCGTTGCGAAACCAACGAACGAAGAATTACTGCTGACTGAAATCCGCGATCTGCTTAAACAGCAAAAC…
>B9D02_02265
ATGAAAATAATCATTCTGGGCGCAGGTCAGGTTGGCGGTACCCTGGCAGAAAATCTGGTCGGTGAAAACAACGATATCACGGTGGTGGATACCGACTCTTCTCGCCTGCGTCATCTGCAGGATAAATTCGATCTGCGCGTCGTACAGGGTCATGGTTCTCATCCGCGCATTTTGCGGGAGGCAGGCGCGGAAGATGCCGACATGCTGGTTGCCGTTACCAACTCCGACGAAACCAACATGATTGCCTGCCAGATTGCTTATTCGCTTTTCAACACGCCGAACCGTATCGCCCGGATTCGCGCGGCCGACTATCTGCGTGATGCGGACAAGTTATTTATTCCTGAAGCGGTGCCCATTGATCACCTGATCTCACCGGAACAGTTGGTGATCGAAAATATC…
>B9D02_02270
ATGACTAAATCAATCAACCTGCGTAGCCTCTCCGCCCAACTTATTGAGCGCGTTGTCGACAAGGGCGAATCCCTGAACACGGCACTGCCTGCCGCTCAGAAAAAACTCTCTGACAAAGATAGCGCGTTAGTGCAGGAGATCTGTTTTGGCGTGTTGCGTACATTACCGCAGCTTGAAGCGCTAATCGGTAAACTGATGGCGCGTCCCCTTACCGGTAAACAGCGGGTTCTGCACTATCTGATCATGGTCGGGCTTTACCAGCTGGAATATACACGCGTGCCTGCTCACGCCGCACTGGCAGAAACTGTCGCAGGGGCCGAAGTCCTGAAGCGCACCAGCCTGAAAGGCTTATTAAATGGTGTATTACGCCAGTTTCAGCGCCAGCGCGAAGAGCTGCTC…
>B9D02_02275
GTGTCTGCCCCGCTAAAAATCATCTTTGCCGGCACACCTGACTTTGCAGCGCGTCATCTTGACGCGCTGCTTGCTTCTGAACATCAGGTTATCGGTGTATTCACCCAACCCGACCGCCCGGCGGGTCGCGGTAACAAATTAACCCCAGGCCCGGTCAAAACGCTGGCGATGGCACATGACATTCCTGTGTATCAGCCTAAGTCACTGCGACCGGAAGAGAATCAGCAGCTGGTTGCTGACCTTAAGGCTGATGTGATGGTTGTTGTGGCCTACGGATTAATTCTGCCAAAGGCCGTGCTTGATATGCCACGTCTGGGCTGCATCAACGTTCATGGTTCACTGCTGCCACGCTGGCGTGGAGCCGCACCGATTCAACGTGCGCTCTGGGCTGGCGACAGC…
>B9D02_02280
ATGTCAGTTTTGCAGGTATTACATTTCCCTGACGAGCGTCTTCGCAAAGTCGCTGCGCCCGTTAAAGAAGTTAACGCAGACATTCAGCGTATCGTTGATGATATGTTCGAGACGATGTATGCCGAAGAAGGTATCGGTCTTGCCGCTACGCAGGTCGATATTCATCAGCGCATTATCGTGATTGATGTCTCTGAAAGTCGTGAAGAGCGTTTAGTTCTGATCAACCCTGAGCTGCTGGAAAAAAGCGGCGAAACCGGTATTGAAGAGGGTTGCCTCTCAATTCCGGAACAGCGCGCATTTGTTCCACGTGCCGAGCGGGTTAAAGTCCGTGCACTTGATCGTGACGGTAACAGTTTCGAGCTGGAAGCCAGCGAGTTACTGGCCATCTGTATCCAGCAT…
>B9D02_02285
ATGGACAAAATAGCGCAGTATGTGCGGCTGGCAGCCGTCACTGGAATGACAGGGAAACGCTGGATTGACGTCGCACAGCAGACAGGTGGCCAGGTAGCAGATAAGGAGCAGCTTATCCGATTAGGGTTAGATGCCAGTCAGCGCCAGCAATATTATGATTTCAGTGCAAAAAAACTTCCAGAATTGTATGACTGGCTGGCACAGAGTCCGGCTCATCATCTGATTACTGCGCTGGACGCGGCCTATCCAGCCCGTCTCAAAGAAACGAGCCGCTTTCCGCCACTGCTCTATATTCATGGCGATCCTGCTGTGATAAGTACTCCTCAGTTAGCGGTGGTGGGGAGTCGAAACTGTTCACATAATGGCCGTTACTGGTGCGACTGGTTTACTCAGCACTTA…
>B9D02_02290
ATGTTCGACGTACTGATGTATTTGTTTGAGACATATATCCACAACGAAGCAGAAATGGGTGTTGATCAGGACAGATTGACAGACGACCTGACGGATGCCGGGTTCCATCGTGAAGATGTTTACAGTGCGCTGAACTGGCTGGAAAGACTGGCTGATTATCAGGAAGGGCTGGTTGAGCCAGTTTTACTGACAAGTGATCCGCTCTCCATGCGTATTTATACCGACGAAGAGAGCAAGCGTTTAGATGCTGATAGCCGTGGTTTTCTGCTGTTCCTGGAGCAGATTCAGGTGCTGAACCTGGAAACCCGTGAAATGGTCATCGAACGTATCATGGCGCTGGATACCTCTGAGTTTGACCTGGAGGATCTCAAATGGGTGGTGCTGATGGTGTTGTTCAAC…
>B9D02_02295
ATGAGTAAAGCTGCACTCTTCACCGTGCGTAAACAGGATCCCTGCCCCGCTTGCGGGGCAGAACTGGTTATTCGCTCCGGTAAACATGGTCCTTTTCTGGGCTGCGCGAACTACCCGGCTTGCGACTACATTCGACCTTTAAAAGGTCAGGCCGATGGCCACGTGGTCAAAGTGCTGGAAGGCCACGCCTGTCCAGAATGTGGTGCGGATAAAGTGCTGCGGCAGGGACGTTTTGGCATGTTTATCGGCTGCAGCTGCTATCCGGAATGCGGATACACCGAAACCATCGATAAACCGGATGAAACCTCGCTGGCCTGTCCTCAGTGCCATGAAGGCCGGTTAGTTCAGCGGCGTTCCCGTTACGGCAAAACGTTTCACTCCTGCGATCGCTATCCCGCC…
>B9D02_02300
ATGGAAAATCAACACCTCGCCGATTCATTTGAAAATTGCTTAGCGCATCTGAATCGTCAGGCGGTCATCGCCTATCCAACTGAAGCTGTATTTGGTCTGGGCTGTGACCCTGACAGTGAATCTGCCGTCATGGCCTTGCTGGCGCTGAAACAGCGTCCGGTAGAAAAGGGACTTATCCTGATTGCCGCTGATTACACCCAGCTTGAACCTTATATCTCCGCACGCGAACTTTCGGTGATGCAGCGTGAGCGGATGTTTGCATGCTGGCCCGGTCCTGTGACCTTTGTCGTCCCCGTTCCACCACAAACCCCTCGCTGGCTGACCGGGCAGTTTGATTCGCTGGCCATTCGCGTCAGTGACCATCCCGATGTGCAGGCGCTTTGCCGCGCATTTGGTAAA…
>B9D02_02305
ATGGATCAATTCGCCGTTTTCGGTAATCCCATCAGCCACAGTAAATCACCGCTGATCCATCAGGCTTTCGCTGAGCAGACGGGTATTGAACATCGCTATGGTCGCATCTGCGCCCCGATTGATGGTTTTCCCCAGGCGCTCTCTGCCTTTTTTGAACAGGGAGGTCGTGGTGCCAATGTGACGTTGCCTTTTAAACAGCAGGCATGGGAGTTTGCCGATCAGCTGAGTGAACGTGCAGCCCTGTCCGGCGCGGTAAACACGGTGAAAAAACTCAGTGATGGTCAGATCCTGGGGGACAACACGGATGGCATTGGCCTGTTAAGTGACCTTGAGCGGCTTAAGATGATCAACGCTGGCGACAATGTATTACTGGTGGGCGCGGGCGGGGCTGCTCGCGGC…
>B9D02_02310
GTGAATCAGGCGATACAGTTCCCTGATGATGAAGCCTATGATGCTGAACTCAAGGCGGTTTGTTTCCCGGTACTGGTCAACGGCATGCGGCTGAACTGTGCAATCAGCTGTGAGTCGTTGATATCACGTTTTGGTGAAGGAGAGGCGATGGCGCTGTTTCAGCACCATCGCTGGGATCTGGAGGATGAGGCGGAAGAGGCTATCCGTCAGGATAACGTTGATGCTCAGGGCTGGGTCTGGTTAGCGTCAGCCAGGTAA
>B9D02_02315
ATGACTTCCGCCCTACGCCCCTATAAAGATCTTTTCCCGCAAACTGGCCAGCGCGTTATGGTCGATTCAAGCAGTGTTGTCGTTGGTGATGTGATTATGGAGGATGACGTCAGCATCTGGCCGCTTGTTGCGATCAGGGGTGACGTGAATCAGGTCCGGATCGGTGCCCGAACCAATGTGCAGGACGGCAGTGTTCTGCACGTTACGCATAAATCTGCAGCCAATCCGCAAGGCTTCCCTCTTATTATTGGCGAGGAGGTCACGGTCGGCCATAAAGCGATGCTGCACGGCTGTACCATTGGCGATCGCGTGCTGGTCGGAATGGGATCGATTTTGCTTGATGGCGTAATAGTAGAAGATGAGGTGATGATTGGTGCCGGCAGTCTGGTGCCGCCAGGT…
>B9D02_02320
ATCCAAAAAAAGGGTTGTGCTCTGAAACGGGATCCCTATAATGCGCCTCCATCGACACGGAACACCGGCAACGGGAAGCGGGTTGAGAGGCACAGGAGACTGCGCCGCCGGAGAAAAACTTCTGAAATAGAGGTTGACTCTGCAGGAGGAAAGCGTAATATACGCCACCTCGCGACAGGGCGCTAACGCACTGTTCGCACTGCTCTTTAACAATTTATCAGACAATCTGTGTGGGCACTCGCAGGATTGA
>B9D02_02325
ACTTAAATTGAAGAGTTTGATCATGGCTCAGATTGAACGCTGGCGGCAGGCCTAACACATGCAAGTCGGACGGTAGCACAGAGAGCTTGCTCTTGGGTGACGAGTGGCGGACGGGTGAGTAATGTCTGGGGATCTGCCCGATAGAGGGGGATAACCACTGGAAACGGTGGCTAATACCGCATAACGTCGCAAGACCAAAGAGGGGGACCTTCGGGCCTCTCACTATCGGATGAACCCAGATGGGATTAGCTAGTAGGCGGGGTAATGGCCCACCTAGGCGACGATCCCTAGCTGGTCTGAGAGGATGACCAGCCACACTGGAACTGAGACACGGTCCAGACTCCTACGGGAGGCAGCAGTGGGGAATATTGCACAATGGGCGCAAGCCTGATGCAGCCA…
>B9D02_02330
GTCCCCTTCGTCTAGCGGTTAGGACTCCGCCCTTTCACGGCGGCAACAGGGGTTCGAATCCCCTAGGGGACGCCA
>B9D02_02335
GGGTTGTGAGGTTAAGCGACTAAGCGTACACGGTGGATGCCCAGGCAGTCAGAGGCGATGAAGGACGTGCTAATCTGCGTAAAGCGACGGTAAGGTGATATGAACCGCTACAGCCGTCGATGTCCGAATGGGGAAACCCGGTGCACTCTGTGCATCATTGCAGCATGAATACATAGTGCTGCAAGGCGAACCGGGGGAACTGAAACATCTAAGTACCCCGAGGAAAAGAAATCAACCGAGATTCCCCCAGTAGCGGCGAGCGAACGGGGAGCAGCCCAGAGCCTGAATCAGCATGTGTGTTAGTGGAAGCGTCTGGAAAGTCGCAGGGTACAGGGTGATACTCCCGTACACAAAAGCACATATGCTGTGAGCTCGATGAGTAAGGCGGGACACGTGGTA…
>B9D02_02340
CCTGGCGGCTTTAGCGCGGTGGTCCCACCTGACCCCATGCCGAACTCAGAAGTGAAACGCCGTAGCGCCGATGGTAGTGTGGGGTCTCCCCATGCGAGAGTAGGGAACTGCCAGGC
>B9D02_02345
GCTGATATGGCTCAGTTGGTAGAGCGCACCCTTGGTAAGGGTGAGGTCCCCAGTTCGACTCTGGGTATCAGCACCA
>B9D02_02350
CCTGGCGGCTGTAGCGCGGTGGTCCCACCTGACCCCATGCCGAACTCAGAAGTGAAACGCCGTAGCGCCGATGGTAGTGTGGGGTCTCCCCATGCGAGAGTAGGGAACTGCCAGGC
>B9D02_02355
ATGACTGACTCTATGACACACACTTCCGACGCGTTGATGATTTCGCTTGAGAACGTGAATAAATGGTACGGGCAGTTTCACGTACTGAAAGACATCAACCTGCAGGTCAAACCCCGTGAACGCATCGTGCTGTGCGGGCCTTCCGGCTCCGGCAAATCGACGACGATCCGCTGTATTAATCATCTGGAAGAGCATCAGCAGGGTCGCATTGTTGTTGACGGTATCCACCTGAACGATGATGTGCGTAACATTGAGCGCGTGCGCACCGAAGTGGGCATGGTATTTCAGCACTTTAACCTCTTCCCGCACCTGACCGTATTGCAGAACTGTACGCTGGCACCTTCGTGGGTGAGAAAGATCCCTAAGAAGGAAGCAGATGAACTGGCCATGCATTATCTG…
>B9D02_02360
ATGTCTGTGACTACGCATGAAACGCCCCCCGTCCCGACGACGCCTGTCAGTCGCGCCTGGCTTTGGGCTCGTAAAAATCTATTTTCCAGCTGGTTTAACACGTTACTGACGCTGTTCTGCATCTGGGTAATCTGGCACGTTATTCCGCCCGCGCTGAACTGGCTGGTCTTTCAGGCAAACTGGATTGGCACCACGCGCGCCGATTGCACCAAAGAGGGAGCCTGCTGGGTGTTTATCCATGCGCGTTTCGGCCAGTTCATGTATGGGCTTTATCCGCATGAGTTGCGCTGGCGTATTAATCTGGCGCTGGTGATCGGCCTGGTGTCGATTGTGCCGATGTTCCTGAAGAGCCTGCCGTATCGTGGACGCTACATTGCGGCATGGGCCGTGATCTATCCG…
>B9D02_02365
ATGTCACAACGCCCAACCGTGAAAAGGGATTTTTCATTTGGTAATCCCACGGTTCGCGCCTGGATTTATCAGCTCATCGCCGTCGTCGCGGTGCTTGGTGTGGTGGGTTATCTGGTGCATAACACCATTATTAACCTGGACAATCGCGGCATTACATCGGGGTTTGGATTTCTTGAACGCACTGCCGGTTTCGGCATCGTTCAGCATCTTATTGAGTACACGGAGGGAGATACCTACGCGCGCGTGTTTCTGGTTGGATTAACCAACACGCTGCTGGTCTCTGCGCTCTGTATTGTTTTTGCGTCGATTCTCGGATTCGCGGTCGGTCTTGCCCGCCTGTCTGACAACTGGCTGCTGCGGAAGCTCTCAAATATCTATATTGAAACTTTCCGTAATATC…
>B9D02_02370
ATGAAAAAGATGATGCTCTCTACGCTGATCGCCGCCGCCTCACTGGTTGGCCTTGCTCAGCAAGCACACGCAGGCACCACTCTGGATGCGATAAAGAAAAAAGGTTTTGTTCAATGTGGTATCAGTGACGGCCTGCCGGGCTTCTCCTACGCAGATGCGGGTGGCAAGTTTACCGGTATCGATGTAGATGTGTGTCGTGCGACGGCTGCCGCTGTGTTTGGCGATGCGACCAAAGTGAAATATACCCCGCTGACTGCGAAAGAGCGCTTCACCGCGCTGCAGTCAGGCGAAGTGGATGTGCTCTCACGCAATACCACCTGGACTTCATCGCGCGATGGCGGCATGGGCTTTCTGTTTGCGGGCGTGAACTATTATGACGGTATCGGCTTCCTGACTCAC…
>B9D02_02375
ATGTTCGAACAACGCGTAAATTCTGACGTACTGACCGTTTCTACCGTTAACTCACAGGATCAGGTAACTCAAAAACCTTTGCGTGATTCGGTTAAACAGGCACTGAAGAACTATTTTGCTCAACTGAATGGTCAGGATGTGAGCGACCTGTATGAGCTGGTTTTGGCTGAAGTCGAGCAGCCTCTGTTGGACATGGTGATGCAGTATACCCGTGGCAACCAGACCCGTGCTGCCCTGATGATGGGTATCAACCGCGGTACGCTGCGTAAGAAATTGAAAAAATACGGCATGAACTGA
>B9D02_02380
ATGCGTATTGGAAACCTCCAGCTGAGAAATCGACTGATTGCAGCACCGATGGCCGGTATTACCGACAGGCCGTTCAGGGCGCTGTGTCACGAAATGGGTGCAGGTATGGCAGTTTCTGAGATGTTGTCTTCTAACCCGGAAGTGTGGGCTAGCGACAAATCCCGATTACGCATGGTTCACAGTGATGAGCCGGGCATTCGCGCCGTGCAAATTGCCGGTTGCGATCCCAGTGAAATGGCGCAAGCTGCACGCATTAATGTTGAGGCTGGTGCACAGGTCATCGACATTAATATGGGATGCCCTGCCAAGAAGGTTAACCGCAAAATGGCGGGTTCAGCCTTGCTGCAATATCCCACCGTGGTGGAGTCTATCCTCTCCGCAGTGGTTAATGCAGTGAAT…
>B9D02_02385
ATGCCGTGGATTCAAATCAAAATTAACAGCTCAGGTGAACATGCGGAAACGCTGAGCGATGCGCTGATGGACATCGGTGCGGTTTCAGTGACTTTTCAGGATACCCATGACACGCCGGTGTATGAGCCACTGCCAGGCGAAACGCGTCTGTGGGGTGATACTGATGTGATCGGCCTGTTCGATGCTGAAACTGACATGGCTGTCATTACTGCCGAACTGGAGCAGCATCCGCTGCTGGGCACCGGTTTTCGCCACCGGATCGAGCAGATCGAAGACAAAGACTGGGAGCGCGAATGGATGGAAAACTTCCACCCAATGCGCTTCGGCGAACGTCTCTGGATCTGCCCAAGCTGGCGTGACGTGCCGGATCCCGATGCCGTCAACGTGATGCTTGACCCG…
>B9D02_02390
GTGAACAGTGAAATTATCCTGCCATTGCTGATTTATCTTGTCGTCATTGCCGCGCTGTCGGTATTTGCCGTTCGTAAAAGACGTGAAGGCAGTTTCCTGACGGAATACTTCCTTGGCAGCCGCTCCATGGGCGGGTTTGTGCTGGCAATGACGCTTACTACCACCTATATCAGCGCCAGCTCGTTTATTGGTGGCCCCGGTGCTGCCTATAAATATGGGCTGGGATGGGTATTGCTGGCGATGGTACAGGTGCCCGCCGTCTGGCTGTCGTTAGGTGTGCTGGGGAAGAAGTTTGCCATTCTGGCGCGTAAGCATAATGCGGTGACGCTGAATGACATGCTCTACGCCCGCTATCAGAGCCCGCTGCTGATCTGGCTGGCGAGCCTGAGCCTGCTGATC…
>B9D02_02395
ATGGACGCTCGTTTTATACAGGCTCAAAAAGAGGCGCGCTGGTCGCTCTGGCTCACGCTGCTCTGGCTCGCGGCCTGGGGGCTCTCTGCCTGGCTGGGTGGCAGTGAAATCGGTGTCACCGGTCTGCCGCGCTGGTTCGAACTCTCCTGCCTGTTTGCTCCCCTGTTGTTCATTTTCCTGTGCTGGATGATGGTGCGGGTCATTTTCCGCGACATGCCGCTGGAGGATAAAAGTGAACAGTGA
>B9D02_02400
ATGCTGGATAAAATTGTTATTGCTAACCGTGGTGAGATCGCACTGCGCATTCTGCGTGCCTGTAAAGAGCTGGGCATTAAGACTGTCGCGGTTCACTCAAGCGCGGATCGTGACCTGAAGCACGTGCTGCTGGCAGACGAAACTGTCTGCATCGGCCCGGCGCAGTCAGTTAAAAGTTACCTCAATATCCCGGCGCTGATCTCTGCTGCAGAGATTACCGGCGCGGTGGCGATTCACCCAGGCTACGGCTTCCTCTCTGAGAATGCCGATTTTGCCGAGCAGGTTGAGCGCTCCGGCTTTATCTTTATCGGCCCGAAAGCAGACACTATTCGCCTGATGGGCGACAAAGTCTCTGCGATCAATGCGATGAAGAAAGCAGGCGTCCCAACCGTACCGGGT…
>B9D02_02405
ATGGATATTCGTAAAATTAAAAAACTGATCGAACTGGTTGAAGAGTCTGGCATTTCTGAGCTGGAAATCTCTGAAGGTGAAGAGTCCGTTCGCATCAGTCGTGCCCCTGTCAATACGGGTTACCCGATGATGCAGCAGGCTTACGCTGCGCCGGTTCAACAGCCTGCTCTGGCAACAGCTGTCGCCCCTGTTGCAGCGGCTGCCGAAGCGGCACCGGCTGAAATCAGTGGTCACATCGTGCGTTCACCGATGGTAGGGACCTTCTACCGTACGCCGAGCCCGGATGCGAAAGCCTTTGTGGAAGTTGGCCAGAAAGTGAATGCTGGCGATACCTTGTGCATCGTCGAAGCCATGAAAATGATGAACCAGATCGAAGCTGATAAGTCAGGCGTAGTGAAA…
>B9D02_02410
ATGGCGCATAAATTACATATTCTGCTTTTGAACGGGCCCAACCTTAATCTGTTGGGAACACGTGAGCCTGAGAAGTATGGTCATACCACGCTTAGTCAGATCGTGGACGATTTGACGCGTCAGGCAGACCAGCTGAATGTGGAGTTGAGCCACCTGCAGACCAATGCTGAATTTCAGCTGATTGATCGCATTCATGAGGCCAAAGGCAATGTGGATTACATCATCATTAATCCTGCCGCGTTTACCCATACCAGTGTCGCATTACGTGATGCCCTGCTGGCGGTAGAAATACCGTTTATCGAGGTTCATCTCTCTAATGTGCATGCCCGCGAGCCCTTCCGCCATCACTCCTATCTTTCTGATGTTTCTGCTGGCGTGATCTGTGGGCTTGGCGCTGAC…
>B9D02_02415
GTGGTCCGCCTGTCGCTAAAACAGATCACATGGCTCAAGGTGATCCTGCATCTGGCGGCCCTGTTGCCGCTGGTTTATCTGATTCTGGCCGCAATGCAGGGTGGACTGAGTGCGGATCCGGCAAAAGATATTCAGCATTTTACCGGCCGCATGGCGCTGAAACTGCTGCTGGGGACGCTACTGGTTTCACCGCTGGCACGTTACGGCAGGCAGCCGCTTCTTATCCGCACGCGTCGTCTGCTCGGCGTATGGACCTTTGTCTGGGCGTCCCTTCATCTGCTGAGCTATTACCTGCTGGAGCTGGGCGTGGACAATCTGCGTCTGCTGGGCAGCGAACTGATCTCCCGTCCCTACCTGACGCTGGGTATTATCAGCTGGCTGATATTACTGGCCCTGGCG…
>B9D02_02420
ATGAAACGCATATCCCACCTGACCGAAGCCGACGTAACGCCGGAAAGCATTTTTAACCTGAAGCGCCGCCAGGTGCTGAAAACGCTGGGACTGAGCGCGGCGGCAATGGGTATGCCGGGCGTGGCGAATGCCGATATTCTCAGTTGGTTTAAAGGTAATGACCGTCCACCCGCGCCCGCTGGCCGGGCGCTGGACTTTACTAAACCGGCGAAATATCAGGCCGATCTGACCTTAACACCTGAGGATAAAGTCTCTGGCTACAACAACTTCTATGAGTTCGGGCTGGATAAGGCCGATCCGGCTGCCAATGCAGGTACGCTAAAAACTGCCCCCTGGAAGCTGACCATTGATGGCGAAGTGGCTAAGCCTGTGACGCTGGACATGGATGACATCTTTAAG…
>B9D02_02425
ATGCGATTAACCACAAAATTATCTGCGTTTATTACCTTTTTAAGTTTGCTGGCAATGTCGTTGATGCTGGCTGGCTGCGCATTAAGTGTTTTCTGGTTCAGCCATCAGCGGGTTGAGCATCGGGCGCAGGTGCTGGCGACGGAGGTCGATCAGGCGATGTTCACTGAGTCGCCTGCAGCGTTGCACGGCTGGCTTACGCGTATGATGCCGATAATGAATGCTGAGCAGATTTCTCTTCACGACGGCAAACAGACTTTTCTCACTCTCTCCCGACACGAAAATCAGATGCTGGAAGACGAGCCCAATCGTTTTTTTCAGGTCGATGTGCCTTTAATGCATCAAACCGGCTTACAGCTGCGGGTCGTTACCCTTGATCCTGCTAAAACCTGGCTACGTTCT…
>B9D02_02430
ATGTTTAAAAAATTTCGTGGCATGTTTTCCAACGACTTGTCCATTGACCTGGGTACCGCGAATACCCTGATTTACGTAAAAGGACAGGGCATCGTGCTGAACGAGCCTTCCGTGGTCGCTATTCGACAGGACCGTGCCGGTTCGCCGAAAAGTGTCGCGGCCGTGGGTCATGACGCCAAACAGATGCTCGGCCGTACGCCAGGCAATATCGCAGCTATCCGTCCGATGAAAGATGGCGTTATCGCTGACTTCTTCGTGACCGAAAAAATGCTGCAACACTTCATCAAGCAGGTTCACAGCAACAGCTTTATGCGTCCCAGCCCACGTGTGCTGGTCTGCGTGCCCGTTGGCGCAACCCAGGTAGAACGCCGTGCGATTCGTGAATCGGCTCAGGGCGCA…
>B9D02_02435
ATGAAGCCGATTTTTAGCAGGGGGCCTTCCCTGCAGTTGCGTCTTTTTCTGGCGGTAATTGTGGCGATTGCCATTATTATTGCCGACAGCCGTGTGGGTTCTTTTACCCAAATACGCAACTATCTGGATACGTCGGTCAGTCCGTTTTACTTCCTGGCCAATGGACCACGTCAGCTGTTGGATGGCGTGTCCGAGTCGCTGGCATCGCGTCAGCAACTGGAGCAGGAAAACAAAGCGTTACGTCGTGAACTCTTCCTGAAAAACAGTAACCTGCTAATGCTGGGGCAATATAAGCAGGAAAACGCACGTCTGCGTGAACTGCTGGGTTCACCGCTGCGTCAGGATGAGCAAAAGATGGTGACGCAGGTGATCTCCACCGGCACCGATCCTTACACCGAC…
>B9D02_02440
TTGAGTCGATATCGTAGCCAGGGACGCTGGGTCATCTGGCTCTCTTTCCTGGTTGCGTTAGTCCTGCAAATCATGCCGTGGCCGGAAGAGATTTATATGTTCCGGCCCTCATGGCTGCTACTGATCCTCATCTATTGGGTTCTCGCACTGCCACATCGGGTCAATGTCGGTACTGGATTTGTGCTGGGTGCCATCATGGATCTGGTTGCCGGATCGACGCTTGGCGTGCGTGCGCTGGCGCTCAGTATCATCGCCTACCTGATTGCCTTTAAGTTCCAGTTATTCCGCAACTTAGCGTTGTGGCAGCAAGCGTTAATGGTTATGGTGCTGTCACTGGCGATGGATGTGATTGTCTTCTGGGCAGAGTTCCTGGTAATCAACGTTTCATTCCGACCTGAA…
>B9D02_02445
ATGGTAACCCTTTATCTTGCTTCCGGTTCACCGCGTCGTCGTGAGCTGTTAACTCAACTTGGCCTGACATTTGAGCGCATCGTGACTGACGTTGAAGAGCAACGTCAGCCAAATGAAGCGGCGGAAATTTATGTCCGCCGTCTGGCAAACGACAAAGCGCAGGCAGGTGTCAGACTGGCCGCGCAGGATCTGCCGGTGCTGGGCGCGGATACCATCGTGGTGCTGAATGGCGACGTGCTGGAAAAACCACGCGATGCCGCCCATGCCCACGCGATGCTGCGCAAACTCTCGGGCCATACACATCAGGTGATGACGGCGGTAGCGCTGGCCGACAGCCAGCAGGCGCTGGATTGCGTTGTGACCACTGATGTGACATTCCGCACCTTAACGGAGACCGAC…
>B9D02_02450
ATGACGGCTGAATTACTGGTTAACGTCACGCCTTCTGAAACGCGTGTTGCCTATATTGACGGCGGCATCCTTCAGGAAATACATATTGAGCGTGAAGCGCGGCGCGGCATTGTTGGCAATATTTACAAAGGACGTGTCAGTCGTGTTCTGCCCGGCATGCAGGCCGCCTTTGTCGATATCGGTCTGGAAAAAGCGGCCTTTCTGCACGCCTCTGACATCATGCCGCATACTGAATGTGTGGCGGGCGACGAAAAGAAAAACTTCATCGTGCGTGATATCGCTGAGCTGGTGCGTCAGGGACAGGATCTGGTGGTTCAGGTCGTCAAGGATCCACTGGGTACTAAAGGTGCCCGGCTGACGACGGACATTACCCTGCCTTCGCGTTACCTGGTCTTTATG…
>B9D02_02455
GTGAGGCAGTTGCCGAGGATTTTGTTACTGCTGGTCGCGGCAATCATCGTGATTGTCGCGCTGCTGGTCAGCGGATTGCGTCTGGTGATGCCGCATCTCGACAGCTATCGCAGCAACCTTCTGCAATTCATCTCTGACCGCACGGGTGTGCCGGTTAACGCCAGCCAGTTAGAGGGCAAGTGGGAGAACTTTGGCCCGACTCTGCAGGTACGCGATCTCAACGTTGATCTTAATGAGAACGGTAAACTCTCGATCAATCGCATCAACCTGGCGCTCGACGTCTGGCAATCCCTGCTGCACTGGCGCTGGCAGTTTCGCGATCTGACCTTCTGGCAGCTGCACCTCGAGACTAATCGTCCTTTACTCGACAACGACAAAGAGAAAAACAGCTTCCGTCCG…
>B9D02_02460
ATGACTCTGAACCTGGTAAGTGAGCAGTTACTGACTGCTAACGGCATTAATCAGCAGGACCTATTTTCCCTGTTAGGGCAGCTTTCAGAACGTCGTCTGGATTATGCCGATCTCTATTTTCAATCCAGCTTTCACGAATCCTGGGTGCTGGAAGATAAAATTATTAAAGATGGCTCATACCATATCGATCAGGGTGTGGGCGTTCGCGCGGTCAGCGGGGAGAAAACCGGCTTCGCCTATGCAGACCAGATCACCCTGAATGCACTGCGTCTCTCCTCTGAAGCGGCACGTAGCATCGTACGTGAACAGGGAAATGGCAAGGCACACACGCTCTCTGCCGTAATGAACCGTCCGCTCTATTCTGCGGTCGATCCGCTGAGCAGCCTGACACGTGAAGAT…
>B9D02_02465
ATGGAACGACTGAAAGGCATGTCTGTCTTCGCCAGAGTGGTCGAACTGGGTTCGTTTACCGCCGCGGCACGCCAGCTTCATCTTAGCGTCTCATCAATTAGCCAGATTGTCGCGAAACTGGAAGATGCATTGCAGGTTAAGCTGCTGAATCGCAGCACCCGCAGTATCGGGCTGACCGAAGCGGGTAAAATCTATTATCAGGGTTGTCGCCGTATGCTGGCCGAAGCGACGCAGGTGCACGAGCAGCTCTACGCGTTTAATAACACGCCCATTGGCGAGCTGCGAATCGGCAGCTCCTCAACCATGGCGCAGAATGTGTTAGCCGGCATGACCAGCGACATGCTGCGGGAGTACCCGGGACTGAGTGTGAATCTGGTTACCGGTGTACCGGCGCCGGAT…
>B9D02_02470
ATGAGTGTGCTTCCGGTATTTGTCATGTTTGGGCTCTCTTTTCCGCCCGTTTTCATCGAACTTATTATTTCACTGATGCTGTTCTGGTTAGTGAAACGTGTGCTCACGCCGAGCGGTATCTACGATCTTGTCTGGCATCCGGCACTTTTTAATACAGCGCTTTACTGCTGTGTGTTTTACCTTGTCTCCCGTTTATTAGTCTGA
>B9D02_02475
GTGAAAGCACTCATAAGAAAAATCGCGCGCTACGCGATCACTATTCTGCTGGTCATCATCGCTGTGGTAATCATTTTCCGCGCCTGGGTGTTCTACACCGAATCGCCCTGGACCCGGGATGCACGTTTCGCGGCAGACGTGGTGGCGATTTCGCCTGACGTCACCGGCCTCATTACCGATGTTCCGGTACACGACAATCAGCTGGTTAAAAAGGGCGATACGCTGTTTGTGGTTGATCGGCCGCGCTATCAGAAAGCGCTTGATCAGGCACAGGCGGATGTTGAGTACTATCAGGCACTGGTGAGTGAGAAACGTCGCGAAGCCGGACGACGAAATCAGCTTGGCACCTCCGCGATGTCGCGCGAGGCTATCGAGCAATCCAATAACGATCTGCAAACC…
>B9D02_02480
ATGATCCAGTTTCTGCGTTTCCCGGTAAAACTCACCTTTGCGCTGGTATTAGCGCTGATGGTGGGGTTCCACCTGAACCTTGAAACGCCACGCTGGGCAGTAATGACCGCCGGGATCGTGGCGGGCGGCACCGCGTTTGCGGCCGGTGGCGATCCCTATTCCGGGGCGCTGCGTTATCGCGGTGTTTTGCGTATTATCGGGACATTCATTGGGTGTATTGCCGCGCTGACCATCATGATTGCCACCGTTCGTGCGCCGGTCGTGATGCTGCTGCTGTGCTGCATCTGGGCAGGGCTCTGCGTCTGGCTCTCGTCGCTGATCAAAGTTGAAAACTCTTACGCACTGGGACTGGCGGGCTACACGGCGCTCATTATTGTGGTCACGGCCAACGCCAGCGGC…
>B9D02_02485
ATGAAATCACTGCAAGAGAGCGAACTGTTCCGGACCGGCTATTTAGCGGACGGTCAGTGGCATCAGGCTGCCTCCACTTTTGACGTCACTAACCCGGCAACCGGTGAGGTGATTGCGCAGGTTGCAAAAGCAGGGAAAGCTGAAACGGAACAGGCAATCGCCGCCGCAGAACGTGCCTTTCCTGCCTGGCGGGCGAAGACGGCGAAAGAGCGCGCTGACATTCTTACTCGCTGGTATCAGTTGATCATTGAGAATAAGCGCTGGCTTGGACAGCTAATGACGACCGAACAAGGCAAGCCCCTGAAAGAGGCGGAAGGGGAAGTCGAGTATGCCGCCAGTTTTATCCAGTGGTTTGCCGAGCAGGCGAAACGAGCTAATGGAGAGATCATTCCACCCGCA…
>B9D02_02490
ATGAAAATCGAGCGTTTTGATTTTAATGAAATTGTCGATCAGGCCCATTTTTTCCGCCAGTTCAGCGAGCGTTTTACGCTGGAGGAACGCCGCATCTGCGACCTGGATGGATTATGGGATGTCGTGACGAGCGATCTGTTACCCATGCCACTGGAGATTGAATTTATAAATCTCGGCAGGGGACAGCGGCGTCGCTATGGTGCGCTGATTCTGTTATTTGATGAAGCGGAAGAGGAGCTGGAAGGCAGGCTGCACTTTAACGTCAGATAA
>B9D02_02495
ATGAATATCAAAACAACCATCGCTACAGTCAGTCTGCTTTCCGTTATGGCGTTTGGCGCATCTGCTGCGCAGCTGGTAACCGGCGATCAGACGCAGAACCTGCAGCCTGCGGGCACCGTAAGCATCAGTGGAACCGCGGGTGCACCAATGGATTACCGTGCAGCGCTTTCACAGAAAGCGGATGAACAAGGTGCCAGCGCCTATAAAGTCATTGAAGCGCGCACGGGTGATAACTACCACATCACCGCACAGCTTTATAAGTAA
>B9D02_02500
ATGAAAACGAAATTAGCGATTGCCGCACTGAGTCTGGCTTCACTGTTCTCAGTAGGTGCCAGTGCTGCAAGCCTGGTGTCCAATGAGCAGGCACAGGGCCTGCAATCAATGAATCAGACCATCAGTATTGGTGGACGCAACGGTGACCAGACGCATGTCCGTCAGGTCCTGTCTGAGAAAGCGGACGCACAGGGTGCAAGCCACTATCGCATCATCGAAAACAACCAGGATAACACCTGGCATGTCACCGCTGAGCTTTATAAATAA
>B9D02_02505
ATGAACGTAAAAACTACCATCGCTGCCCTGAGCATTCTCTCTGCCCTTTCATTTGGTGCAGTTGCCGCAGAATCTATCGATGCCTCTCAGGCACAGGATCTGCAGGCAGTCGGCACCATCAGTGTCAGCGGCGTTGCCGGTTCACCGATGGATATTAAGCAGCAACTCAGTGACAAAGCCGATCAGCAGGGCGCAAAAGCCTATCGCGTGATTGAGGCTTACAACAACGGCAATTATCACGCTACCGCCGCACTGTATAACTAA
>B9D02_02510
ATGCGAAACCCATCGAAACAAGACGATCTGATCAAGGCTTTTAAAGCCTTATTAAAAGAAGAAAAATTCAGTTCCCAGGGCGAAATTGTTCAGGCGCTTCAGGATCAGGGCTTTGAAAATATCAATCAGTCCAAAGTCTCGCGCATGCTAACCAAGTTTGGCGCTGTGCGCACCCGCAATGCCAAGATGGAGATGGTCTATTGCCTGCCTGCTGAGCTGGGTGTGCCGACCACGACAAGTCCGTTAAAAAACCTGGTACTGGATATCGACTACAACGATGCCCTGGTGGTAATTCATACCAGCCCGGGCGCAGCACAGCTGATTGCACGCCTGCTGGATTCACTGGGTAAGTCGGAAGGGATTCTTGGCACCATTGCTGGCGATGACACGATCTTTATC…
>B9D02_02515
ATGAAAGTTGCCGTTCTCGGTGCCGCTGGCGGCATAGGCCAGGCGCTCGCACTTCTGCTCAAAACCCAGCTTCCCGCAGGTTCAGAACTCTCACTGTATGACATCGCGCCGGTTACACCGGGCGTTGCCGTCGATCTCAGCCATATTCCTACTGCAGTGTCTATCCAGGGGTTCAGTGGAGAAGATGCCACCCCCGCCTTACAAGGTGCAGATGTGGTACTGATTTCCGCGGGTGTCGCACGTAAACCTGGTATGGATCGCGCAGACCTGTTTAACGTTAACGCTGGTATTGTTCGGAACCTGATCGAACAGGTCGCCACCACGGCGCCTGAAGCATTGATTGGTGTTATTACCAATCCGGTTAACACCACCGTTGCGATTGCGGCAGAAGTGCTGAAA…
>B9D02_02520
GTGCGTTCGATTCTCCTCCTGCTGCTGAGCCTGTGGCTCAGCAGCCCGGCCTTTGCGGCCAGCCTTCCTGACGCCAGCCAGCTCAAACAGCAGCTGGAAGAGATAAAATCGGCCAAAAGTTCTCCGGCTCAGGCCGAACAGATCCAGACAATTGAAGCCGCCTTAAACTTCCTCTCAGAACGTGATGATTCCCTGGAGCGCGCGGCCCAATATCAGCAGGTGATTGATGACTTCCCGCGTCTGGCGCGCGAATTGCGTCAGCAGATTGCTGCGCTGAGTGACAACGGAAAAACGGTGCGAAGCAACATGAGCAGCGCCGAGCTGGATCAGGAGATCCTGCAGGTTAGCAGCCAGTTGCTGGAAGAGGGCCGTCAGGCGCGCCAGGAGCAGGATCGTGCG…
>B9D02_02525
GTGTTTGATCGTTTAAAACTCGGCTTGAATCATATTCTCCCGAAGAAATGGCTGACTGAACTTGCCGGTTGGGGCGCCAGTCGCCGCGGTGGTTGGTTGACCAAACTGGTCATTGACATCTTTGTCTGGTTTTACAAAGTCGATATGGCGGAAGCGCGTAAGCCTGATACCGCAAGCTATCGCACGTTTAATGACTTTTTCGTTCGTCCGCTCAAAGACGATGCGCGTCCGCTGGATGCTGACGCCAGCCTCATTGCCCTGCCTGCGGATGGTGCGATCAGTCAGCTCGGCCATATTCATGGCGATCAGATTTTCCAGGCTAAAGGTCATCACTACACCATTGATGCCCTGCTGGCCGGCGATGAGCGGATGGCCGCTCAATTTGTGGAGGGTGAGTTC…
>B9D02_02530
GTGAGTAAAAATAAACTGTCGAAGGGCCAACAACGTCGCGTAAGCGCTAACCACGATCGCCGTCTCAACCAACGCAGAGAGCGTCCGGAAGCGGATGACAACATGTTTGGTGAAGCTGCAGATGGGGTCGTTGTCAGTCGTTTTGGCATGCATGCTGATGTTGAGGATAGCGCAGGCGTCACCCACCGCTGCAATATCCGCCGCACGATCCGTTCTCTGGTAACGGGCGACCGGGTGATGTGGCGTCCGGCCACCAGCGGCGGCAAAGGCATTGTTGAAGCGGTGCATGAGCGCACCAGCGTATTAACCCGCCCCGATTTCTACGACGGCGTGAAGCCCATGGCGGCGAATATCGATCAGATCATTATCGTCTCTGCGATCCTGCCGGAACTGTCGCTT…
>B9D02_02535
ATGGCTACTGGAAATGAACAGAATCTGATCTGGATTGATCTTGAGATGACCGGACTGGATCCGACGCACGATCGCATTATTGAGATTGCAACCCTGGTGACTGACGCCAACCTGAACATTCTGGCAGAAGGTCCGGTCATGGCGGTCCATCAGTCCGATGCGCAGCTGGCGCTGATGGATGAGTGGAATGTCCGCACCCATACCAACAGCGGTCTGGTTGCGCGGGTGAAGGAGAGTCAGATTGACGATCGCGCAGCAGAGCTGGCGACCATTGAGTTTCTGAAACAGTGGGTTCCGGCGAACACGTCGCCTATCTGTGGTAACAGTATCGGGCAGGATCGTCGCTTCCTGTTTAAGTACATGCCTGAACTGGAAGCGTATTTCCATTATCGCTATCTG…
>B9D02_02540
GCGGGAATAGCTCAGTTGGTAGAGCACGACCTTGCCAAGGTCGGGGTCGCGAGTTCGAGTCTCGTTTCCCGCTCCA
>B9D02_02545
GCGGGAATAGCTCAGTTGGTAGAGCACGACCTTGCCAAGGTCGGGGTCGCGAGTTCGAGTCTCGTTTCCCGCTCCA
>B9D02_02550
GCGGGAATAGCTCAGTTGGTAGAGCACGACCTTGCCAAGGTCGGGGTCGCGAGTTCGAGTCTCGTTTCCCGCTCCA
>B9D02_02555
ATGTCATACCCTCTCGATCTTCATCAACTCGCACAACAGATTAAACAATGGGGATTGGATCTCGGCTTTCAGCAGGTCGGCATCACCGACACCGATCTCAGCGCAGAAGAGCCGCGCCTGCAGGCGTGGCTGGACAAACAATATCAAGGCGAGATGGCGTGGATGGCGCGACACGGCATGATGCGGGCGCGTCCTCATGAACTGCTACCCGGCACGCTGCGTGTCATCAGCGTTCGCATGAACTACCTTCCGGCCAAAGCCGCCTTTGCCAGCACGCTGAAAAATCCTCAATTGGGCTATGTCAGCCGTTATGCACTCGGTCGTGATTACCACAAAGTATTGCGCAATCGACTGAAAAAGCTCGGAGAAATGATCCAGCAGCATTGTGGCGAGCTGAAT…
>B9D02_02560
ATGAGTGACCAGGATTCGAAGAAAAACAGCCGTAGTTTACCATATTCTGTCTGGCCTGCGCAGGCTGTGCCAACGCTTGAGCAACAGGGCGCCGATGAACTCGGAATTACCCTGTATGAGCTCATGCTGCGAGCCGGGCAGTCTGCTTATGACCATCTGAATGCGAACTGGCCTGATGCCAGCCACTGGCTGATTCTGTGCGGTCACGGCAACAACGGTGGTGACGGTTATGTTGTGGCGCGGCTGGGGCAGGCGGCTGGGAAAACCGTTACGCTGCTGGCGTGCGAAAGTGAAAAAGCGTTGCCGGAAGAGGCGCAGCGCGCGCGGGAGGCATGGCTGGATGCGGGCGGTGAAATTCATGCGGCCGATGCCGCCTGGCCAGAGCGGGTGGATGTGATT…
>B9D02_02565
ATGAAGACCTGTGTTATTTCTTTGCCCGATGAGGCGGCTACGCTCGATTTGGGCGCTCAACTGGCGCGCGCCTGTGGCAGCGCGGCAGTCATTTATCTCTATGGCGATCTGGGGGCGGGTAAAACCACCTTCAGCCGCGGCTTTCTGCAGGCGCTGGGCCATCAGGGCAACGTCAAAAGCCCCACTTATACGTTGGTTGAGCCTTACTCGCTTAACAACCATACGCTCTATCATTTCGACCTTTATCGACTTGCCGATCCTGAAGAGCTTGAGTTCATGGGCATCCGTGACTACTTCAGTGGCGATGCCATCTGTCTGGTGGAATGGCCGCAGCAGGGTGCCGGTTTTCTGCCCTCGCCCGACCTTACGTTAACGCTGCGCTACGTGGGCGAAGCGCGT…
>B9D02_02570
ATGATGTCACGGATGAAAATAGCGCTGGTAACACTGCTGCTGCTGGTCTGTACGCCTCTTTTTGCCGCTACTCTGTCAGATATCAAAGTGGCCAATGGCGACAGTCAGGCCACCATCACCCTGAACTTTGCAGGACAGCCTGCCTATGCCTTTTTCTCACTGCACAACCCGAATCGTGTGGTGCTTGATGTTAACCAAAGCGGCGTGGTTCAGGGACTGCCACTCAATTTCAGCGGCGAAAATATCGTAAAGCGGATTCGTACCAGCACCCCTAAAGATAAACAGAGTGTGCGGCTGGTGTTTGAACTGACGCAGGCGGGTAAAACCCGAGCGGTCACCCAGCGCAATGGCAATAGCTATAGCGTGGTCTTCACAATTACCGGTAAGGCGCCTGCTATT…
>B9D02_02575
ATGCCGATTCAAATTTTACCGCCACAACTGGCTAACCAGATTGCGGCGGGTGAAGTCGTTGAGCGTCCTGCATCGGTGGTCAAAGAGCTGGTGGAGAACAGTCTGGATGCTGGCGCTACGCGCATTGAAGTTGATATTGAAAAGGGTGGCGCAAAGCTTATCCGGATCCGTGACAACGGCTGCGGCATCGTTAAAGCTGAGCTGTCGATGGCGCTGGCCCGGCACGCTACCAGCAAAATAGCCTCACTGGATGACCTGGAAGCGATTATGAGTCTGGGCTTTCGCGGTGAAGCGCTGGCCAGCATTAGTTCGGTCTCCCGCCTGACCTTAACCTCACGTACCGCCGATCAAACTGAAGCCTGGCAGGCCTATGCGGAAGGGCGTGACATGACGGTGACA…
>B9D02_02580
ATGAGTGAATTAAACCAGGCTGGCCGGCCAAAGGCTATTTTTTTGATGGGACCTACAGCTTCGGGTAAGACCGCTTTAGCGATTGAGTTGCGTAAGCACTTACCCGTGGAACTTATCAGCGTTGATTCTGCCCTTATTTATCGTCAGATGGATATTGGTACGGCGAAACCGTCGGCTGAAGAGTTAGCAGTGGCGCCCCATCGTCTGCTCGACATCCGCGATCCCGCAGAAGCCTATTCGGCAGCGGAGTTCCGGCGGGATGCTTTAGCAGAAATGGCGGAAATCGTTGCAGCCGGACGAATACCGTTGCTTGTTGGTGGAACCATGCTCTACTTCAAGGCGTTACTTGAAGGATTGTCGCCGTTGCCCTCGGCCGATCCTGATGTTCGTCAGCGGATA…
>B9D02_02585
ATGGCTAAGGGGCAATCATTACAAGACCCGTTTTTGAACGCACTGCGTCGTGAACGTGTTCCGGTTTCGATTTATCTGGTTAACGGTATTAAGCTGCAGGGTCAGATTGAGTCATTTGATCAGTTCGTCATTTTGTTGAAAAACACGGTAAGTCAGATGGTTTATAAGCATGCCATTTCTACCGTTGTTCCTTCGCGCCCGGTTTCTCACCATAGCAATAATACCGGCGGCGGCAGCAGCAACAATTATCATCAGGGCGGCAGCAACACAACTGCGCAGCCACAGCCACAACAAGACGGTGATAGCGCAGAATAA
>B9D02_02590
TTGTTTGACCGTTATGAAGCCGGTGAGCAGGCCGTACTGGTACACATCTGGTTCTCCCAAGACAAAGAAGTAGAAGATTTACAGGAGTTTGAAACCCTGGTTTCTTCTGCTGGCGTTGAGGCGCTGCAAGTGGTTACTGGCAGCCGTAAAGCGCCGCACCCCAAGTATTTTGTCGGTGAAGGAAAGGCCGTTGAAATTGCCGATGCGGTAAAAACAACTGGAGCATCGGTCGTGTTATTCGATCATGCCCTCACGCCCGCTCAGGAAAGAAACCTCGAGCGCCTGTGCGAATGCCGCGTCATAGATCGCACTGGTTTAATTCTGGATATCTTCGCCCAGCGTGCACGTACCCACGAAGGTAAATTGCAGGTTGAGCTGGCACAGTTACGCCATCTTGCG…
>B9D02_02595
ATGGCGTGGAATCAGCCCGGAAATAACGGACAGGACCGCGACCCGTGGGGAAGCAGCAATAATCAAGGCGGCAACTCTGGGGGAAATAAGGGAGGACGGGAATCCGGGCCTCCTGATCTGGATGATATCTTCCGTAAGCTGAGCAAGAAGCTTGGTGGACTGGGCGGTGGCAAACAGAGCGACAGCGGTCAACGCGGCTCCGGCAGCGGTGGCAAAATTGTTGGCATCGTGGCTGTTGCTGCTGTAGTCATCTGGGCTGCAAGCGGTTTCTACACCATCAAAGAAGCGGAGCGTGGCGTAGTGACGCGTTTCGGTAAGTTCAGTCACCTGGTCGAACCGGGCCTGAACTGGAAACCTACATTCATTGATCAGGTTCGTGCGGTTAACGTTGAATCAGTA…
>B9D02_02600
ATGCGTAAGCCAATAGTATTTTTGATCATTGTCGTGCTGGTGGCGCTCTATGCGTCGCTGTTTGTGGTGCAGGAAGGGGAGCGAGGCATTGTTCTGCGCTTCGGCAAAGTCCTGCGCGATGGTGAAAACAAACCGCAGGTGTTTGCGCCGGGCCTGCATTTCAAGATCCCATTCCTGGAAACGGTTAAAACGCTGGATGCGCGCATTCAGACCATGGATAACCAGGCCGATCGCTTCGTCACTAAAGAGAAGAAAGATCTGATCGTCGACTCTTACATCAAGTGGCGTATTAGCGACTTCAGTCGCTACTACCTGGCTACCGGCGGCGGCGATGTCTCTCAGGCGGAAGTGCTGCTGAAACGTAAGTTCAGTGACCGCTTGCGTTCTGAAATGGGCCGT…
>B9D02_02605
ATGAAAACGAGCATCTGGATGGCACTGGCGCTGGTATTAGTGCTGGAAGGGTTGGGACCGATGTTTATGCCACGCGCCTGGCGACGCATGATCCTGACGATGAGCCGTTTACCCGATCGCCTGCTGCACCGATTTGGTGGTGGACTGGTGGTGGCTGGCATGGTGATCTATTGCATGCTGAGTCTGCACGGCAACCTGTAA
>B9D02_02610
ATGGGTAAGAACGTCGTCGTACTGGGCACCCAATGGGGTGACGAAGGTAAAGGTAAGATTGTAGACCTTCTGACTGAGCGCGCGAATTACGTTGTGCGTTATCAAGGCGGCCACAATGCGGGCCACACGCTTGTCATCAACGGTGAAAAAACCGTCCTCCACCTGATCCCTTCTGGCATTCTGCGCGATAACGTGACCAGCATCATTGGTAACGGCGTAGTGCTCTCTCCTGAAGCCTTAATGAAAGAGATGAAAGGCCTGGAAGCGCGCGGAATTCCGGTACGCGAGCGTCTGCTGATTTCTGAAGCCTGTCCGCTGATCCTGCAATATCATGTTGCGATGGATATGGCGCGTGAACGTGCCCGTGGTGCCAAAGCGATTGGTACGACTGGCCGTGGC…
>B9D02_02615
GTGCAGCTCACGAGTTTTACTGATTATGGCTTACGCGCCCTGATTTATCTGGCATCGTTGCCAGAAGGTCAGCAGACCAATATTACGGAAGTGACAAACACCTATGGTTTGTCCCGCAATCATATGGTCAAAATCATCAATCAGCTGAGCCGGGCGGGCTATGTCGCCGCCACGCGTGGTAAAAACGGCGGCATTCGTTTGGGTATGCCAGCGCGCCAGATTGTCATTGGCGACGTGGTACGTAAGATGGAGCCACTACAACTGGTTGACTGCGCCTCCTGTTCCATCACGCCAGCCTGTCGTCTGAAGCAGGCATTACATGATGCAGTGCAGCGATTTTTGCAGGAGCTGGATAACTATACCCTGGCAGACCTGGTCGAAGGCAATACACCACTTTAT…
>B9D02_02620
ATGTCAAAAGATCCATTTCAGGATAGAGAAGCTGAAAAATACGAAAACCCTATTCCGAGCCGTGAATTTATTCTGGCTCTGCTAGAAAAACGTGAAAAACCGGCCAGCCGTGAAGAGCTGGCTGAAGAGATGAATTTGCAGGAAGAAGAGCACCTTGAGGCGCTGCGTCGCCGCCTTCGCGCTATGGAGCGTGATGGTCAGCTGGTGTTCACCCGCCGTCAGTGTTATGCCCTGCCAGAACGCCTTGATCTCCTGCGCGGTAAAGTCATTGGCCATCGTGATGGCTACGGCTTCCTGCGGGCAGAAGGCCAGAAAGATGACCTTTACCTCTCCGCAGAACAGATGAAATTCTGTATGCACGGTGACGTGATCCTGGCGCAGCCGCTGGGTGCCGATCGC…
>B9D02_02625
ATGAGCGAAATTATTTTTGGTATCCATGCCGTGCAGGCGTTGCTGGAACGTGACCCACAACGTTTCCAGGAAGTCTTTATCCTCAAAGGCCGCGACGATCGTCGCCTGCAACCCGTGGTCGCCGCGCTGGAAGCTCAGGGGATTGTTATTCAGCTGGCCGAGCGCAAGTGGCTCGACAGCCAGGTTGAAGGCGGTGTGCATCAGGGTATCGTAGCCCGGGTGAAACCGGGCCGTCAGTATCAGGAAGGCGATCTGCCGGATCTGCTGCAGAGCCTGGACAAACCGTTCCTGCTGGTGCTGGACGGTGTCACCGATCCCCATAACCTGGGTGCCTGCCTGCGCAGCGCTGATGCTGCCGGTGTTCACGCGATCATCGTGCCGAAAGATCGTTCCGCTCCC…
>B9D02_02630
ATGACCTGGACAACACACACTGTTTTTAATCAGCCTCATCCTCTGAGCAACAGCAATCTGTTTCTGTCTGATACGCCGCTTGGCGAGGCACTGTCACGCGAAGGTGCCGGATGGGATCGGGAATGGCTGGCATCGGTAGGTCGTCAGCTGGGCAGCGCCGAGTCTCTGGAGCTGGGCCGACTCGCCAATGCTGAGCCGCCTGAACTGCTGCGCTACGACGCCCGTGGCGAACGCATGGATGAAGTTCGTTTCCATCCCGCCTGGCATCTGCTGATGCAGGGTGTCTGCGCCAGTCGCCTGCACAACCTGAGCTGGCAGCCCACGGTTCGTGAACAGGCCAGCGTGGCGCGCGCTGCGCGCTTTATTCTGCATGCGCAGGTTGAGGCGGGCACGCTCTGC…
>B9D02_02635
ATGCGTTCTGCTTATTTACTGGTGTTCAGCCTGCTGCTGGCAGGCTGTTCAGCGTTTGACACCACGCCAAAAGCCCCGCCTGCGCCGACTCAACAGGCACAGGAGATTTCACGGGCGCAGAGTGGCGGTTTGCCGAAGCTGGGCAATATTACCGTTAACGTACACGGCTCACCGGATGATGCCCAGCGTGCCGTTGCCGCCCAGGCCAATCAGGCCGGAGCCGCTTACTATCAGATCGTGATGGTGAGCGAAACGGTCATGCCGGGCTTCTGGTACGCCAGTGCGATTCTCTACGGCGCATCACCTGCCGCAGGCACGGTCCAGTAA
>B9D02_02640
ATGAAGCGTCTCTCTCTCAGCGGACTGAGTCTCGGAGTTAAGCTGTCTGTACTGACGTCTCTCAGCGTTGCACTGCTGTTGCTGGTGCTGACACTGACTCAAAGCCACAACGCCTCGCGCCAGCTGGAAAATCTCGCCATCGATGACATGCACAACCAGGTGCAGGGCATCAGTGAAATGGCCACTATGTTTAATGCCACCCTCACCGAAGAGGTGGCTCACTATACCGATCTGTTTACCAGCTTCCTGCCTAAGCGCTTTAGCCTGGATGAAAGCTCGCGGGTGCAGGTCGGTGCCTTTTCGACGCCAGTGCTGCGTGCCGGGTTGAAAACACTGAATCTCGATCAAACTGCCGTAGACGATTTCACCGAGCGCACCGCCGCCGTGGCGACCATTTTC…
>B9D02_02645
ATGATTGAACTCACTACAGAAACACTGGCCGGTATCGAATGCCTGCACGCCACGCCTGCCGGACAACGGCATCAGCCACTGCCAACCGTGCTGTTTTATCACGGCTTTACCTCATCAAAAGAGGTCTACGCCTATTTCGCCGTGGCGCTGGCACAGGCGGGGTTTCGGGCGGTGATGCCAGATGCGGAGCTGCACGGCGCGCGTTATCACGGTGATGCCAATGCACGCCTGGGCCGCTTCTGGGAGATTCTGAAACAGAACATTGATGAGCTGCCATTGCTGGAGGCTGCGCTGCGTAGAGACAATCTGATCGCTGACAGGCGTTTCGCAGTGGCGGGTGCGTCGATGGGTGGCATGACGGCACTGGGCGCGATGGCGCGTTATCCGCAGATCCAGAGC…
>B9D02_02650
ATGAAAACGTTCGTCATCGCCACTTTACTGGGTCTCTTCCTGTCTCCACCCGTTCTTGCCAGCCATGCTGACTGTGCGCAGCAGATGAGAAGTCACAGCAGCGAAGCGGCATCGGGTTATGTTTACGTTAACCGGCTGGATACGCCGGAAAGAAACCCGGTTAATGCGCCTGCCAGCGCAGCAGAAAAAGCGTCTGCGTTCTGGTAA
>B9D02_02655
ATGCGTCATTACGAAATCGTATTTATGGTTCATCCTGACCAGAGCGAACAGGTTCCTGGCATGATCGAGCGTTACACTGGTGCTATCACTGGTGCTGAAGGCACGATTCACCGTCTGGAAGACTGGGGCCGCCGTCAGCTGGCTTACCCGATCAATAAACTGCACAAAGCGCATTACGTTCTGATGAACGTTGAAGCGCCGCAGGAAGCGATCGATGAGCTGGAAACGAACTTCCGCTTCAACGACGCCGTTATCCGTAGCATGGTTATGCGCGTTAAAAACGCGGTAACTGAAGCATCACCGATGGTTAAAGCGAAAGATGAGCGTCGTGATCGTCGCGAAGATTTTGCTAACGAATCCGCTGATGAGTCAGATGCTGGGGATTCTGAAGAGTAA
>B9D02_02660
GTGACGGTCAATCGACTTCGCCTGTCTGGCACTGTGTGCAAGACACCGGTTCGAAGAGTTAGCCCGTCAGGAATTCCTCACTGTCAGTTTGTGCTTGAGCACCGCTCAGTGCAGGAGGAGGCCGGGTTTCACCGGCAAGCCTGGTGTCGTATGCCTGTTATTATTAGCGGCAGCGCCCATCAGGTGATTACTCAACATATAACGGTCGGCACGCAACTCACACTCGACGGTTTCATTAGTTGCCATCAGGCACGAAATGGCCAGAGCAAAGTGGTGTTCCATGCCGAGCAGATTGAATTGATAGATTCTGGAGACTAG
>B9D02_02665
ATGGCACGTTATTTCCGTCGTCGCAAGTTCTGCCGTTTCACCGCGGAAGGCGTTGTTGAGATCGATTACAAAGACATCGCAACGTTGAAAAACTACATTACCGAAAGCGGTAAAATTGTCCCGAGCCGTATCACCGGTACTCGTGCAAAATACCAGCGTCAGTTGGCTCGCTGCATCAAGCGTGCGCGTTACCTGTCTCTGCTGCCGTACACTGATCGTCATCAGTAA
>B9D02_02670
ATGCAAGTTATTCTGCTTGATAAAGTAGCAAACCTTGGCACCCTGGGTGATCAGGTTAACGTTAAAGCGGGCTATGCTCGTAACTTCCTGGTACCACAGGGCAAAGCTGTTCCTGCTACCAAGAAAAACGTTGAGTTCTTCGAAGCACGCCGTGCTGAACTGGAAGCCAAACTGGCTGACGTTCAGTCTGCAGCAACTGCACGCGCTGAGAAAATCAATGCACTGGGCACTGTAACCATCACGTCTAAAGCGGGCGATGAAGGTAAACTGTTCGGTTCAATCGGTACCCGCGACATCGCTGATGCAGTTACTGCAGCTGGCGTTGAAGTCGCTAAGAGCGAAGTTCGTCTGCCGAACGGCGTTCTGCGCACTACCGGTGAGCATGAAGTAAGCTTCCAG…
>B9D02_02675
ATGGCTTCAGACACGTCATCCCGCCTGCCGACATGGCTTCAGCGTATCTGGCATTTTACCGACCATATTCGCTGGATGGATCCGCTGCCTGCGCCGCACCGTCGTGGCATTGTGGCGGCACTGCTGGTGATGCTGGTGGCGTTTCTCTGGCCCACCAGTACCCTGCGTTATCCGGTCGAGCAGTCTTCGCCTTCTGCGGAGAAAGAGGTGCCGATGCAGGCGGATATTTATGATAACAACCGTGCCCGTCAGCCTTCATCCTCAGCGTCTCAGCAGACGCCAAAAGCTGATTCTCAGGGCGAATGGCGCAATATGACCATTGCGTCGGGTCAGACGCTGGCGCAGCTGTTTCGTGACAACAGTCTGCCGGTCAATGATGTGTTTGCGATGGCGCGGGTG…
>B9D02_02680
ATGACTACCCCTTCTTTCGACAGCGTCGAAGCACAAGCAAGTTACGGTATTGGTTTACAGGTTGGCCAGCAGTTGCTGGAATCTGGTCTGCAGGGTCTGCAACCAGAAGCACTGCTCGCGGGTCTGCGCGACGCGCTGGAAGGGAACTCGCCGGCCGTACCGGTTGATGTGGTTCATCGCGCACTGCGTGAAGTACACGAACGCGCGGAAGGCGTGCGTCGTGAGCGTACCGAAGCTATGGCCGCAGAAGGTCAGGCATTCCTGCAGGAACATGCGCAGCGTGAAGGCGTGAGCAGCACCGAATCAGGCCTGCAGTTCAGCGTGATTACTCAGGGTGAAGGTCCAATCCCATCACGTCAGGATCGCGTACGCGTTCACTACACCGGCAAACTGATCGAC…
>B9D02_02685
ATGTTTAAGCCCGGAATGATGTTACTGGCCCTGAGCGTTTCCGTCGCCGCCCAGGCCGCGACGGTGGATTTACGCGTACTGGAAACCACCGATCTGCACAGCAATATGATGGATTTCGACTACTACAAAGATACGCCAACCGAGAAATTTGGTCTGGTGCGCACCGCCACGCTGATTCACGCCGCCCGGCAGGAGGTGAAGAACAGCCTGCTGGTTGATAACGGCGACATCATTCAGGGCAGCCCACTGGGCGACTACATGGCAGCTAAAGGGCTGCGTGAGGGCGAAATCCATCCGGTCTACAAGGCGCTTAATACGCTGGATTACGCTGTCGGCAACCTCGGTAACCATGAATTCAATTATGGTCTGCCCTACCTGAAAAAAGCGCTGGCGGGTGCG…
>B9D02_02690
ATGTTAGAGCAAATCTGCCAACTGGCACGCGAAGCTGGCGACGCGATTATGCAGGTCTATAACGGTGCCGCGCCGCTTGACGTTTCTCACAAATCGGACGATTCGCCGGTGACCGCTGCGGATATCGCGGCGCATGAAGTCATCATGGAGGGGCTGAAACAGCTATCGCCTGACATACCGGTACTTTCAGAAGAAGATCCGCCAGCCTGGGATGTCCGTCAGCACTGGCAACGCTACTGGCTGGTTGATCCGCTGGATGGCACCAAAGAGTTCATCAAGCGTAACGGTGAATTTACCGTCAATATTGCGCTGATTGAAGCGGGCAAGCCGGTGATGGGCGTCGTCTATGCGCCAGTGCTGGGCGTAATGTATTCCGCGGCAGAGGGTAAAGCGTGGAAA…
>B9D02_02695
ATGCGTATAACCCTGGCAGCTGTGGCGTTGTCTCTGTTGATACCGGCAGGCGCGATGGCTCAAAACCTCAGACTGGATATGCGGGTACCGGCTGTAGGCGTGAATGACAAAGGCGAGCTGTTATTGCAACAGGAGAAGTTTAGCTACAAAAACTGGAATAGCGCGCAGCTCAGCGGAAAAGTTCGCGTCATCCAGCATATTGCGGGTCGCTCATCTGCGAAAGAGATGAACGCGGCACTGGTAGAAGCGATCAAAGCCGCGAAGCTGCCGCATGATCGCTATCAGACCACCACCATCGTCAATACCGATGACGCGATTCCGGGCACGGGCATGTTTGTGCGCAGCAGCGTCGAGACCAACAAGCAGCAATATCCCTGGTCTCAGTTTGTCATAGACAGC…
>B9D02_02700
ATGAAGATCTTCCAGCGCTATAATCCGCTACAAATAGCGAAATATGTAAAAACGCTTTTCAAAGGAAGGTTGTATATCAAGGACGTGGGCGCGTTCGAGTTCGATAAAGGGAAAGTATTAATCCCTCGCGTCAAAGACAAACAGCACCTGAGCGTGATGTCAGAAATTAACCGCCAGGTCGTTCGTCTCAAACTTGAGTTCAACTAA
>B9D02_02705
ATGTTAGATAGCTTGCTTGTCATTTTATTGCTGATTGTAATCAGTGCCTTTTTCTCCCTGTCGGAGATCTCGCTGGCGGCCGCCCGTAAGATCAAACTGAAACTTCTGGCCGACGAAGGCAACGTCAATGCCCAGCGTGTGCTGAAAATGCAGGAAACGCCGGGCATGTTCTTCACCGTGGTGCAGATTGGCCTTAACGCTGTCGCCATCCTGGGCGGTATTGTCGGCGACGCGGCATTTTCACCGGTTTTCAGCGGCCTGTTTAACCGCTTTGTTTCGCCGGAACTGGCGGAACAGCTCAGCTTTATCTGTTCATTCACCATCGTGACCAGCCTGTTTATCCTGTTTGCCGACTTAACACCAAAGCGGGTTGGCATGGTCGCACCGGAAACCATCGCG…
>B9D02_02710
ATGCCTGTGGTGGCAGATTATAGCAGGAGCGCTCATCGGGCCGCCAGAGGGCAATCTGCCGCTTCCCTCAGGATTAGCAGGCAGAACGGTACGTTATCGACTCAGATTTATCTGAGTGAATCATTTTGGACCGCTCATTCCCGCCTGCAGGAGTTGTATCAATCTCCCCATTTACCGACAATAGCCGCGTTATTTGAGTTAGAAGTCGATTTTGCGCCGCCGTTTGCCATAAAGTGCGGCTATGATGAGGATGTTGCCGTTGCGGTAGTGCGGGCAAAGATGATTAATAAGTGCCCCGCGGAAAAGGGGCCGGCATGA
>B9D02_02715
GTGCCACGATTTTATGTTTATTGCATAGCTGGCCTGCTGCTTGCCGCGCCCGCCCTTGAGGCGGCGACCGTGCGATTACAGGTAGATGGCTTAACCGGGGATCTGCAAAAGAATGTCAGGGCGCGCCTTTCCACCATCGGCAGCGACGAGGTCTCGAATGATGGCCGTTTTCGTGCACGTGTCTCTGTTGCAATAAAAGAGGGGCTGCGCGCCCTTGGTTATTACGAGCCGACCATCGATTTCGAATCCCGCCCCGCGCCTGCGAAGGGAGGACGGCCGGTATTAGTCGCACATGTGACGCCGGGCGAGGCTGTCAAAATTGGCGGCAGCACCATTGTGGTGGAAGGTGATGCGCGCAATGATCCTGATTACAAAGCCTGGGTGAAGCAGGGACGGCCC…
>B9D02_02720
ATGAAGCTGTGGAAAAAGGTCCTGATCGGTATTCTGATCTTTCTGGTTGTGTTATTGGGTGGCGTGGCATTTTTAATCGGGACCACGCCGGGACTGCATTTAGTGCTCAAGGGCGCATCGCGCTGGGTGCCTGGCCTGTCGATCAAACAGGTCGATGGCGGCTGGCGTAACCTGACCCTTAACGGTCTGCGCTTTGAGATGCCCGGCGTCAGTGTTGATGCCGGGCAGATTCACCTGGCGGTGGATCTCAACTGCCTGCTGCACTCCTCCGTGTGCGTCAACGATGTCTCCCTGCGCGATATCAGCGTGGTCGTCGACAGCAAGAAAATGGCACCTGCCGCCGCCGCACCGGAAGAGGAGAGTAGCAACACTAACCTCAGCACACCATACCCCATCACG…
>B9D02_02725
ATGCGAATAATTGTCTACGGCAGTTTACGGCGCAAACAGGGAAACAGTCACTGGATGACCAATGCGCAGTGGCTGGGTGATCACCAGATTGAAGGCTTTGAGCTGTATAGTCTGGGCCATTATCCCGGCGTTATAGAGGGCAATGGAGCGGTACATTGTGAGGTGTACCGCATTGATGCCTCAACCCTTGCGGAGCTGGATGCGCTTCGCACCAAAGGGGGAGAGTACAAACGTTTTCTGACTCAGACGCCGTTTGGCAGTGCATGGCTTTATGTCTATCAACGCTCAGTGGCAGGACGCCAGCGCATTATGAGTGGTGACTGGCTGAAGCGTGATGAGGAGCCAGAGGCCTGA
>B9D02_02730
ATGAGTTTGAACCAGGTGCCAGCAGGTAAAGACCTGCCAGAAGATATCTACGTTGTCATTGAGATCCCGGCGAATGCTGATCCGATCAAATATGAAGTTGATAAAGAGTCTGGTGCCCTGTTTGTAGACCGTTTCATGTCTACCGCCATGTTCTATCCGTGCAACTACGGCTACATCAACCATACCCTTTCTCTGGATGGTGATCCGGTTGACGTACTGGTTCCGACCCCGTACCCACTGGTTCCAGGCTCAGTGATCCGCTGCCGTCCGGTTGGCGTGCTGAAAATGACTGACGAGTCTGGCGAAGATGCCAAACTGGTTGCCGTTCCGCACACCAAGCTGTCTAAAGAGTACGATCACATCAAAGATGTGAACGACCTGCCAGAACTGCTGCGTGCA…
>B9D02_02735
ATGGCTGCATATGCCTCGACCATCATTCTGATTTGCCTCGCCGTGCTGAGTTATTTCGTGCACAACAACGCGGTCACGATTTCGATTCTGGTGCTGCTGGCGATTAAAATTACCCCGCTGGCTCAGTTCTTCCCCTACGTCGAAAAACAGGGCATTACCTTAGGCATCATTATTCTTACCGTGGCGGTGATGGCTCCGCTGGCCAGCGGCTCATTGCCCGCCTCTGCCCTGATCAAATCCTTTGCTAACTGGAAATCGATTGTGGCGATTCTGGTAGGGATCTTTGTCGCCTGGCTGGGTGGTCGTGGCGTGAATTTTATGAGCGTGCAGCCTTCGGTGATCGGGGGTCTGCTGATTGGTACAGTGATTGGGGTGGCATTCTTCCGGGGCGTGCCGGTA…
>B9D02_02740
ATGAAATCAGGATTGTTTTTGATGCTGCTGTGCCTTAGCACATCGGCGCTGGCAGAGGATATGCCGTCAGATGCCTCACCTGATCGCTGCCTCAATAATGCCTCGACCACCCTTACCATGAACCAGTGCTACGCGGCGGCAAACAAGGTCTGGGATCAGGAGATGAATAAGCAGTACAGCAAGCTGATGAAAACGCTCTCCGGCGAACCGAAAAACAAACTTCGTGCCGCTCAGCGTGCCTGGCTGCGCTACCGCGACAGCTGGCTTGAGGCGAGCCGCAGTCAGCTTAGTTCTCAGGGAACGCTGGGTAGCGTAGCCCTGAGCGCCCAGAGTCTGAGCCTGGTGCGTAATCAGGCGCTGATGCTGCAGTCATGGGCTAAAGGCAGCTGTGCTAACCCC…
>B9D02_02745
ATGAAACAGTTATCACTTCGCACGGGGTTGCTGGCATTGCTGGCATTCATGACACTGCTGCTGTTGGCGGTGAGTTTTATGGGTATCGTGGCTATTAACAAAGGGAATCGCTCGCTGGATGTGATCAACCGCATTCAGGGGATCGAGCTGAACAGCCTTTATAAGAGTAATTCAGACCTGATGCGGGCCCGCGCTAACGCGGCGCTGGCGGTACGTAAAATTGAAATTGGTATGCTGGAAGAGGGCGCGGCAGTCACAAAACTGTCGCAGGCGGATGTGGTGTCATCGCAGAAACACCTGAAGCGTTTTGTGGACGCCGGAACGGTGACGGCGCACGGTAAGATGCTGGCGGATGCGGTTTCAGCCAGTTACAAAGCCTATCTCGACCAGGGCATCAAA…
>B9D02_02750
ATGAAAACGTTGGGCGAATTTATCGTCGAGAAGCAGCACGACTTTCCGCACGCCACAGGTGAACTGACGGCGCTGATTTCAGCTATCAAGCTGGGTGCCAAAATTATCCACCGCGACATCAATAAAGCCGGTTTAGTGGATATTCTCGGTGCCAGCGGCGTGGAGAATATTCAGGGTGAACAGCAGATGAAGCTTGATCTGTTTGCCAACGAAAAACTGAAGGCAGCACTGAAAGCACGTGGCATCGTCGCCGGTATCGCTTCTGAGGAAGAAGACGAGTTCGTTATCTTTGAAGGTGAGGAAAACGGTAAGTACGTGGTGTTAATGGATCCACTGGATGGTTCTTCTAACATCGACGTTAACGTTTCCGTCGGCACCATTTTCTCTATTTATCATCGC…
>B9D02_02755
ATGCGCATTCACATCCTCGGGATTTGTGGCACTTTTATGGGCGGTCTGGCGATGCTGGCACGTTCACTTGGTCATCAGGTGACCGGTTCAGACGCCAACGTTTATCCGCCAATGAGTACCCTGCTCGAACAGCAAGGCATTGAATTAACGGAAGGTTATGACGCCAGCCAGCTGGATCCGATGCCTGACTTAGTCATCATCGGCAATGCGATGACGCGGGGTAATCCTTGCGTGGAAGCCGTACTGGAACGCAACATTCCCTACCTCTCTGGCCCACAGTGGCTGCACGATTTTGTGCTGCGCGATCGCTGGGTACTGGCAGTGGCCGGAACCCACGGTAAAACCACCACAGCAGGCATGGCAGCGTGGATTCTCGAGGCATGCGGCCTTGAACCCGGC…
>B9D02_02760
ATGACCAAACAGCCCGATGAGTGGCTCGACGATGTGCCAGATAATGACGAAGAAGAAGATGAAGAGATTATCTGGGTCAGTAAGAGTGAAATTAAACGCGATGCAGAAGAGTTAAAGCGCCTGGGTGCCGAACTGGTTGATCTGGGTAAAAACTCGCTGGATAAAATCCCGCTGGATGAGCGCCTGCGTAACGAAGTTGAACTGGCGCAGCGCATTAAGAAAGAGGGTCGCCGCCGTCAGCTGCAGCTGATCGGTAAACTGCTGCGCAGTATAGATGTGGAGCCGATTCGTGTTGCGCTGGACAAGCTCAATAATCGCCACAATCAGCAGGTTGCACTGTTCCATAAACTGGAAATGTTGCGCGATCGTCTGATTGAGCAGGGCGATGAGGCGATGGGC…
>B9D02_02765
ATGGGCAGGTCGATGAACGTATCTACTCAGGTTGCAGAACAGCGAAAAGTCCTGGAGCAGGCCATTGCGCAGGCACTTGAACTGGCTAAAGCAAGCACTGACAGCGCGGAAGTGGCAGTAAGTAAAACTACCGGCATCGGGGTCAGCACCCGCTATGGCGAAGTGGAAAACGTCGAATTCAACAGCGATGGTGCGCTGGGCATCACCGTCTATCATCAGAATCGTAAAGGCAGCGCCTCATCGACCGACCTCAGTCCGGACGCCATCAAACGCACCGTGCAGGCGGCGATTGATATTGCGCGCTACACGTCGCCCGATCCGTTTGCCGGCCCGGCTGACGCGGAGTTACTCGCGTATGATGCGCCGGACCTGGATCTCTACCATCCGTGGGAGATTGAC…
>B9D02_02770
ATGCGTAAGCATGTGATTGCAATGTTGTCGGCTTCACTGTTGTTCTCCAGCGTCAGCCTCTATGCGGCGGATCTGGAAAAGGATATGGACACGCTGAATGCGAACCTGAAAATCGTCAAGAAAAGTGAAAATGCTCAGGAGATGCAGCAGGCGTTAACCAAAATGCGTGCCGCGGCGCAGGATGCCAAAAAATCAACGCCGGATAAGCTGGAAGGTCAGCCTGCTGACAGCGCGCAGGTCAAAGATTATCAGGCGGGCCTCGATTCGCTGATTGCGCAGATCGACGTGGTCAGTGCACTGGCGAAAGCCAACAACGTGGATGGCGCTAAGCGCGAAGCTGCTAAATTTGATGACATCCGCAATACCAACCATAAGAAATTCCGTTAA
>B9D02_02775
GTGAGCAATAAGGGCGTCCCGGTGTATGAAGCGTCACCGGAGAAAGTGCAGCAACTGGCTGACAGCGTAATGACGCAGATTGCGGCGCTCTATCAGCAGCATGGCATTCAGCCCAACGCGGTCCAGCAGCAGATGCTGCAATCCCATGTCGGCGCCATGGCGTCACGCTCGCTGAGCGGAGAGCCGCTGCCGGACGTGGAAGCGGAGCTGTTTGAAGATATTCCACCGGAAACCGTGGCACTGGCGCAGCAGGTGGTCGATCTGTTTGGCAATCTGCCCCGGGAAGAGGCCTGGCTGCTGTCAGTGCATATTGAAGTCGCGCGATCCAACAACTAG
>B9D02_02780
ATGGTAACAGTAGTGATTGGCGATCGTTTAGGTAAAGGCCAGAAAGTGGCTATTGGCATCGAAAAAGCAGGTGGCCGTGCTGTTGTGGTACCCGGTGTGGCGGCTGATATGAAACTGGGTGACGTGATGAAGGCAGAAAATGCCGATTTCGGTATCTCCTTCTGCGGCAGCGGCGGCGCTGGCGCCATTACCGCCCAGAACAAATATGGCTACAAAGCAAAGCATGGTATGCGCTCTATCGATGAGGGCGTCACCGCCATTAATGAAGGTGCCACGGTACTGGGTTTTGGTTTCATGGATAAAGAAGAGTTAGGCGAGCGGCTGGTGCAGGCCTGGAACAAGAAGCACGGCAGCTGA
>B9D02_02785
ATGAAAGAACAATACGTTACTCAGGTGACGGTCGAAGGCAAAGGCGATACCAAAGCGAAAGCCTTTGCAGACGCGCTGAGTCGGGTGCAAAACCAGGTTCTGCGCGCGACGCAAAAAATTCTGCTGCGCATCGAACCGCAGGATGTCCGGGTGCTGTGCGCGCAGGAGAGCGTCAAAACCGAGAAGTTTCTCTTCTTCTTTCTGGCACGTCAGCGGCGAAGCTTCAGCGTCACCCTGGAGATCACTGTCAGCGTCACCGTTTTCGACACCGAACGCGTGACGTTTACGGCGGCATCGTAA
>B9D02_02790
ATGTTTTTAATCATTTTGTTTAAGTCGTTGATCATTGGCGGACTGGTCGGTGTGGGTGTGGGGGCGGGTGCTGCACGCATGTTCCACGCGCCCACTACCCAGGGCATGGGCGCCTTTCGTACGCTGGGCGAGCTGAACTCGTGCGAAGGCGATCCGGCCTCTCACTTCTCCTTTGGTCTTGGCTTCTTTTTCAATGCCTGGGCATCGTCGGTTGCAGCCGGTTCATTCACGCAGGATGTCGATCACCGCATCATCCCAAACTGGGGCGCGGCCGCGCTGATGGTGAAGAATCGTAATGTGGCAGAGACGCTGCACGACCCGAAAAAAATGGCCATCGCCTGCGGCATTATCGGCATGATCGTCGTTGCCTTTCTCAACTCTACCGCGTCAGCTGTTCCC…
>B9D02_02795
ATGAACGAAAATAAAGGCTTCTGGTATGCCGACTGGTCTTTCCCGATCTTTGTTGGCCTGCTCTCCTCGGGTGTCTTTGCCGGGACGCACATGTATTACCTCTACGGCATCGGCGCGTTCAACGAAGTGGCATTTGTGTCGATGCTGCGCGCAGGCATGGAGACCGGCGTCTACGGCGCAGTCGCCGCTTTTGGTGCCAGTTTCCTGTTTGCCCGCATTATTGAAGGTTCACTGGTGGGCATTCTGGATATCGGCGGGGCGATTCAGACCGGCGTCGGCCTGGGCGTGCCGGCACTGCTGCTGGGCGCGGGCATCGTCTTTCCGGTAGCGAATTTTGCGGCCTCGCTGGTGACGGGCCTGGTGATTGGTGTGGCGATTGGCTACCTGATTATTCTGGCG…
>B9D02_02800
ATGTACGACTTGATTATCCGCAATGCGCGCCTTAGCGATGAGCAGGTGGTCGACATTGCGCTGCAGGATGGCCGCATCGCCGCCGTGGGCAACGTGCAGGGCACGGCACGGCGCGAGCGCGATCTGGCGGCTCGCTTCTACCTCAGTGCGGGCTGGATCGACTCCCACGTTCACTGCTATCCCAAATCTCCCCTTTATCATGATGAAGCGGACGCGATTGGCGTAGCGCACGGTGTCACCACGGTGGTCGATGCAGGCAGCACCGGCGCAGAGCACATCGATGATTTCTACCAGCTGACGCGCGCAGCACAGACCCAGGTGTATGCGCTGATTAATATCGCCCGCACCGGCATCGTCACTCAGAATGAGCTGGCCGACATGACGCAGATCGACGGGGAG…
>B9D02_02805
ATGACCTCGGTTTATGAAAAGTATGGCCTGAAGCCGGTGATTAACGCCTCTGGCCGTATGACGATCCTCGGCGTATCGACCCCATCGAGTGACGTGGTCGATACGGTGAAGTATGGCCTCGATCACTACTTCGAAATGAAAGATCTGGTGGATAAGACCGGTGCGTATATCGCCGGTCTGCTGAAAGTGGAGAACGCGCTGGTGGTCTCCTGCGCCTCGGCCGGAATCGCCCAGTGCGTGGCGGCGGTGATTGTAAAAGACAACGACTGGCTGGTGGATAACCTGCACGCCGCGCCGCTGACCGTTCCGCACCAGATTGTGGTGCCGAAAGGGCACAACGTGAACTATGGCGCGCCGGTCGGCAGCATGGTGGCGCTGGGTGGCGGGCAACTGGTGGAA…
>B9D02_02810
ATGACGCTGACACCTAATTTTTATCAGGATCGTCTCTGCCTTAACGTCCTTGCGGGATCAAAAGAGAATGCGCGCGCTATCTGGCAGGCAGCAGAAGGGCACGTGCTGGTCGGCGTGCTGTCAAAAAACTACACCAGCAATGACGCCGCTATCGCTGATATGCGTGAATATGCTGCGCTGATCGATAATGCACTCTCGGTGGGCCTGGGCGCGGGCGATCCAAATCAGTCACAGATGGTCAGTGAGATTTCGGCGGTGCTGCAACCGCAGCATGTGAATCAGGTCTTTACCGGTGTCGCCACCAGTCGTGCGCTGTTGGGTCAGTCACAGACTATTGTGAACGGTCTGGTCTCGCCAACCGGCACGCCAGGTCAGGTAAAAATTTCTACCGGACCGCTC…
>B9D02_02815
GTGAGATTTCCCAATCAGCGCCTTGCGCAACTGTTCGATGCCCTGCAAAACGAAACGCTGCCTCAGGATGAGCTGGCGCGGCGTTTTGCCGTCTCGACACGCACCGTGCGTACCGATATTACGGCGCTGAATGCGCTGCTGGCAGATCATGGTGCGCAGTTTATCCTGAGCCGTGGCGCAGGTTATCAGCTGAAGATCGAGGATGCTCAGCGCTTTCAGCATCTGCAGCAGCATACCGCGTCGCCGCTGCGGGTGCCGCGTACCTCGCAGGACCGGGTTCGCTACCTCCTGACCCGTTTTCTTACCGCTGCCTATTCACTGAAACTTGAAGAGCTGGCGGAAGAGTGGTTTGTCAGCCGCGCGACCCTGCAGAACGATATGGCCGAGGTGCGCGAGTGG…
>B9D02_02820
ATGGCCAAAGAGCGTGCGTTAACCCTTGAATCTTTACGCGTTATGGATGCGATTGATCGACGTGGCAGTTTTGCAGCAGCAGCAGATGAATTGGGGCGTGTCCCTTCAGCCCTCAGCTACACCATGCAAAAGCTGGAAGAGGAGCTGGATGTGGTGCTGTTTGACCGCTCCGGTCACCGCACTAAATTTACCAACGTGGGACGCATGCTGCTGGAGCGTGGCCGGGTACTGCTGGAAGCGGCCGATAAGCTCACCACCGATGCGGAAGCGCTGGCGCGTGGCTGGGAAACCCATCTGACCATCGTTACTGAAGCGCTGGTGCCCATTGATGCACTGTTTCCGCTGGTGACAAAGCTGGCTGACAAAGCCAATACACAATTTTCGCTGGTTACCGAAGTA…
>B9D02_02825
ATGATAACGACACGCAGTGCGTCCGCATGTGGTCAGGCCGATTTCGGCTGGTTGCAGGGGCGTTACAGTTTCTCTTTTGGCCACTATTTTGATCCCAAACTGATGGGCTACGCATCGCTGCGTGTTCTGAACCAGGAAGTACTGGCACCGGGTGCGGCTTTTCAGCCGCGTACCTATCCTCAGGTCGATGTGCTGAACATCGTGCTGCAGGGTGAAGCTGAATACCGCGACAGCGAAGGCAACACCATCAGCGTGCGGGAAGGAGAGGCGCTGCTGCTCTCTGCCCAGCAGGGGGTAAGTTACACCGAAATTAACCTGAGCAAAGATCGTCCACTGACACGTATGCAGCTATGGCTGTCAGCCTGTCCTGAGCGCGAAAATCCGCGGATGCAAAAGATT…
>B9D02_02830
ATGAAAGCATTGAATGCTATAGCTATTCTGTTAACCGCCATGCTGCTGCAGGGCTGTGTCGCAGTTGTGGCAGGTGGCGCAGCCGTTGCTACCAAAACGGCCACGGATCCCCGCTCGGTGGGTACACAGGTTGATGACGGCACGCTGGAGCTACGCGTCACGAACGCGCTGGCAAAAGATCAGCAGATTAAAACCGATGCCCGCGTTGTCGCCACCGCCTATCAGGGCAAAGTGCTGCTGACCGGTCAGGCGCCTTCGCAGGAGATCGCCAATCGTGCCAAACAGATCACCATGGGCGTTGATGGCGCAACCGAGGTCTATAACGAGATCCGCATCGGCCAGAAAGTGACGCTGGGCACCACGTCGTCAGACACCTGGATTACCACCAAAATCCGCTCG…
>B9D02_02835
GTGCAGGAAAGAATTAAAGCGTGTTTTACCGAAAGTATTCAGACTCAGATTGCCGCAGCCGAGGCGTTGCCCGATGCCATCTCCCGCGCGGCCATGACGCTGGTGCAGTCGTTATTGAATGGCAATAAAATCCTGAGCTGTGGCAACGGTGCCTCATCCGCCAATGCCCAGCACTTCGCCGCCAGCATGATCAATCGTTTCGAGACCGAACGCCCCAGCTTACCGGCGCTGGCGTTAAGTGCAGACAACGTGATGCTGACCGCGATTGGCAATGACCGTCTGCATGATGAGATCTATGCAAAGCAGGTACGCGCACTGGGACACGCAGGCGATGTGTTACTGGCTATCTCGACACGAGGCAACACCCGTGACATCGTTAAGGCCGTAGAAGCGGCGGTG…
>B9D02_02840
ATGGAACCAGTATCGCCGGGGCGAAATCGCACCGGCCAACTAAATCGCCGTCAGATTGGTGCCGGGCATGAAGAAAATGCCCGGCGCTATCTGGAGCAGGCTGGCCTGATATGGGTCGCCAGTAATGTTCACTTTCGCAATGGTGAACTTGACCTGATTATGCGTGACGGGCACTGTTGGGTGTTTATTGAAGTCCGCTACCGACGCGATGCGCGTTATGGTGGCGCGCTCGCCAGCGTAACCCGGAATAAACAACAAAAGCTGCTGCGCGCTGCCGCTCTCTGGCTGGCGCAACGCGGCGGCAGTTTTGAAACAGTGAATTGCCGTTTCGACATCATCGCCATTACCGGCACGGCGCTCGAGTGGCTGCCGAATGCCTTTAATGCAGACGTTTAG
>B9D02_02845
ATGCTTCCTTCAAAAGTCGTTCGTCATAAAGCAGGACGCTTTCTGCCTGTCATTCTTGCCGGGCTGATTTTAGCCGCATGTAGCGGTCAGGCGCCGCAAACCTCAACCGTCAATATTCAGGGGCCAGCCACCGCCAGCTCCGCTTACTATCTGCAGCAAGCGCAGCAAAGCAGCGATGATAGCAAGACCGACTGGCAATTACTCGCAATCCGCGCCCTGCTGAAGGAAGGAAAGTATCCCGAGGCCACTCAGCAACTGAGCCAGTTGCCGCAGCAGCTCTCTGAGACGCAGCAACAGGAATCTCTGCTGCTGAAAGCGCAGTTGTTGATTGCCCAGCAGAAAACCAAAGACGCTGAACCGCTGTTAGCAGCGGTAAAAACCAGCGCACTGTCGCAGGAT…
>B9D02_02850
ATGAAACAACTCGATCGGGCAGAGATTTCTGCCAGCACGCTCTACATCGTTCCAACCCCGATTGGTAATTTGGGTGATATCACCCAGCGGGCGCTGACGGTGCTTTCGAGCGTCGATCTGGTCGCTGCGGAAGATACACGTCATACCGGGCTGTTGCTACAACATTTCGCCATCAATGCGCGACTCTTCTCACTTCATGACCACAACGAGCAGCATAAGGCTGAGCTGCTGCTGACGAAGCTGCAAGAGGGTCAAAGCATAGCCTTAGTTTCCGATGCTGGCACGCCGCTGATTAACGATCCGGGCTACCATCTGGTGCGCCGCTGCCGTGAAGCGGGCATTCGTGTAGTGCCGCTACCGGGCGCCTGTGCCGCCATTGCCGCATTGAGCGCCGCAGGA…
>B9D02_02855
GAAGCTGACCAGACAGTCGCCGCTTTGTCGTCGTCCTCACTTGTGGGGAGACGGGCAGAGGGGAGGAAAGTCCGGGCTCCATAGGGCAGGGTGCCAGGTAACGCCTGGGAGGCGCAAGCCTACGACCAGTGCAACAGAGAGCAAACCGCCGATGGCCCAGAAATGGGATCAGGTAAGGGTGAAAGGGTGCGGTAAGAGCGCACCGCGCGACTGGCAACAGTTCGTGGCACGGTAAACTCCACCCGGAGCAAGGCCAAATAGGGGTTCACAAGGTACGGCCCGTACTGAACCCGGGTAGGCTGCTTGAGCCAGTGAGCGATTGCTGGCCTAGATGAATGACTGTCCACGACAGAACCCGGCTTAACGGTCAGCTTCGACT
>B9D02_02860
ATGGGACAGTTAATTGACGGTGTCTGGCATGACACCTGGTACGACACCAAATCCACTGGCGGACGTTTCAAACGTTCAGAGTCGGCTTTTCGCAACTGGGTCACGGCGGACGGTAGCGCCGGTCCGGTGGGCAAAGCGGGATTTGCTGCTGAGCGCGATCGCTATCATCTTTATGTCTCGCTGGCCTGCCCCTGGGCGCACCGTACGCTACTGATGCGTCAGCTGAAGGGTCTGGATAGCATGATCGACGTCTCCGTGGTGCATCCGTTGATGCTGGAGAACGGCTGGACCTTCGATGACACCTTTCAGGATGCGACGGGCGATAAGCTCTATCAGAACGAGTTCCTTTATCAGCTCTATTTGCATGCTGACCCGCAGTACAGTGGCCGTGTAACCGTG…
>B9D02_02865
ATGAAAAAATTCGAAGATGTCGGTTTATTAGTGGCTCGCATCCTGATGCCAATCCTGTTCATTACGGCCGGCTGGGGCAAGATCACCGGTTATGCAGGTACTCAGCAATATATGGAAGCGATGGGCGTCCCTGGCTTTATGCTGCCGCTGGTTATTCTGCTGGAGTTTGGCGGCGGTCTGGCCATTCTGTTTGGTTTCCTGACCCGTTTCACTGCCCTGTTCACTGCAGGCTTCACCATCCTGACCGCGTTTCTGTTTCACAGTAACTTTGCCGAAGGTGTGAATCAGTTGATGTTCATGAAAAACCTCTCTATCGCGGGTGGTTTCCTGGTGTTAGGTCTGGTGGGTCCAGGCGCATACAGCATTGATCGCCTGATCAGCAAAAGAAAACCACAGACG…
>B9D02_02870
ATGAGCCGCCGCGAGCGTGAAGAACGCATCCATGAACTGCTTAAGCATGTGCAGCAGCAGCGGCTGGATTTAAGCGCTGCGCGGCGTGACTGGCTGGAAGGGACCGCCCATTACGATCGTGGCTGGTTTACTTTCCTCAGCTTACGTCGCTATCTGGCTATTGGCAGCAGCGCGCTGGCCGTCTACTCCATTCGTAGTCCCAGTAAGCTCTTACGCTGGGCCAAACGGGGATTCGGTGCCTGGAGTACCTGGCGCATGATTAAATCGGCTCTGCCACCGCGTTAA
>B9D02_02875
ATGGCTGACTCACAGCACAACCACGGCCCGGCTAAAGGGGTCATTAACATCGGCCAGCGTATTGTGACCACGCTGGTTGGCATGGTCGAGACGCGTGTTCGTCTGGCAGTGGTGGAACTGGAGCATGAGAAAGCTAACCTGATTCAGCTGCTGTTGATGGTTGGCCTGACCATGCTGTTCACTGCATTTGGTCTGATGAGCCTGATGGTTCTGATTATCTGGGCAGTAGATGCACAGTATCGTCTGATGGCCATTGGCATCACAACCGGCACACTGTTCCTGCTGGCGGTCATTCTGGGACTCTGGACACTTCACAAGTCGCGTCAGTCAACGCTGTTACGCCATACGCGTAAAGAGCTGGAAACTGATCGTAATTTGCTTGAGGAACAACGCTGA
>B9D02_02880
ATGTCTAAAGACACATCATCGGAACATTTGCGTGCTGAACTGAAAAACCTCGCCGATACCCTGGAGGAAGTACTGAGCAGCAGTACTGAAAAATCCAAAGGTGAGCTGGATAAACTTCGCAGCAAAGCGCGTGATGCGCTGGACAGCTCACGTGAACGTCTGGGCGAATCAAGCGAGCGCATCGCTGCGACTACGCGTGAAGCGGCACAGAGAGCTGAAGGCTATGTGCGTGAAAATCCATGGCATGGTGTGGGCATCGGTGCAGCGATTGGCGTCGCACTGGGCATGCTCATTTCGCGTCGTTAA
>B9D02_02885
ATGGAAGGTTCAGGACCGATGAAATATCAAGTATTGATGGGCATTGCTCTGTTTTCGCTATCGGGTTCGCTGCTGGCAGCAGAATCGCTGTGTGAGCAGAAAGAGCAGGATATTCAGCGTGAAATTGGGATGGCGCAAAAGCACAACAACCAGCGCCGGGTTAATGGTCTGGAGCGCGCGCTGACCGAAGTCCGGGCAGATTGCAGCGATAAAAAGCTTGAAGCCGCCCATCTGGAAAGAATTAACGCGCAAAAGCAGAAAGTTGAAGAGCGTGAGCACGCACTCAGGGAAGAGCGTGAAGAGGGCCATGACAGGGAAAAGATTGCTAAGCGACAACAAAAACTGGATGAAGCGCGCCGGGAACTGAAAAAGTTACAGGCGGAGCCCTATTAA
>B9D02_02890
ATGAAACTGCTGCAGGCTATTCCTAAACGGTGGTTACCGTGGTTGATTGTTGGCGCGTTTGCGCTGGTCGCGCTCTGTGCGATCCCACCTTTGATGAAGCACGAGACAGTGGTGCAGATTCGGGTTTCTCATGCAGGTGCAACGCTGCCAGATGGTTTTTATCTCTATCAGCAATTAAGCGCACAAGGTATTCGTATCAAAAGCATAACGCCCGCGGGTGATGCGCTGATCATTCATTTTGACAGCGAAGAACAGAGTCTGGCAGCACAGAAGGTGTTGCGCCGCCTGTTGCCACAAGGCTTTATTGTGGCGCAGCACGATCACTCTCAGCACCTTTCGCTGGCGTAA
>B9D02_02895
ATGGATATTTTGCAAGCGTTGCTGCATGCCCTGTGGCAACAGGACTATGAAACTCTCTCCGATCCCACGCTGGTATGGGCCATTTACGGCGTGTTGTTCATGATTTTATTTTTAGAAAATGGCCTTCTTCCCGCCGCGTTTCTGCCGGGTGACAGTCTGCTGATTCTGGTCGGTGTACTGATTGCCAAAGGCACCATGAGTTTCCCTTTAACGATTCTGGTTCTGACGACCGGCGCCAGTCTGGGCTGCTGGGTGAGCTACATACAAGGCCGCTGGCTGGGTAATACGCCCACGGTTCAGAAATGGCTCTCTCATCTGCCAGCCCAATACCACCTGCGCGCGCACAGCATGTTTCACCGTCACGGCTTATCTGCCCTGCTGATTGGTCGCTTTATCGCC…
>B9D02_02900
ATGGACCTCACTGAATCCCGTCGACTCTATCAACAGCTTGCCAGCGAGCTCAAAAGCCGCATTGAAACCGGAATCTATCCGGTGGGCGACAAACTGCCTGCTGAACGCCTGATTGCCGAAGAGATGGAAGTGAGCCGCACCGTTGTCCGTGAAGCGATTATCATGCTGGAAGTGGAAGGCTATGTTGAGGTCCGTAAAGGATCGGGTATTCACGTCATTGCCAGCCAGCAGCAGAACCGCATCGCCCCCACCAGCAGCCAGCTGGAATTTGCCACCTTTGGCCCGTTTGAGCTACTGCAGGCGCGCCAGCTGATTGAAAGTAACGTGGCCGAGTTCGCAGCCACCCAGGTCACGCGTCAGGACATTATCGACCTGATGGCGATTCAGGAAAAAGCCCGC…
>B9D02_02905
ATGCGTAAGATCAAAGGGTTACGCTGGTACATGATTGGACTGGTGACGATCGGTACGGTATTAGGGTATCTGACCCGTAATACCATCGCCGTGGCGGCCCCGACATTGATGACAGAGCTGCATATCACTACGCAGCAGTATTCATACATCATTGCGGCCTATTCAGCCTGCTATACGCTGATGCAACCGGTGGCGGGTTATGTGCTGGATCTGCTGGGCACCAAAGTCGGCTACGCCGTGTTTGCTGTGCTGTGGGCAATCTTCTGTGCCGCCACGGCGATGGCAGGCAGCTGGGGCGGCCTTGCTCTGGCGCGTGGCGCCGTCGGTGCGGCTGAAGCGGCGATGATCCCGGCGGGTCTCAAAGCGAGTAGTGAGTGGTTCCCGGCCAAAGAGCGTTCG…
>B9D02_02910
ATGTCACGTTTCATGACCGAGGATTTTTTGCTGGATAGTGAATTCGCCCGCCGTCTCTATCACGACTACGCGAAGGATCAGCCGATTTTCGACTATCACTGCCACTTACCGCCGCAGCAGATTGCCGAAAATTATCGCTTTGCCAATCTTTATGACATCTGGCTGAAGGGCGATCACTACAAGTGGCGGGCAATGCGCGCCAACGGTGTGGCTGAGGCGTTCTGTACCGGCAATGCCAGCGATCGTGAAAAGTTTGACGCCTGGGCGCGTACCGTGCCGCACACCATCGGCAACCCGCTCTATCACTGGACCCATCTGGAATTACGCCGGCCTTTCGGCATTACCGACACGCTGCTTTCTGAGAAAACGGCTGACAGCATCTGGCATCGCTGCAATGAA…
>B9D02_02915
ATGAAAAGGCTAAACCGCCACGACTTCCCGGGCGCACGCTATCGCGACCGGGTGATTCAGTTCGGCGAAGGTAACTTCCTGCGCGCCTTTATTGACTGGCAGATTGACTGGCTGAATGAACATCAGGGCACCGATGCCGGAATTGTGGTGGTGCGGCCGCGCAACCGTGAAGTCAGCGACAGCCTGAATCAGCAGGATGGCCTCTACACCACGCTGATCCGCGGACTCAACGATCAGGGCGAGCAGGTCAGTGAAACCCGGCTGATCCGCAGCCTCAACCGTGAGATCCAGCCCTGGCAGCAGTTCGGTGAATTTTTGGCGCTGGCCCGGAATCCCGACCTGCGCATGGTTTTCTCCAACACCACTGAGGCGGGCATCGCCTTTGTTGGCACGGATCAG…
>B9D02_02920
ATGCAAGACGCAATTAAAATTGATCCCCGCGACAATGTCGCCGTGGCGTTACGTGACTTAGAGGCGGGCGCCACCATAGAGCTGCCACCACTGAGTGTGTCGGTGCAACAGGCGGTCGGGCGCGGGCATAAATTTGCCCTGCAGCCTATCGCCCAGGATGAGCTGGTGATCAAGTATGGGTTGCCGATTGCCCATGCCACCCAGCCTGTGGCCGCCGGTGAGTTAATCCATTCGCAGAACGCCCGCACCAATCTCAGCGATCTGGATGAGTATGCGTATCAGCCTGAGTTCGTGAACTTACCGCCGCAGCCGGGTGATCGTGAGGTACAGATCTATCGTCGTGCTAACGGCGAAGTCGGCATCCGCAATGAGCTGTGGATCCTGCCGACCGTCGGCTGT…
>B9D02_02925
ATGCAGAAAACTTTCTCCGCACGTCTGGGCACGCTGCTCGCCGGAAGCCTGGTGAAGCAAATCTTGATTGGGCTGATCGCTGGTGTGGCGCTCGCCTGGATTTCACACGATGCCGCGCTGGCAGTCGGTCTGCTGGGTGAACTGTTTGTCAGTGCGCTGAAAGCGGTCGCGCCATTGCTGGTACTGATGCTGGTGATCGCCTCGATTGCCAACCACCAGCAGGGCCAGAAAAGTAATATCCGGCCAATTATCATGCTCTATCTGCTGAGCACCTTTTTCGCGGCGGTGGTCGCGGTGGTCTTCAGCCATCTGGTTCCGCAGACACTTACACTGGCGGCAGGCACAACGGAAATCGTTCCTCCTTCCGGCATCACCGAAGTGCTCCATGGGCTGCTGATG…
>B9D02_02930
ATGCAAACTGTGGGTACGCCTTTACTCTGGGGCAGCTTTGCGGTTGTGGTGCTTATCATGCTGGCTATCGACCTGCTGTTGCAGGGACGCCGCGGCGCGCAGACCATGTCTTTCAAACAGGCGGCTGTCTGGTCGCTGATCTGGGTTTCCGTCTCACTGCTGTTTAGCGCCGCTTTCTGGTGGTATCTGGAGGGCAGCGTGGGACGTGAAGTCGCTAACACCCAGACGCTCGCCTTCCTGACCGGCTACGTTCTGGAAAAAGCGCTGGCGGTAGATAACGTCTTCGTCTGGCTGATGCTGTTCAGCTACTTCTCTATTCCGGCTAACCTGCAGCGCCGTGTACTGATCTACGGTGTGTTAGGCGCTATCGTGCTGCGTACTATCATGATCTTTGCCGGT…
>B9D02_02935
GTGATTCGTTTTGCCATTGTGGGAACAAACTGGATTACACGCCAGTTTATTGATGCCGCCCATGAAACCGGAGCGATGAAGCTCTGTGCGGTCTACTCACGCAGTCAGCAGCAGGCCGACGCCTTTATTGCTGATTATCCCTGCAAACAGACCTTTACCTCACTGGATGCCCTGGCCGCCTGCCCGGAGATCGACGCGGTCTATCTTGCCAGCCCCAATGCTCTGCACTGCCAGCAGGCGCTGCTGTTTATGTCGCACGGCAAGCATGTGATTTGCGAAAAACCGCTGGCCTCTAACCTGGCGGAAGTGGAGCAGATGATCGCCTGCGCCCGTGAGCATGAGGTGGTGCTGTTCGAGGCGTTTAAAACCGCCAGCCTGCCAAACTTCCAGCGGCTGAAG…
>B9D02_02940
GTGAAAGCAAGTAAGCACGCATTAAACTGGACCACACTACTGATCGCCATTCCGGTCGGGTGTGCGGCGTCGCTGGTGACGCTGGCTTTTCGCGGCGTGATAGAACTGATCAACCATCTGCTCTTTGCCCGAAGTGGCGAAATTACCGAATCCCTGCATCTCTGGCCGTGGATCTTCTGGCCGCTGCTGGTGGGGGCGGGCGGGGTGCTGGCGGGCTATTTTTTGCGTTATGCGGTTGCCATTGAGCAACAGCAGACGGTGAAAACGGATTATCTTGAAGTGATCAACGCCCGACTCGATGCGGTACCGACACGAACCTCGCTGTTCCGTGCCTTATCGTCGATTGCCAGTATCGGCAGCGGTGCTTCGATCGGTAAAGAGGGGCCGATGGTGCAGCTT…
>B9D02_02945
ATGTCCTCACTGATCTACCTTCAGGGTTATCCTGCCCCTCTTCTTGAGCAGGTCCAGACGCTAATCGCCCACCAGCGCTTAGGTGCATTTCTGCAGGAACGCTATCCTGACACCCACGACGTGATGAGTGATAAGGCGCTGTATGACTACACGCAGGCGCTGAAAAACCGCTATATGCGCAACGCGCCGCCAATCAGCAAAGTGATGTGGGATAACAAGATCAAGGTGATGAAGCATGCACTCGGGCTGCACACGGCTATCTCGCGGATTCAGGGCGGCAAACTCAAGGCGAAAGCGGAAATCCGTATCTCAACCTTTTTCCGCCTCGCCCCTGAGCCATTTCTGCGGATGATCGTGGTGCATGAGCTGGCCCACCTGAAAGAGAAAGACCACGATAAA…
>B9D02_02950
ATGAGCCAACTTGAACTGAACGATCGCACACTGATCCTGCATCGCTTCCCGCAGATGCGTGACGAAAGTCCATTACAAGCCTGGGATGCGGCTGATGAATACCTGTTACAGCAGGCGCTGCCAGAAGGACCCGTGCTGATCTTCAACGACAGCTTCGGGGCGTTAACCTGCGCACTGAATCCGCGCACTGTCTGGCACGTCAGCGACTCCTGGCTGAGCCAGCAGGCCGCTCGTCAAAATCTGAGCTTCAATGAGATGGATGACAGCAACGTGCACTTTGTTGATAGCCTGGCTGAGCTGCCCGCGGCTCCGGCGGCGGTGCTGATTAAAGTGCCTAAAACGCTGGCGTTGCTGGAGCATCAGTTGCGTGCCATTCGTGAAGTCGTCACGCCTGATACG…
>B9D02_02955
ATGTCCGTCAATCCTGATTATCCTGCGCTGTTTACGCCGCTGGATCTTGGCTTTACCCGCCTGAAAAACCGCTTTCTGATGGGGTCGATGCATACCGGCCTGGAAGAGCATCCGGATGGCGCAGCCCGGCTGGCGGCGTTCTACGGCGAGCGGGCACGGGAAGGCGTAGCGCTGATTGTCACCGGCGGCATCGCCCCCAATGCGCAGGGTGTTACCACCGCGCATGGCGCGATGCTCACCGACGAAGCACAATGCAGCTGGCATCGACAAATCACAGAAGCGGTGCATCAGCATCAGGGAAAAATCGCCCTGCAGATCCTGCATACCGGTCGTTACAGCTATCAGCCCGATCTGGTCGCGCCCTCCGCCCGTCAGGCACCGATTAACCCGTTTACGCCC…
>B9D02_02960
ATGGCCGTGATCCCGCGCTCGCCGTTGCTCGATTCGCTGGAGTGGCTCGATTATGCGTTTCAGCCAGCCGGTGAGCCACCTCCCGCCGATGCCGCCTATGGACATCAGCGCCACAGCGCAACCGTGGTCACCGATAGTGAGAACATTCCGCCCAAAAGCTGTGAGTCCGATGGCGTGATCGGCAGCGGAATGCGACCGGTAGCGGTCTACACCGCCGATTGTCTGCCGGTGCTGTTCGCCGACCGCCAACAGCGGATCGTGGCGGCGGTGCATGCCGGACTTAAGGGCACACTGGCGGGTGTGCTGACCCGCGCCGTGGAAAAACTGGGCGATCAGGGCTGCAACCCACAGGATCTGGTGGTGGCGATTGGCCCGGCGATGGGCCCCTGCTGCTATGAG…
>B9D02_02965
ATGAAAACCTCCGCAAAACTCGCAGCATCCGGACTGGTCGCGCTGCTCCTGACCGGCTGCGCCTCGTCGACACATCAGACCGCGCAACAGCAACTCGGTCAGCAATCGGTGCTGGCTGTAAACTGGTTCCAGCAGTCTGGCGAATATCAGGCGCTGACCTGGCAGGCGTTTAACACCGCGCGCATGGCATTTGATCAGGCACCGTCGCTGACCGGCAAACCCAAAGCGGTGATTGTCGATCTGGATGAAACCATGCTGGATAACAGCGCCTACAGCGCGTGGCAGGCGAAAAACGGCCAGCCGTTCAGCAGCAAAACCTGGTCAGCCTGGACGCAGGCGCGTCAGGCGAAAGCGGTGCCGGGCGCGGTTGAGTTCGCGCGTCATGTGACAGAAAATGGC…
>B9D02_02970
ATGATTGTGACGACACTTAAACCCTTATTAGCGAAAAATCGCAGTTGGGCCTTGCAGCGCCGCCAGCGTAATCCGGATTATTTTAAAAAATTCCTTCATCAGCAAAAGCCGCACTCACTCTGGATAGGTTGCTCTGATAGTCGCGTTCCGGCTGAGGTATTAACCGGCTCCCATCCTGGCGAACTCTTTGTACATCGTAATATCGCCAACATGGTGATTGAGGACGACGACAATTTGCTGAGCGTACTGCAATACGCGCTCTTCTTTCTCGGTGTGAAACGCATTGTCCTTAGCGGCCACTATGGCTGTGGCGGCGTAGAAGCCGCGCAAAACCTGCCGGGCAGCGTGCTGGACGGACAGGAAAGCGCGCTGGCGAGACGTATTCAGACGCTGCGAAAT…
>B9D02_02975
ATGAACCTCGATACCCTGCGTCGCGATATTCCGGCGGGTCTGGTGGTGTTTCTGGTCGCCTTACCGCTCTGTCTTGGCATCGCACAGGCCAGCGGATTACCGCCGTTTGCCGGTCTGCTGACGGGTGTGATTGGCGGTCTGGTCGTGACGTCGCTGAGTCCATCCCGATTTGCCGTCAGCGGCCCGGCAGCGGGCCTGGTCACTATCGTGGTCGCCTCAATGGCGTCGCTAGGCAGTTTCTCCGCGTTTCTCACTGCACTGATTATTGCCGGGGCGCTGCAATGCCTGTTTGGTCTGCTGCGTGCCGGACGGTTTATTTCGCTGGTGCCGGGCAGCGTCATCAAAGGGATGCTGGCGGCGATTGGTTTGCTGCTCATCATGCAGCAGATCCCGGTGGCA…
>B9D02_02980
ATGCGCATGCAGCTGTTTGAAGAGCACAACGCTAAGAAGAACGCATTTTCGCTGTTTTTAGTGACGTTGTTATTTTGCTTTATCGGCGGACACCTGCGCATCCCACAGGAGCTGTCACTGTTCTGGCCAGTCAACGCGATCGTCACTGGCATTATCGTCCGAAATCCTTATCTGCATCAGACCCGCTATTACCTGGCTACGTTTGCTGGCATGGTGTTTAACGACACTGTTTTTTCAGGCTGGGCGCTTTCTGCCTTCACGCTGAACCTGGCGAATCTTCTGTTTGTGCTGATAGCGGTTACGCTGCTGATAAAACATCTTCAGAATGATTCCGGAAGGGAGCGCATTATCAATGTGTTACGTATTTTCCCCGCCTGCCTGCTGGCCGCGTTAGCCTGT…
>B9D02_02985
ATGACAAAGTTGCGGGTAGGGATCGTGTTTGGCGGGAAGTCGGCCGAGCATGAGGTGTCGTTGCAGTCGGCCAAAAATATCCTTGAGGCGATCGACAAAACCAGGTTTGACGTGGTGTTGCTGGGCATCGACAAACAGGGACACTGGCGTCTGAATGATGCGTCCAACTTCTTACTTAACGCTGAAAATCCGGCGCTGATCGCACTGAATCACGCCGCTGAAGATGTGGCGCTGGTGCCGGGCAAGACGCAGCAGCAGATCATCACCCGTCACAACGCCCATCCACTGTCGCAAATCGACGTTATCTTCCCGATTGTTCACGGTACGCTGGGTGAAGATGGTTCTCTGCAGGGTCTGCTACGTATGGCCTCTTTACCGTTCGTCGGGTCCGATGTGCTG…
>B9D02_02990
ATGCATCAGATTTTCGAAATACTCTCAGAGTTATTTAGCGCGTGGCCTGTCATGTCGGGAAAGCGAAAGGAGAAGAAGCCCGCCAAGGACACCAGGAAGATCTCAGGTCTTGCCTACGAACCTTTATGCAAGATAACGCCCGACCAAAAAAGAAATGATGTGCCGCACAAAGATGAGAGCAACTGA
>B9D02_02995
GTGATAAAAAAACATATACTTAAGCCGCTCGTTGAAGCGGCTTTTTTGTTACTGGCTTTTCGAGTGGCGGCAAAGTGGCGATGCATTTTCACTGCCATGGGAAATCCTCAACTGATTATCCTGAGCAGCCCGAATCAAGACCGTGAATTGCAGAGCCTTCTGCGAGTCTTTATCATCAATGGCACGGCTGGCGCCACACAGCAGAATCAGTAG
>B9D02_03000
GTGGCAACTCAGTTAACTGATACAGCAATCCGCGGACTCAAACCCAAAAGCACTTCTTACTATGAATGGAGCAATAGCGGTCAGCGTGGTGCTGGGCGTCTTGGCGTAAAAGTGCAGCCTTCAGGTAGTAAGGTTTTTTATTTTCGTTACTACGTAGATAAAGGTAAGAAAGAGAAATTCATTCAGTTAGGCATTTGGCCTGAGATGAAACTGGTGACGGCCAATGAGTTGGTGAAAAAGTACGGAGCCTGGCTTATAGAAGGCAAAGATCCTCAGCAAGAGCTTGAGCAGCAACGACTGGCTGATCAGCACATTATGCAGCTTCACCGTTCACAGGGTTCTTTTGAGGAACTGGTGCAGGGTTACGTGAACAAAATGAAGCTGGATAATAAACGTACT…
>B9D02_03005
TTGTCAAAATATGAGCTTAACTCAGCAGAAGAACGTTATCAGCCGGGCTCTGGCGATTTGGTATTGGCGAATAAGCCAGGGATTATCGATGTAGATCAAATGGAGGCGTTGGAGTCAGGTCTGCTACTGATGTTGTATGAGCAGCTATTTATTGAGGGACAACTGCCTGTGGCGCTGGCTTTTGAGCATATCAGCGGCTGGCATCGTCAATGGCTGGGGAATGTATATGACTGGGCAGGGAGGCTGCGTAATGCGAACCTGACTAAGGATGGCTTTCGATTTGCTGCTGCCGACAGGATTCCGCTTCTACTTGATGGTTTCGAGAAGCAGTTTCTCTCCAGGTCTGGTGAATTGAAATGCCTGGCTCGTCCGGATCTTGTCAACTATCTGGCTGAATGC…
>B9D02_03010
ATGAGACAAAAAACAGCACCATCTCAGATTACCAAAGCACAGATATACCGTTCTGTTGCCAGCTCAACCGCTATTGAGACAGGTGTTTCAGTGCAAAAAATTGAGCAGCAACTCAAACAAAATCAAGCACAGGCAAAAGCTGTTGGCCTTGCACGCTAG
>B9D02_03015
ATGCTGAAACGTCTGTTAAGTAAGCTGGCGGGAAACCGACATCAGATAGAACGCCACCTAAAACATCAATACCAGGTTGAGGAAAACGGACTCAGCTTTCCGCTATCGCTGGTTGATGATTCGCAGCTTTGGGCACTGGCATCCTGGCTTGAACAACTGGCTGAAGAAGACTATCTGATATCACTTACAGACCGGTGGTTGTTGAGTTGGGACGCGCTGTATCGCCTGCTGAAGGATGAGGAACATGCCAGCAGCCTGCCGCTTATCGGTATACCTGACATATTGCCTTTACGCGCAAGCCTGAGTTCACGAGGTGCATTAAGCGATAGCGATTTTCGCGTCTGGATTGCTGAATGGGCCACGCTTCCAGCCCGCAAGCCGATCCGTTTCAGTCGTACC…
>B9D02_03020
ATGACGCCTGCACTAAACTCTCTTTCTCAGCGCATTGCCTCCAGACTCTCTTCCGGACAACGGGATGATCATTATTTGTATAATGATTTCTACGCGCTAGCCTCTGCTGCTCTCGATATGGAAAAGCGTTTTGATAAGGCAGATAAAATCCCTTTACCGCCGCAAGAAATGCGGCTGGCGGCCCTGCGTCGCCTTCGCCTTGCGCAAGAACTCACAGAACGAGAGTGGCGGATGGTGTTTTATGGACTCGCCGATAATGATCCGTCATATCCCGATCAGCCAATACTGCTTGAGGATGATGTCTTTTTCCCTGAAGTAAATAATGCAATCAAAAAGCGGCTTGAAACTAAAACCCTGAAACGCCGAGACTGGGCCGCACTCTGTTCAAGCTATTTTGCT…
>B9D02_03025
ATGTTTGGACATGCATTTGGCGTTAAAAAACGCCACAGCGATGAAGCTGAGAAACCCTTCTGGATCTCCTATGCCGATTTGATGACGGCCATGATGGTATTATTTTTGGTGGTCATGGTAGCGTCATTGAGTTCTGTCACACAGCGTATTCAGCGTGCGGAGGAAGGGGAAAAAGTCAGGGGACAGGATATCGCCAGATTATGTGAACGCCTGGAGCTTCATGCCCGAAATGTAAACAAAACCATCGTGGTTGACTGCCATGATAACCGCATCAGCTTCGGCGAGGCAGGTCGTTTCGACCACAACCGGTTTTTCCTTAACGCTGAAGGACAAAAAGCGTTACAGGATGTCGTCCCCCTGGTGCTTGATGCAGCCGAAAGCGAAGAAGGCAGGAAGTGG…
>B9D02_03030
ATGTCCTGGCTTAATTCCCTTTTAGTGACACTTACATCTGTGGAACCCCATAAGGTACCTGTCACAGTCATCGGCCTCGTTACCTTTGCCGTCATATGTTTTATTTTCTTTTATTTAGTCAGAGCCATCAGAATTATTAGTAGCCTGAAAAAATACACACGATTAATCAACAGCATTGAAAAAAGCGAGCCAGAGGTTCAGATAGCTCATCTGCAAAGCCTGTTTCAGCGGCCTGAACTCAGGCATGCGTGGAACGAGTTCGAAGAATCATTGCACCCACAGCGTGAACTTGAGAACGGAGAAGAAAAAATTGTTCGAGTCCGCGCTACAGCACCAAGCGCAAGTTTTTTCTCAGAACAACAACTGGTTGATATTCCGCTAAACACTGAGTTCTTTAAA…
>B9D02_03035
ATGAACAACCCTGAACGACAGTTTCTTACTGAGCTGGATAACAAATTCTGGAAGGCGGCCGACAAGCTGCGCGCCAACATGGATGCCGCCAACTACAAGCATGTGGTACTGGGGCTCATCTTCCTGAAGTATGTTTCAGATGCCTTTGAGGCTCGCCAGCAAGAGCTGATTACCCTGTTCCGAGATGTCGGCAATCCTGACAACATCTACGCCATGTCGCGCGATGATTACGACTCCGACGAAGAATATGCCCAGGCTATTCGGGACGAGCTGGAAGTTGAAGATTACTACACCGAGAAAAATGTTTTCTGGGTACCGAAAGCTGCGCGTTGGGAAACGCTGAAAAACAAAGCCATGCTGCCGACCGGCACGGTGCTGTGGGTGGATGAAACCACCGGG…
>B9D02_03040
TTGGAAAGTCTAGCTCAAGCCCTGTTCAAAAGCTGGTTTGTCGATTTTGAACCGGTAAAAGCCAAAATTGCAGTGCTGGAAGCGGGCGGTTGGCAGGAAGATGCGACGCTTGCCGCCATGACGGCGATTTCCGGGAAAGATGCTGATGATCTGGTGGTTTTTGAGCGCGAACACCCTGAACAATATGCTGAGTTAAAAGCAACGACAGAAATTTTTCCGTCTGCGATGCAGAAAAGTGAGTTAGGGGAGATTCCGGAAGGATGGAAATTACAACCTTTTGGCGAGCTTTTATCTCACACAATCGGAGGTGATTGGGGTAAAGATGAACCTGATGATAAACATAAAATACCCGTGCGTATTATTCGTGGGACGGATATACCTAATATCAAGAATTGCCAA…
>B9D02_03045
ATGTATAAAGTTGATACGCCTACTAATAGCCTGCATTCCCTACAGGAAGTCTCCTTCAGCAGCCTAGGTTTTACCGAGCGGGGCAATCTGCAGGAATGGCTTGCGCAAAATCCGCAAGCGTTAACACGCGATAACGATGATGAGCTGCTGATTATACAAAAAGAATTTGCCGGATTTGACGATACCAAAGAGCGCCTTGACCTGCTGGCTATCGATAAAAAAGGCAACCTAGTGATCATCGAGAATAAGCTCGATGACTCCGGGCGCGACGTTGTCTGGCAGGCGCTTAAATATGCCGGGTATTGTGCCAACCTGCGCAAAGAGCAAATTCTGCAGATCTTCCAGCTTTATCTGGATAAATATGAGCCAGAGGAAAATCGCCCGGCTGCAGAGGTACTT…
>B9D02_03050
ATGCTAAGTGAAGACGATTTAGAACAGCAAAGCCTGGAATGGTTTGCTGAACTGGGCTGGGAAATACTGCACGGACCGGATATTGCGCCTGATGGCAGTAATCCGCTGCGTGCATCCTTCCACGATGTGTTTTTACGTCCGGTGTTACTGGAGCAGTTACAAAAAATTAATCCACATCTTCCGGTTACCGTGTTGGATGAAGTAATACTACGTATCGCTCATGTGCAAAGCCCGGATCTGGTCGTCAGTAACAAAGCGTTTCACCACTTGCTTCTCGACGGCGTCCCGGTGCAGTACAAGCAGGATGACAAAGTTATCCACGACCAAGCACTGCTGATGGATTTTAACCAGCCGAAGAATAACCGCTTTACGGTGGTCAATCAGGTCGCTATCCAGGGA…
>B9D02_03055
ATGCCATACAATCACAGTTATGAAAGAGCAAGGCAAGCCAGGCGGAAAGCTCTGCGCTCCATAAATAAAACAATACTGACTTATGAAAATCTCGATAGTCTGATTCCTGCGGAAAGAATTCAGGCCATTCTTGCTTTCAGGAGTGTTTCCTTGACACAGTTTGCAAAAGCGATGCAAATGCCCTTGTCTACGTGTCATTATATAGTAACTGGATATACACGTATCACAACAGAGCTGGCGTTGCGGTTAAGCTATGTGCTCGGTGGCACACCTGGAAATTGGATTCGCTTACAGCATGAATATGAACTATCTCGATTGGTTTTTAATCCAGAAACGCTAACTCGGGTTAACTGCAAATTTGATGAACCTCAACACTGGAACCTTAGGTATAGAGACGAT…
>B9D02_03060
ATGGCTAGTATCAACTCAGCAGGAATTTTTCAAGTATCACGGAAAAAGCTCGGTTATTTTTTGCATCAGAATTATGCATTGCCGGTATATGAATGGTCACAATACATGATCCGTCCTGAGCCAAAAATTATGCGAAGTATTCTGGATACAGTGCTGGAAATGTTTAGTCGTTCAACTAAAGTGCTGGTGGTCCGTTTCGACTTGCATGTCAAAGAGCATAGTGAAACAAACCTTATCCTGAGCAATTTTAGTAAGATGCTAACTAAAACCTTGTATAAGAATTACGCCAAAACCTGGTTTCATCTGATATGGGTACGTGAGCATGGCCACAGTCCATGTCAGCACTATCATTGCGTATTGCTAGCGAATGGGCACAAAATTAATCATCCTGGAAAACTA…
>B9D02_03065
ATGCCTATTCCTCCCTGCACAGATCTAACACCAGTATCGCTCATTCGATATCATGGTAAATGTGATGTATGCCACCACCTTAGAATTAGCCGCTCAACACTTGATCGCTGGATCAGAAAGGGTGATTTCCCCCCACCGCTGAAAGTAGGGAGAAAGGTTGTCGGATGGCCTCCAGAATTAATAATATGTATTAAGTATTAG
>B9D02_03070
ATGGGCATGAACATTAACAATCATACGAAACAAGAAATTCTCTCTTTTTACGGTATTGAAACTGATCGCTTAGTCAGGGAAAGTGAACGCCATAAAATTACAGCAATCTCTCGCTCTCAGGCATGGAAGCTGGAAAGAGATGGCCAATTTCCCCCACGTAAAAAACTAGGCAACAGTAGTTGCGCTTGGTTACTATCGGATTTATTGCTCTGGTGCAACCAGCGTTAA
>B9D02_03075
ATGGATATAAACTCAATGTTCATGGTTGACGGCTCTTCCCTTCTGGGACCAACTCATTGCGACCATAATTTTCGCATAGGGGCTGGTTTAGGCCGTGATGAGCATCATCGTTCTTCGGTTAAGAATAGTCGTCACAAATCCTACAATAACGAGAACGACTTTTTTCAATCTTTTGTTGATGCAGGGAGAACCGGCGGGCTCGCCTCGAAAAATCGTGCAAGATTTCGCTTAAGCTTAATCTGTCGTCTGGTTCGCGAAGTTCTATATCGGCAACCATTAGAATTTAAGCTATCTGCTTCAGAGGTTGCATATGAGATACATGACGATTTTGCCTCCGAAGTGAGAGCGCACGTGGACATCTATGGCAACGAAAACACTTTCGGTGCTCGTGATAAAAAA…
>B9D02_03080
GGCCCCTTAGCTCAGTGGTTAGAGCAGGCGACTCATAATCGCTTGGTCGCTGGTTCAAACCCAGCAGGGGCCACCA
>B9D02_03085
ATGTCACAATCAGGCACAGCATTAATTACCGGCGCATCAAGTGGTATCGGCGCGACCTATGCAAAACGACTGGCAGCACGCGGTTATGACCTCATCCTGGTCGCACGGGATCAGGCACGGCTGACTGCACTGGCGGATACGCTGACACAACAGCACGATATTCGGGTAACCGTGATGAAGGCTGACTTAACGCATGAGCGGGACCTGCAGCGTGTGGAGTCAGAGCTCGCAAACAACGCACAGATTACGCTGCTGCTGAACAACGCAGGCATGGGTGTCGAAAGCGAGTTTCTGGAGGCGGACATCACACGCATCAACAGCATGCTGGCGTTAAATATTCTGGCACCGACGCGTCTGGCACAGGCGGCTGGCCGGGCATTTAAAGCACGCGGTCACGGC…
>B9D02_03090
ATGGAGAAGCAGAGCAGCAAGATGCAGACCCGCCAGCGTATCCTTGATGAGGCGGCCAGCGTGATGCGTGAAACCGGCACTGAAGGGATTGGGGTGGCGGCGCTGATGAAGCGGGTTGGCCTGACACATGGCGGCTTCTATGCACATTTCGCGTCACGCGAGGAGCTGGTTGAGGAGGTGCTGAAACATATGTTTGCTGAATCTGATACCTTAAGGCCTGCTAAATCCGTGACCCAACCAGCAACGCAGCTGGCTGATTTTATTGATAGCTACCTTTCCGAGGCGCATCGCAATGCACCGGCTCAGGGCTGTCCGCTGGCGGCACTGGTGAGCGAAGTGGCCCATCTTCCACAGCCGACACGGCAGATCTTCGCCCAGGGCTTCAATACGATGCATGCC…
>B9D02_03095
ATGAGTGAGCATGCTATCCGCGACATTATCAGCTCCGATCTTGATGTGCTGTTCTGCGGCATCAATCCAGGTCAGTCAACGGCCCATCAGGGATTTCACTTTGCGCATCCCGGAAACCGGTTCTGGAAGGTTATTCATCTGGCGGGATTCACCCGGCAGCAGCTGAAGCCGGAAGAGGAGCAGCGCCTGACGGAAACTGGCTGCGGCATCACCATGCTGGTTGAGCGGCCAACTGTGCAGGCAAATGAGCTGGCGCCTGATGAGCTGCGGGATGGCGGTAAACGCCTGATGGAGAAGGTACTGGATTATCAACCCGCCGCGCTGGCCATTCTGGGTAAGGATGCATTCCGACGTGCTTTTAAACAGAGCAAAGTCGAATGGGGCAAACAGCCGATATGT…
>B9D02_03100
ATGGAGCAAAACCCGCAGTCACAGCTCAAGCTTCTTGTCACCCGTGGTAAGGAGCAAGGCTATCTGACCTATGCTGAGGTCAATGACCATCTGCCGGAAGATATCGTCGACTCAGATCAGATCGAAGACATCATCCAGATGATTAACGACATGGGTATTCAGGTGGTTGAAGAAGCCCCGGATGCCGACGATCTGATGCTGAACGAAAACAGCTCCGATACTGATGAAGATGCCGCAGAAGCTGCCGCTCAGGTGTTATCCAGCGTTGAATCTGAAATCGGGCGCACTACCGACCCGGTTCGCATGTATATGCGTGAAATGGGTACCGTTGAACTGCTGACGCGCGAAGGCGAAATCGACATCGCTAAGCGTATTGAAGACGGTATCAACCAGGTTCAG…
>B9D02_03105
ATGGCTGGACGAATTCCACGCGTATTTATCAACGATTTACTTGCCCGCACGGATATCGTGGATCTTATCGATGCCCGCGTTAAGCTGAAAAAGCAGGGTAAGAATTTCCATGCGTGCTGTCCTTTCCATAATGAAAAAACGCCCTCTTTCACCGTAAACGGCGAAAAACAGTTCTATCACTGTTTCGGCTGTGGTGCACACGGCAATGCTATCGACTTTTTAATGAACTTTGATCGTCTGGAGTTCGTTGAAAGTATTGAAGAGCTGGCCACTTCCCACGGTTTAGACGTGCCTTACGAAGCAGGCAGCGGGCCCAGCCAGATGGAACGCCATCAGCGCCAGAGCCTGTATCAGCTGATGGAGAACCTGAACGGTTTTTATCAGCAGGGCCTGCAGCAA…
>B9D02_03110
ATGCCGGTAATTAAAGTACGTGAAAACGAGCCATTTGACGTAGCACTGCGTCGCTTCAAGCGTTCATGCGAGAAAGCAGGCGTTCTGGCTGAAGTTCGTCGTCGTGAGTTCTATGAAAAACCGACTACCGAACGTAAGCGCGCTAAAGCGTCAGCAGTTAAGCGTCACGCCAAGAAACTGGCTCGCGAAAACGCACGCCGCACTCGTCTGTACTAA
>B9D02_03115
ATGCGAATTCTGGGTATTGAAACGTCGTGCGATGAAACTGGCATCGCTATTTATGATGACGAGGCTGGATTACTGGCTAACCAGCTCTACAGCCAGGTAAAACTGCACGCCGATTATGGCGGTGTGGTGCCGGAACTGGCCTCACGTGATCACGTGCGTAAAACCGTGCCGCTGATTCAGGCCGCACTGAAAGAGGCCGGTCTGGCGCCGCAGCAGATTGATGCCGTAGCCTACACAGCGGGTCCCGGACTGGTTGGTGCGCTGCTGGTCGGTGCCACCATTGGTCGCGCCCTGGCATTTGCGTGGAAAGTGCCTGCGGTGCCGGTCCATCATATGGAAGGCCATCTGCTGGCGCCGATGCTGGAAGAGAATCCACCGGAATTTCCGTTTGTCGCCCTT…
>B9D02_03120
ATGAGTGCTTTCGCGCTTGGTATGATTATTTTCGCGTATCTTTGCGGCTCGATTTCCAGTGCGATTCTGGTTTGCAAACTCGCTGGCCTGCCCGATCCGCGCACACACGGTTCCGGCAATCCCGGTGCGACCAATGTACTGCGTCTGGGCGGTAAAGCCGCCGCAGCAACCGTATTAGTGTTTGATGTGCTGAAAGGGATGGTGCCGGTCTGGCTGGCCTATCTGATGCACGTCACGCCGCTTTATCTCGGCCTGACCGCCATTGCGGCCTGTCTGGGTCATATCTACCCGGTGTTCTTTCACTTTCGCGGCGGCAAAGGCGTGGCGACTGCATTCGGCGCGATAGCGCCAATTGGCTGGGACTTAACCGGTCTGGTTACCGGGACCTGGCTGTTAACG…
>B9D02_03125
ATGGATATCGTATTTATAGAACAACTCACGGTGTTCACCACCATTGGCGTTTACGACTGGGAACAGGGCATACAGCAGAAGCTGGTGCTCGATGTCGAAATGGCCTGGGATAACCGTCTGGCGGCCAGCAGCGACGATGTGAAAGATTGCCTGAGCTATGCGGATGTCTCATCGGCGATCCTGACGCATCTGAACGGGGGGCGTTTTGCCCTGGTTGAGCGGGTTGCTGAAGAAATCGCGGATCTGTTGATGAACCGTTTCAGTTCGCCTGGCGTGCGAATAAAGGTAAGCAAACCGGGGGCTGTAGCCCAGGCGGCGCAGGTTGGCGTGCGAATTGAGCGCGGGACTATTCCTAAATAA
>B9D02_03130
ATGGCAGATATTCATCAGCTTTGGGTAGCTGCAATCCTGGGCGTTGTGGAAGGGCTGACCGAGTTTTTACCGGTCTCTTCCACAGGGCACATGATTATAGTGGGTCACCTGCTGGGCTTTGAAGGTGAAAAAGCCGAGACCTTTGAAGTTGTGATTCAGTTAGGATCAATTCTGGCTGTGGTAGTGATGTTCTGGCGCCGTCTGTTTGGCCTGATCGGCATCCACTTTGGCGAAGTTAAACATGAAGGTGTCGGCACCGGCCGTCTGTCGTTGATCCACATCCTGCTGGGTATGGTTCCGGCGGTGGTCGTGGGTCTGGTGCTGCACGATCAGATTAAAACGCTGTTTAACCCGATCAACGTGATGTACGCGCTGGTGGTGGGGGGCGTTCTGCTGCTG…
>B9D02_03135
GTGAAGACGTTTCTTGTTGGCGGTGCGGTGCGTGATGCGCTGCTGAATCTGCCGGTTACAGATAAAGATTGGGTTGTCACTGGTTCCACACCCGAAGCCATGCTTGAGCAGGGTTATCAACAGGTCGGTCGTGATTTTCCCGTTTTCCTGCATCCCGTCAGTCGCGAAGAGTATGCACTGGCACGGACCGAGCGGAAAAACGGGAAAGGCTACACTGGATTTGTCACCTGGTCCGCGCCCGACGTGACGCTGGAGCAGGATTTACAGCGCCGCGATCTCACCATCAATGCTATCGCGCAGGATGAAAACGGCGAACTGGTCGATCCCTATAATGGCCAGCGTGACATTGCCCTGCGCCTGCTGCGTCATGTCTCTGAAGCCTTCAGTGAAGATCCGCTG…
>B9D02_03140
ATGAAAAAAATTACACTCGCTGGACTCACTTTGCTGGCCCTTAGCACCCTTGCACCTGCCCATGCCGACGAAAAACGTTATGTGTCTGATGAGCTTTCGACCTGGGTTCGTAGCGGGCCGGGCGATCAGTTCCGCCTGCTCGGTAAGCTGAATGCCGGGGAAGAAGTTCAGCTGTTACAGACCAACAACGATACTCATTATGGCCAGATCCGCGATTCCGAAGGCCGCACCACCTGGATTCCTCTGTCGCAGCTCAGCGCAAATCCGAGCCTGCGCACCCGGGTGCCGCAGCTTGAGCAGCAGGTGAAGGATCTGACGGCCAAGCTGGATAATATCGACAACAGCTGGAACCAGCGCACCGCTGAGATGCAGAACAAAGTCGCCAGCAGCGACGGCGTG…
>B9D02_03145
ATGACCATCGAAATCGAACTAAAGTTCATTGCAACTCCACAGGCAGCCGGGAAACTGGCTGAACTGCTCTCCACTCTGCCGCATCAGCATCAGGCTGCTCGCGAGCTGACCAATATCTACTTCGAAACCGACGATAATCAGCTGCGACGCTGGGACATGGGATTGCGTATCCGTGGCGTTGACCAGTGCTATGAAATGACGCTGAAAGCCGCGGGGCAGACGCTTGGCGGACTGCATCAGCGTCCGGAATACAATGTAGAACTCAGTGAGCCAGTGCTCGACATTGCGCGCCTGCCCGCAGAGATCTGGCCGCAGGGCACCGATGTCACTGCGCTGCAGCCGCGCTTACAGCCGCTGTTCACTACCCATTTCCAGCGTGAAGTCTGGCTGATCACCGCA…
>B9D02_03150
ATGTTGTCAGCACTGCCCGCGTTGCTACGCGACCAGGCCGAAGCGGCCGCCCGACAGCTGAAGATTCCGCTGGATTCGCTCAGCCCGGAGCAGGCAACCGGACTGGCTTTCAGCGATTTTGTGCTGGAAAACCTGCAACAACATCCCGACTGGTGGCAGACGATGCTCGACCAGCCGCCTCAGCCTGAAGAGTGGCAACACTATTCTGCATGGCTGAATCAGGCGCTGAATGCAGTCGACAGCGAAGCGAGCCTGATGCGCGAACTGCGGCTGTTTCGACGCCGTATGCTGGTACGTGTCGCCTGGATGCAGGCTCTGCAACACGCGACGACCGAACAGAGCCTGCAGCAGCTCAGCGTATTAGCTGAAGTGCTAATCAGCCGGGCACGTGACTGGGTC…
>B9D02_03155
ATGAAAGTGACTCTGCCCGCGTTCGGCCAAGCCTCAGTGCTGGTTGTTGGCGATGTAATGTTGGATCGTTACTGGTATGGCCCAACCAGCCGTATCTCCCCTGAAGCGCCGGTGCCGGTGGTGAAAGTGGACACGGTTGAAGAGCGCCCTGGCGGCGCGGCAAACGTAGCGATGAACATTGCAGCACTCGGTGCCGCGTCGCGCCTGATTGGCCTGACCGGTGAAGATGATGCGGCGCGCGTGTTGAGTAACACGCTGAAAGACGTCAACGTTCATTGTGACTTTGTGGCGATCAAAAGCCATCCGACGATTACCAAACTGCGCGTGCTTTCCCGCAATCAGCAGCTGATCCGTCTCGATTTTGAAGAGGGATTTGATCAGGTTGATCCGGCGCCGATT…
>B9D02_03160
ATGATCGACACGAAAAAAATTGAACAACTTGCCCGTCAGGTTCACGAAGCGATGCCTAAAGGTGTTCGTGAATTTGGTGATGATGTCGAGAAGAAAATTCGTCAGGTTCTTCAGGCGCAGCTGACCCGTATGGATCTGGTCAACCGTGAAGAGTTTGATGTGCAGACGCAGGTATTGCTGCGTACGCGTGAGAAACTGGCGGCGCTGGAACAACGTCTGGCCCAGCTGGAAAGTCAGGGTTCGTCAGCCGGTACGCCACCGACCGCAACGGCACCTGTCACCACTTCTGCAGCAGTCACCCCTTCTGCCTCCGTAGCGAGTTCGCCAGCGGCGTCACCGGCACCGGCTGCCGACGTGGCGAAGCCTGCTGCGGATAATAAGCCAGAATAA
>B9D02_03165
ATGAATCAGACGCTACTTTCTGAATTTGGCACGCCTGAACAGCGTGTAGAACGTGCTATCGCCGCCCTGCGTGAGGGACGCGGTGTGATGGTACTCGACGATGAAAATCGTGAAAACGAAGGCGACATGATCTTCGCCGCAGAAACCATGACGGTTGAACAGATGGCGCTGACCATTCGTCACGGCAGTGGCATCGTCTGCCTCTGCCTGACCGAAGCGCGTCGCCAGCAGCTCGATCTGCCTATGATGGTGGAGAACAACACCAGCTCCTTTGGCACCGGATTCACTGTGACCATTGAAGCCGCAGAAGGCGTCACCACGGGTGTCTCCGCTCAGGATCGTATCACCACTATCCGTACAGCTATCGCCGACAATGCCAAACCTTCTGACCTGCATCGC…
>B9D02_03170
ATGAGCCAGTTACGTATGCCAGCGCTGTTTTTGGGTCATGGCAGCCCAATGAATGCCCTTGAAGAGAACCGCTATACCGCCGCATGGCGTCATGCGGGTGACACTCTGCCACGTCCACGTGCGATTATTGCGGTTTCAGCGCACTGGTATACGCGCGGCACCGCCGTGACAGCAATGGCTCATCCTAAGACGATTCATGATTTTGGTGGCTTCCCGCAGGCGCTGTTTGACACACGCTATCCGGCGCCGGGATCGCCTGAACTGGCCCAGCAACTGGCAGAGCTTTTAGCGCCTGTCGACGTAAAGCTTGATCAGGAATGGGGACTGGATCATGGATCATGGGGCGTCCTCATCAGGATGTATCCCGATGCCGACATTCCGGTCGTGCAGCTAAGCATT…
>B9D02_03175
[truncated: 9,063 more rows]
