# Supplementary material for: Transcriptional Profiling and Transposon Mutagenesis Study of the Endophyte Pantoea eucalypti FBS135 Adapting to Nitrogen Starvation
Source: Int J Mol Sci. 2023 Sep 19;24(18):14282. doi: 10.3390/ijms241814282 (PMC10532344; doi:10.3390/ijms241814282)
Supplement: Supplementary file 1 [file ijms-24-14282-s001.zip › Table S4_SNP.xlsx]

## Sheet: SNPs
CHROM	POS	REF	ALT	AN_WT_1	AN_WT_2	AN_WT_3	A_WT_1	A_WT_2	A_WT_3
NC_999999999.1	562064	G	T	NA	NA	NA	NA	9,2	NA
NC_999999999.1	597441	G	C	NA	NA	NA	NA	NA	0,2
NC_999999999.1	702906	G	A	NA	NA	NA	NA	0,2	NA
NC_999999999.1	922321	A	G	NA	8,13	NA	NA	NA	8,9
NC_999999999.1	1127726	T	G	NA	NA	NA	NA	8,6	NA
NC_999999999.1	1210269	C	A	NA	9,1	NA	NA	NA	NA
NC_999999999.1	1574892	G	A	NA	NA	NA	NA	NA	9,2
NC_999999999.1	1600448	C	T	NA	NA	NA	NA	8,2	NA
NC_999999999.1	2840533	G	C	NA	NA	NA	10,2	NA	NA
NC_999999999.1	3091615	T	A	NA	50,13	NA	NA	NA	NA
NC_999999999.1	3237430	T	C	NA	NA	15,3	NA	NA	NA
NC_999999999.1	3698935	G	A	NA	NA	NA	NA	0,2	NA
NC_999999999.1	3750271	T	C	NA	NA	NA	NA	8,2	NA
NC_999999999.1	3944130	C	A	NA	NA	NA	NA	8,2	NA
NC_999999999.1	3944133	C	T	NA	NA	NA	NA	8,2	NA
NC_999999999.1	4406729	T	C	NA	33,12	36,13	47,14	74,16	73,14
NC_999999999.1	4653320	A	G	NA	NA	NA	32,7	NA	NA
NC_999999999.1	4912274	G	A	NA	NA	NA	0,2	NA	NA
