# Supplementary material for: Transcriptional Profiling and Transposon Mutagenesis Study of the Endophyte Pantoea eucalypti FBS135 Adapting to Nitrogen Starvation
Source: Int J Mol Sci. 2023 Sep 19;24(18):14282. doi: 10.3390/ijms241814282 (PMC10532344; doi:10.3390/ijms241814282)
Supplement: Supplementary file 1 [file ijms-24-14282-s001.zip › Table S5_sRNA DEGs.xlsx]

## Sheet: Sheet1
gene_id	AN_WT_1	AN_WT_2	AN_WT_3	A_WT_1	A_WT_2	A_WT_3	AN	A	log2FoldChange	pvalue	padj	gene_name	gene_chr	gene_start	gene_end	gene_strand	gene_length	gene_biotype	gene_description	tf_family
sRNA00156	107.422	86.9728	184.16	396.74	354.449	344.04	126.185	365.076	-1.53592	0.000441931	0.00221034	-	NC_999999999.1	2619350	2619423	-	74	-	-	-
sRNA00184	20.8095	44.6208	36.6391	121.268	106.335	152.759	34.0231	126.787	-1.90542	9.44091e-05	0.000582959	-	NC_999999999.1	2929079	2929238	+	160	-	-	-
sRNA00186	68.615	104.367	125.344	359.311	404.334	379.906	99.4423	381.184	-1.94336	1.35559e-06	1.44759e-05	-	NC_999999999.1	2940975	2941031	-	57	-	-	-
sRNA00108	108.547	207.222	336.502	991.101	882.183	710.663	217.423	861.316	-1.9885	7.85065e-05	0.000498788	-	NC_999999999.1	1713106	1713274	-	169	-	-	-
sRNA00082	217.656	217.81	151.378	97.3135	86.643	88.9989	195.614	90.9851	1.10647	0.00478059	0.0161733	-	NC_999999999.1	1203957	1204082	-	126	-	-	-
sRNA00043	43.8686	79.41	150.413	326.375	372.827	383.891	91.2306	361.031	-1.99078	0.000164375	0.000933925	-	NC_999999999.1	644392	644465	+	74	-	-	-
sRNA00072	352.074	278.313	154.27	110.788	103.709	96.9689	261.552	103.822	1.33523	0.00358463	0.0126704	-	NC_999999999.1	1076656	1076942	-	287	-	-	-
sRNA00252	6.74902	12.1006	21.2121	52.3996	48.5726	55.7903	13.3539	52.2542	-1.99692	0.000982402	0.00426298	-	NC_999999999.1	4215016	4215070	+	55	-	-	-
sRNA00234	326.202	634.523	2625.48	14775.2	2055.8	1386.79	1195.4	6072.59	-2.34503	0.0136545	0.0382312	-	NC_999999999.1	3811975	3812466	-	492	-	PF11106:Exopolysaccharide production protein YjbE	-
sRNA00083	50.0552	57.4777	56.8871	14.9713	19.6916	19.9251	54.8067	18.196	1.58564	0.00191714	0.00752405	-	NC_999999999.1	1231434	1231683	+	250	-	-	-
sRNA00139	12.9356	30.2514	34.7108	112.285	198.229	132.834	25.9659	147.783	-2.52356	3.83332e-06	3.53968e-05	-	NC_999999999.1	2438116	2438205	-	90	-	-	-
sRNA00109	28.1209	47.646	47.2452	414.705	244.176	221.833	41.004	293.571	-2.84559	2.30018e-09	4.74212e-08	-	NC_999999999.1	1712833	1712997	+	165	-	-	-
sRNA00115	2.24967	6.05028	5.78513	80.8451	19.6916	14.6118	4.69503	38.3828	-3.05163	0.00063442	0.00296874	-	NC_999999999.1	1905572	1905706	-	135	-	-	-
sRNA00248	1.68725	3.02514	1.92838	2.99426	42.0087	17.2684	2.21359	20.7571	-3.24013	0.00277056	0.0102446	-	NC_999999999.1	4000642	4000885	-	244	-	-	-
sRNA00141	13.498	33.2766	67.4932	315.895	421.4	369.279	38.0893	368.858	-3.28944	3.93555e-08	6.19267e-07	-	NC_999999999.1	2473524	2473574	-	51	-	-	-
sRNA00155	77.0513	64.2842	80.9918	49.4053	9.18941	7.97005	74.1091	22.1883	1.75067	0.0189818	0.0495489	-	NC_999999999.1	2614714	2614916	-	203	-	-	-
sRNA00183	242.402	220.835	165.84	46.4111	61.7003	67.7454	209.693	58.6189	1.83814	1.12053e-05	9.21788e-05	-	NC_999999999.1	2893084	2893272	+	189	-	-	-
sRNA00238	122.045	495.367	950.689	3247.28	6940.63	6692.18	522.7	5626.7	-3.4291	7.75414e-07	8.78165e-06	-	NC_999999999.1	3855367	3855568	-	202	-	-	-
sRNA00070	23.0591	18.1508	22.1763	172.17	355.761	243.086	21.1288	257.006	-3.60416	3.33071e-14	1.89027e-12	-	NC_999999999.1	1061257	1061338	-	82	-	PF02082:Transcriptional regulator	-
sRNA00021	45.5559	123.274	144.628	29.9426	22.3171	23.9101	104.486	25.39	2.03938	0.000626894	0.00294006	-	NC_999999999.1	335047	335232	+	186	-	-	-
sRNA00166	408.316	288.901	22.1763	23.9541	55.1365	79.7005	239.798	52.9303	2.17935	0.0126015	0.0358593	-	NC_999999999.1	2725927	2726264	+	338	-	-	-
sRNA00116	87.7372	255.624	398.21	92.8221	19.6916	22.5818	247.19	45.0318	2.46004	0.00124932	0.00525862	-	NC_999999999.1	1911684	1911760	-	77	-	-	-
sRNA00209	191.785	147.476	63.6364	19.4627	21.0044	21.2535	134.299	20.5735	2.70903	2.9592e-06	2.86889e-05	-	NC_999999999.1	3328764	3328890	+	127	-	-	-
sRNA00245	159.727	118.737	7.7135	13.4742	21.0044	9.29839	95.3923	14.5923	2.71051	0.00324818	0.0116939	-	NC_999999999.1	3941909	3941966	+	58	-	-	-
sRNA00132	177.162	119.493	9.64188	7.48566	11.815	15.9401	102.099	11.7469	3.11867	0.000609829	0.00287043	-	NC_999999999.1	2332544	2332595	+	52	-	-	-
sRNA00246	18.5598	15.882	24.1047	229.061	275.682	261.683	19.5155	255.476	-3.72046	6.53731e-19	9.71176e-17	-	NC_999999999.1	3991048	3991099	+	52	-	-	-
sRNA00266	3.37451	1.51257	13.4986	38.9254	128.652	103.611	6.12857	90.3959	-3.93341	1.80774e-06	1.85587e-05	-	NC_999999999.1	4624154	4624239	+	86	-	-	-
sRNA00128	185.598	84.7039	8.67769	1.49713	15.7533	14.6118	92.9932	10.6207	3.12476	0.00234447	0.0089171	-	NC_999999999.1	2290702	2290771	-	70	-	-	-
sRNA00098	0.562418	2.26886	2.89256	37.4283	31.5065	29.2235	1.90795	32.7194	-4.19644	7.85941e-07	8.88096e-06	-	NC_999999999.1	1506728	1506789	+	62	-	-	-
sRNA00171	0.562418	0.756285	1.92838	14.9713	30.1938	11.9551	1.08236	19.0401	-4.23944	0.000103989	0.000632714	-	NC_999999999.1	2785340	2785477	+	138	-	-	-
sRNA00198	182.223	114.199	8.67769	5.98852	13.1277	14.6118	101.7	11.2427	3.17508	0.000683398	0.00314949	-	NC_999999999.1	3127760	3127840	+	81	-	-	-
sRNA00229	174.912	107.393	12.5344	13.4742	2.62555	15.9401	98.2797	10.6799	3.20838	0.000662112	0.00307101	-	NC_999999999.1	3704176	3704253	+	78	-	-	-
sRNA00009	174.912	95.2919	23.1405	5.98852	14.4405	10.6267	97.7815	10.3519	3.23676	5.69038e-05	0.000383228	-	NC_999999999.1	153559	153618	+	60	-	-	-
sRNA00020	183.348	101.342	3.85675	11.977	10.5022	7.97005	96.1824	10.1498	3.24883	0.00135866	0.00562969	-	NC_999999999.1	328418	328482	+	65	-	-	-
sRNA00127	88.2996	48.4023	31.8182	2.99426	2.62555	11.9551	56.1734	5.85829	3.25601	5.62595e-05	0.000379395	-	NC_999999999.1	2238522	2238814	-	293	-	-	-
sRNA00062	187.285	86.2165	1.92838	2.99426	7.87664	14.6118	91.81	8.49422	3.43058	0.00257496	0.0096413	-	NC_999999999.1	965969	966024	+	56	-	-	-
sRNA00213	4.49934	2.26886	0.964188	10.4799	68.2642	77.0438	2.57746	51.9293	-4.27186	5.45357e-06	4.84965e-05	-	NC_999999999.1	3466571	3466656	+	86	-	-	-
sRNA00201	161.976	80.1662	0	1.49713	6.56386	10.6267	80.7142	6.22924	3.69059	0.00535135	0.017771	-	NC_999999999.1	3168464	3168550	-	87	-	-	-
sRNA00153	226.654	138.4	11.5703	5.98852	11.815	10.6267	125.542	9.47674	3.72521	5.32557e-05	0.000361066	-	NC_999999999.1	2597337	2597509	+	173	-	-	-
sRNA00178	12.3732	16.6383	26.0331	383.266	363.638	330.757	18.3482	359.22	-4.31529	8.20589e-22	2.18147e-19	-	NC_999999999.1	2863209	2863270	-	62	-	-	-
sRNA00148	173.225	80.9225	4.82094	2.99426	9.18941	6.64171	86.3227	6.27513	3.77716	0.000314037	0.00164886	-	NC_999999999.1	2522759	2522826	+	68	-	-	-
sRNA00096	173.225	110.418	18.3196	4.49139	13.1277	3.98502	100.654	7.20138	3.80049	2.0455e-05	0.000158707	-	NC_999999999.1	1485521	1485576	+	56	-	-	-
sRNA00162	186.723	111.93	2.89256	4.49139	7.87664	7.97005	100.515	6.77936	3.88803	0.000302804	0.00159985	-	NC_999999999.1	2675125	2675214	-	90	-	-	-
sRNA00250	169.85	83.9477	7.7135	1.49713	6.56386	7.97005	87.1705	5.34368	4.01879	9.65641e-05	0.000595538	-	NC_999999999.1	4086980	4087060	+	81	-	-	-
sRNA00036	2.24967	2.26886	1.92838	19.4627	53.8237	62.432	2.14897	45.2395	-4.38922	1.08321e-07	1.53911e-06	-	NC_999999999.1	525196	525256	+	61	-	-	-
sRNA00230	185.036	105.124	6.74932	2.99426	7.87664	6.64171	98.9695	5.83754	4.07807	5.87479e-05	0.000392773	-	NC_999999999.1	3735817	3735898	-	82	-	-	-
sRNA00090	182.223	74.116	0.964188	1.49713	9.18941	3.98502	85.7679	4.89052	4.12466	0.000889405	0.00392348	-	NC_999999999.1	1375682	1375751	-	70	-	-	-
sRNA00217	181.099	102.099	0.964188	1.49713	9.18941	5.31337	94.7204	5.3333	4.14282	0.000702203	0.00322732	-	NC_999999999.1	3566482	3566552	+	71	-	-	-
sRNA00176	170.975	94.5357	62.6722	0	6.56386	5.31337	109.394	3.95908	4.75897	4.54902e-09	8.73655e-08	-	NC_999999999.1	2844919	2844989	-	71	-	-	-
sRNA00022	169.85	133.106	0.964188	4.49139	0	5.31337	101.307	3.26825	4.96343	0.000181956	0.00102459	-	NC_999999999.1	408190	408251	-	62	-	-	-
sRNA00225	0.562418	1.51257	0	17.9656	42.0087	39.8502	0.691663	33.2748	-5.53316	6.76282e-07	7.74002e-06	-	NC_999999999.1	3616835	3616926	-	92	-	-	-
sRNA00041	169.288	90.7542	0	2.99426	3.93832	1.32834	86.6807	2.75364	4.97907	0.000284826	0.00151733	-	NC_999999999.1	575346	575395	-	50	-	-	-
sRNA00040	178.849	93.0231	0	4.49139	1.31277	2.65668	90.624	2.82028	5.01934	0.00026435	0.00142349	-	NC_999999999.1	574834	574904	-	71	-	-	-
sRNA00218	179.974	88.4854	0	0	1.31277	3.98502	89.4864	1.76593	5.65384	0.0174954	0.0464612	-	NC_999999999.1	3567839	3567917	+	79	-	-	-
sRNA00066	16.8725	12.8568	8.67769	0	0	0	12.8024	0	5.66573	0.000270792	0.00145199	-	NC_999999999.1	1024003	1024078	+	76	-	-	-
sRNA00017	181.661	80.9225	20.2479	1.49713	1.31277	2.65668	94.2772	1.8222	5.69155	1.36206e-07	1.84939e-06	-	NC_999999999.1	261422	261480	-	59	-	-	-
sRNA00261	8.99869	9.83171	1.92838	131.748	727.276	519.381	6.91959	459.468	-6.02407	1.5939e-15	1.20161e-13	-	NC_999999999.1	4549809	4549973	-	165	-	-	-
sRNA00005	48.9304	162.601	333.609	1.49713	3.93832	3.98502	181.714	3.14016	5.83578	1.434e-10	3.67673e-09	-	NC_999999999.1	51625	51695	+	71	-	-	-
sRNA00124	176.037	120.249	2.89256	0	0	1.32834	99.7263	0.44278	7.66119	2.16212e-06	2.18855e-05	-	NC_999999999.1	2112764	2112845	-	82	-	-	-
