# Supplementary material for: Transcriptional Profiling and Transposon Mutagenesis Study of the Endophyte Pantoea eucalypti FBS135 Adapting to Nitrogen Starvation
Source: Int J Mol Sci. 2023 Sep 19;24(18):14282. doi: 10.3390/ijms241814282 (PMC10532344; doi:10.3390/ijms241814282)
Supplement: Supplementary file 1 [file ijms-24-14282-s001.zip › Table S6_oligos.xlsx]

## Sheet: Sheet1
Primers	Sequences (5′ to 3′)	Purpose (product)
ARB1	GGCCACGCGTCGACTAGTACNNNNNNNNNNGATAT	Random Primers PCR
ARB6	GGCCACGCGTCGACTAGTACNNNNNNNNNNACGCC
ARB2	5’-GGCCACGCGTCGACTAGTAC-3’
FBO973	TCGGCACGTAAGAGGTTCCAA	Inverse PCR
FBO974	TTGGCGAAAATGAGACGTTGA
FBO975	TTCAGGTTCATCATGCCGTTT
FBO976	TCCCAATGGCATCGTAAAGAA
FBO979	CGGTGTAACAAGGGTGAACACTATC
FBO980	AATATGTTTTTCGTCTCAGCCAATC
FBO981	ATAAATCCTGGTGTCCCTG
FBO982	CGCCTACCTGTGACGGAAG
FBO834	TCTTCCACGCGACATTGCTA	FBS219 verification (serine acetyltransferase)
FBO835	GGCCTTCATTCCACAACCAG	FBS219 verification (serine acetyltransferase)
FBO836	CTAACGCCAAAGACGGTACGG	FBS216 and FBS220 verification (host-specificity protein J)
FBO837	GCACCCTCAACAAACTTCGTCCA	FBS216 and FBS220 verification (host-specificity protein J)
FBO969	TAACTTCTCTGCCGCCGAAGGTG	FBS218 verification (RpoS)
FBO970	CATATCATCGTCCTGCGTGGT	FBS218 verification (RpoS)
